# Supplementary material for: NAIL-MS reveals the repair of 2-methylthiocytidine by AlkB in E. coli
Source: Nat Commun. 2019 Dec 6;10:5600. doi: 10.1038/s41467-019-13565-9 (PMC6898146; doi:10.1038/s41467-019-13565-9)
Supplement: Supplementary file 4 — Source Data [file 41467_2019_13565_MOESM4_ESM.zip]

Archive with 18 entries (18 files):
- Sup_Fig_2a_and_6.xlsx
- Sup_Fig_7.xlsx
- Sup_Fig_8.xlsx
- Sup_Fig_10.xlsx
- Sup_Fig_11.xlsx
- Sup_Fig_12.xlsx
- Sup_Fig_17.xlsx
- Sup_Fig_21.xlsx
- Chemdraw Fig1.cdx
- Fig_1cd_and_Sup_Fig_5.xlsx
- Fig_2a.xlsx
- Fig_2b.xlsx
- Fig_2c_Sup_Fig_13_14_Sup_Tab_10.xlsx
- Fig_3_and_Sup_Fig_15.xlsx
- Fig_4b_and_Sup_Fig_16.xlsx
- Fig_4c.xlsx
- Fig_4de_Sup_Fig_18_20.xlsx
- Fig_5.xlsx
