# Supplementary material for: NAIL-MS reveals the repair of 2-methylthiocytidine by AlkB in E. coli
Source: Nat Commun. 2019 Dec 6;10:5600. doi: 10.1038/s41467-019-13565-9 (PMC6898146; doi:10.1038/s41467-019-13565-9)
Supplement: Supplementary file 4 — Source Data [file 41467_2019_13565_MOESM4_ESM.zip › Sup_Fig_2a_and_6.xlsx]

## Sheet: CUGA
									C number per tRNA	U number per tRNA	G number per tRNA	A number per tRNA
	Adenosin								22.3158	10.9737	23.6842	15.2105	Literature (Leipzig universitiy tRNA db: http://trna.bioinf.uni-leipzig.de/DataOutput/Search)
	k.o. name	retention time	Area sample	n in pmol	Area SILIS				per average tRNA	per average tRNA	per average tRNA	per average tRNA			middle value	Stand. Dev.
	ΔtrmO_A	5.663	40516816	108.915	14414974				4.77352	9.07393	4.5184	7.16051		ΔtrmO_A	6.38159	1.86499
	ΔtrmO_B	5.675	40647334	93.9469	16765516				3.54775	6.14556	3.69601	6.17644		ΔtrmO_B	4.89144	1.27069
	ΔtrmO_C	5.672	23349255	43.9272	20597108				1.68389	1.73741	1.71274	2.88795		ΔtrmO_C	2.0055	0.509835
	Δthil_A	5.663	2724068	4.118	25633254				0.170274	0.527681	0.179799	0.270734		Δthil_A	0.287122	0.144316
	Δthil_B	5.672	45223322	128.217	13667314				4.73179	10.3432	5.72001	8.42951		Δthil_B	7.30614	2.21523
	Δthil_C	5.672	617454	1.034	23138250				0.0348632	0.0583122	0.0408838	0.0679792		Δthil_C	0.0505096	0.0132621
	ΔmiaB_A	5.664	30138519	68.251	17111185				2.38528	8.16805	2.74722	4.48709		ΔmiaB_A	4.44691	2.29062
	ΔmiaB_B	5.672	58638251	186.01	12215540				6.81236	9.13352	7.60687	12.229		ΔmiaB_B	8.94544	2.07117
	ΔmiaB_C	5.672	26112713	63.3915	15962021				2.20884	5.0286	2.3794	4.16761		ΔmiaB_C	3.44611	1.19306
	Δmnm_A	5.672	60553179	205.09	11440909				8.80238	12.0221	8.8417	13.4834		Δmnm_A	10.7874	2.03218
	Δmnm_B	5.673	50841493	161.482	12200027				6.24474	7.54117	6.79432	10.6165		Δmnm_B	7.79918	1.6904
	Δmnm_C	5.663	47483948	146.311	12575850				5.74424	9.4619	6.49974	9.61906		Δmnm_C	7.83123	1.73088
	ΔttcA_A	5.666	81199872	320.522	9816692				13.6891	19.7171	15.3212	21.0724		ΔttcA_A	17.4499	3.0388
	ΔttcA_B	5.681	43096286	103.925	16068933				4.31866	7.90668	4.7053	6.83244		ΔttcA_B	5.94077	1.48471
	ΔttcA_C	5.672	29349109	67.0452	16962674				2.60836	5.10953	2.65391	4.40782		ΔttcA_C	3.6949	1.09244
	ΔyfgB_A	5.681	32450271	77.2421	16279142				2.57851	3.54229	3.0097	5.0782		ΔyfgB_A	3.55218	0.944874
	ΔyfgB_B	5.672	63115623	182.392	13409039				7.70757	7.02722	7.75883	11.9912		ΔyfgB_B	8.6212	1.96698
	ΔyfgB_C	5.681	31305832	70.7903	17136372				2.76921	6.8434	2.77846	4.65403		ΔyfgB_C	4.26128	1.6768
	ΔyqcB_A	5.681	32932070	86.1268	14816572				3.13215	4.71579	3.62357	5.66232		ΔyqcB_A	4.28346	0.980957
	ΔyqcB_B	5.681	28490109	57.3469	19250927				1.92125	5.35639	2.17256	3.77021		ΔyqcB_B	3.3051	1.38038
	ΔyqcB_C	5.681	58449573	196.568	11522192				7.50999	21.2412	8.0175	12.9232		ΔyqcB_C	12.423	5.51266
	ΔtrmH_A	5.663	55533328	159.762	13469386				6.06045	11.3347	7.77609	10.5034		ΔtrmH_A	8.91865	2.11089
	ΔtrmH_B	5.69	22573783	48.5551	18015104				1.87679	3.06416	2.10202	3.1922		ΔtrmH_B	2.55879	0.576709
	ΔtrmH_C	5.672	33780137	82.8431	15800554				2.99165	4.71235	2.9446	5.44643		ΔtrmH_C	4.02376	1.08719
	ΔtrmA_A	5.663	41735641	100.131	16151234				3.9563	7.16211	4.3152	6.58301		ΔtrmA_A	5.50415	1.38944
	ΔtrmA_B	5.672	39485139	106.471	14370494				4.20976	8.11058	4.48663	6.99979		ΔtrmA_B	5.95169	1.65378
	ΔtrmA_C	5.663	52225873	139.959	14459452				5.73189	11.4371	6.24974	9.20146		ΔtrmA_C	8.15505	2.31132
	ΔmiaA_A	5.663	10809504	17.7691	23572603				0.946182	0.802019	0.704562	1.16821		ΔmiaA_A	0.905243	0.174468
	ΔmiaA_B	5.654	40942687	104.68	15155798				3.45205	6.68206	4.21738	6.88209		ΔmiaA_B	5.30839	1.49998
	ΔmiaA_C	5.778	43588459	111.244	15183198				4.20164	14.4008	4.58385	7.3136		ΔmiaA_C	7.62498	4.09197
	Δtgt_A	5.69	60897545	0.2742	47166100				0.0188566	0.0111084	0.0206804	0.018027		Δtgt_A	0.0171681	0.00362786
	Δtgt_B	5.681	87509148	0.5813	37245493				0.0348542	0.0239573	0.0417282	0.038217		Δtgt_B	0.0346892	0.0066557
	Δtgt_C	5.69	98814532	0.7631	33858542				0.0455642	0.0338628	0.0530227	0.0501692		Δtgt_C	0.0456547	0.00730965
	ΔtmcA_A	5.69	77388456	0.4063	43810528				0.0248837	0.0156192	0.0274318	0.0267118		ΔtmcA_A	0.0236616	0.00473529
	ΔtmcA_B	5.684	51136754	0.195	51969001				0.0130267	0.00614197	0.0138193	0.0128201		ΔtmcA_B	0.011452	0.00308836
	ΔtmcA_C	5.683	63729981	0.3102	44733974				0.0206491	0.0139242	0.0228338	0.0203938		ΔtmcA_C	0.0194502	0.00332839
	ΔyfiC_A	5.69	91085809	0.4913	44325992				0.0310229	0.0213329	0.0341198	0.0323		ΔyfiC_A	0.0296939	0.0049511
	ΔyfiC_B	5.69	118558556	1.3302	26090609				0.0721373	0.0455909	0.0825402	0.0874526		ΔyfiC_B	0.0719302	0.0161812
	ΔyfiC_C	5.699	115088338	0.8093	37630604				0.0463394	0.0274384	0.0512198	0.0532066		ΔyfiC_C	0.044551	0.0101911
	ΔdusB_A	5.776	50076676	0.1526	61866346				0.0108488	0.0193098	0.011704	0.0100325		ΔdusB_A	0.0129738	0.00370555
	ΔdusB_B	5.69	107350860	0.8489	33787946				0.0605535	0.025388	0.0562991	0.05581		ΔdusB_B	0.0495127	0.01405
	ΔdusB_C	5.691	66215455	0.2809	50303925				0.01723	0.0127669	0.0197853	0.0184675		ΔdusB_C	0.0170624	0.0026395
	wildtype	5.619	13042765	5.4782	36448860				0.375263	1.13831	0.41784	0.360158		wildtype	0.572892	0.327126
	wildtype	5.619	6648829	2.158	39032947				0.176642	0.418802	0.148196	0.141875		wildtype	0.221379	0.114732
	wildtype	5.619	13887219	6.5071	33835096				0.519395	1.37259	0.460514	0.427802		wildtype	0.695076	0.392539
	Cytidin
	k.o. name	retention time	Area sample	n in pmol	Area SILIS
	ΔtrmO_A	1.72	11108188	106.525	5941436
	ΔtrmO_B	1.711	15448488	79.1708	11117824
	ΔtrmO_C	1.711	5080353	37.5773	7703125
	Δthil_A	1.711	629338	3.7998	9436726
	Δthil_B	1.717	13122995	105.594	7080994
	Δthil_C	1.711	104950	0.778	7685909
	ΔmiaB_A	1.711	9722443	53.2293	10406950
	ΔmiaB_B	1.72	14858978	152.023	5569005
	ΔmiaB_C	1.72	6155865	49.2919	7115620
	Δmnm_A	1.72	17531265	196.432	5085102
	Δmnm_B	1.711	14228223	139.356	5817318
	Δmnm_C	1.72	12685975	128.187	5638690
	ΔttcA_A	1.711	25403631	305.483	4738136
	ΔttcA_B	1.72	11761594	96.3743	6953508
	ΔttcA_C	1.711	11081772	58.2076	10847463
	ΔyfgB_A	1.711	13220498	57.5415	13090791
	ΔyfgB_B	1.72	17042811	172	5645606
	ΔyfgB_C	1.711	7887465	61.7971	7272246
	ΔyqcB_A	1.72	7520006	69.8965	6130017
	ΔyqcB_B	1.72	6425411	42.8742	8538929
	ΔyqcB_C	1.72	15714072	167.591	5342395
	ΔtrmH_A	1.722	16141633	135.244	6800316
	ΔtrmH_B	1.72	5171443	41.882	7035308
	ΔtrmH_C	1.711	11749134	66.7611	10027235
	ΔtrmA_A	1.72	11087499	88.288	7155352
	ΔtrmA_B	1.72	10386959	93.9441	6299671
	ΔtrmA_C	1.72	14545845	127.912	6479291
	ΔmiaA_A	1.702	2975249	21.1148	8028512
	ΔmiaA_B	1.702	12139778	77.0352	8978845
	ΔmiaA_C	1.781	15843239	93.763	9627449
	Δtgt_A	1.737	9774043	0.4208	13316303
	Δtgt_B	1.737	15171691	0.7778	11181400
	Δtgt_C	1.737	18316867	1.0168	10326734
	ΔtmcA_A	1.737	12156857	0.5553	12548726
	ΔtmcA_B	1.737	8046226	0.2907	15865555
	ΔtmcA_C	1.728	10459244	0.4608	13012520
	ΔyfiC_A	1.737	15140519	0.6923	12537379
	ΔyfiC_B	1.737	22344725	1.6098	7956905
	ΔyfiC_C	1.737	20677308	1.0341	11462671
	ΔdusB_A	1.764	9293537	0.2421	22006557
	ΔdusB_B	1.746	26235861	1.3513	11129715
	ΔdusB_C	1.737	10056758	0.3845	14993477
	wildtype	1.702	3214947	8.3743	16968716
	wildtype	1.693	1128855	3.9419	12034810
	wildtype	1.702	3096382	11.5907	12067654
	Guanosin
	k.o. name	retention time	Area sample	n in pmol	Area SILIS
	ΔtrmO_A	3.665	5785717	107.015	2243944
	ΔtrmO_B	3.673	5719584	87.537	2711887
	ΔtrmO_C	3.673	2887844	40.565	2954753
	Δthil_A	3.673	286509	4.2584	2792493
	Δthil_B	3.665	6651793	135.474	2037893
	Δthil_C	3.682	59559	0.9683	2552996
	ΔmiaB_A	3.656	4073754	65.0657	2598609
	ΔmiaB_B	3.682	9474159	180.163	2182600
	ΔmiaB_C	3.682	3235535	56.3543	2382966
	Δmnm_A	3.673	10388648	209.409	2059032
	Δmnm_B	3.673	8112478	160.918	2092414
	Δmnm_C	3.665	7886347	153.941	2126277
	ΔttcA_A	3.679	16551931	362.871	1893193
	ΔttcA_B	3.673	6656797	111.441	2479237
	ΔttcA_C	3.673	3840530	62.8557	2535975
	ΔyfgB_A	3.673	4504990	71.2824	2623071
	ΔyfgB_B	3.673	10512488	183.762	2374372
	ΔyfgB_C	3.69	4064189	65.8057	2563356
	ΔyqcB_A	3.682	4329153	85.8215	2093655
	ΔyqcB_B	3.673	3435053	51.4554	2770776
	ΔyqcB_C	3.699	9231213	189.888	2017714
	ΔtrmH_A	3.665	9550587	184.171	2152329
	ΔtrmH_B	3.673	2851853	49.7847	2377551
	ΔtrmH_C	3.682	4381036	69.7406	2607293
	ΔtrmA_A	3.682	5989746	102.202	2432471
	ΔtrmA_B	3.69	5752227	106.262	2246752
	ΔtrmA_C	3.663	8702178	148.02	2440090
	ΔmiaA_A	3.656	1220955	16.687	3036831
	ΔmiaA_B	3.665	5543622	99.8852	2303515
	ΔmiaA_C	3.88	6992199	108.565	2673149
	Δtgt_A	3.713	6116176	0.4898	5182131
	Δtgt_B	3.69	11050037	0.9883	4640142
	Δtgt_C	3.71	13323938	1.2558	4403171
	ΔtmcA_A	3.708	7720177	0.6497	4931559
	ΔtmcA_B	3.699	4235180	0.3273	5370426
	ΔtmcA_C	3.699	6142070	0.5408	4713309
	ΔyfiC_A	3.708	9577795	0.8081	4919017
	ΔyfiC_B	3.699	19800973	1.9549	4203578
	ΔyfiC_C	3.702	13651735	1.2131	4670548
	ΔdusB_A	3.837	4071694	0.2772	6095352
	ΔdusB_B	3.716	14703400	1.3334	4576237
	ΔdusB_C	3.69	5970531	0.4686	5288189
	wildtype	3.639	1934324	9.8962	5249837
	wildtype	3.63	831704	3.5099	5636220
	wildtype	3.639	2042484	10.9069	5087384
	Uridin
	k.o. name	retention time	Area sample	n in pmol	Area SILIS
	ΔtrmO_A	1.869	290624	99.5744	276676
	ΔtrmO_B	1.878	363399	67.4394	510808
	ΔtrmO_C	1.878	74460	19.0658	370217
	Δthil_A	1.878	15974	5.7906	261498
	Δthil_B	1.878	369862	113.504	308900
	Δthil_C	1.869	2342	0.6399	346917
	ΔmiaB_A	1.869	203784	89.6336	215520
	ΔmiaB_B	1.869	605526	100.228	572704
	ΔmiaB_C	1.895	151491	55.1823	260242
	Δmnm_A	1.887	634738	131.927	456090
	Δmnm_B	1.869	395322	82.7544	452843
	Δmnm_C	1.878	416813	103.832	380538
	ΔttcA_A	1.887	1043536	216.369	457194
	ΔttcA_B	1.878	356335	86.7654	389314
	ΔttcA_C	1.869	167422	56.0704	283053
	ΔyfgB_A	1.887	231701	38.872	565041
	ΔyfgB_B	1.878	676741	77.1145	831908
	ΔyfgB_C	1.887	154141	75.0973	194573
	ΔyqcB_A	1.895	195020	51.7496	357240
	ΔyqcB_B	1.869	130569	58.7793	210573
	ΔyqcB_C	1.895	550348	233.095	223817
	ΔtrmH_A	1.869	513511	124.383	391359
	ΔtrmH_B	1.887	143474	33.6251	404481
	ΔtrmH_C	1.887	172405	51.7118	316045
	ΔtrmA_A	1.887	324356	78.5947	391216
	ΔtrmA_B	1.887	316197	89.0029	336777
	ΔtrmA_C	1.869	485533	125.507	366723
	ΔmiaA_A	1.86	31626	8.8011	340642
	ΔmiaA_B	1.869	294306	73.3268	380473
	ΔmiaA_C	2.137	572887	158.03	343651
	Δtgt_A	1.922	411491	0.1219	2920518
	Δtgt_B	1.904	748932	0.2629	2464801
	Δtgt_C	1.904	918417	0.3716	2138442
	ΔtmcA_A	1.922	527956	0.1714	2664966
	ΔtmcA_B	1.904	289985	0.0674	3725226
	ΔtmcA_C	1.913	474118	0.1528	2684247
	ΔyfiC_A	1.913	530169	0.2341	1959930
	ΔyfiC_B	1.913	1687599	0.5003	2918377
	ΔyfiC_C	1.913	922715	0.3011	2651768
	ΔdusB_A	2.06	492847	0.2119	2012355
	ΔdusB_B	1.922	1199301	0.2786	3724609
	ΔdusB_C	1.904	358960	0.1401	2217317
	wildtype	1.843	67668	12.4914	517397
	wildtype	1.834	21278	4.5958	454906
	wildtype	1.834	72793	15.0624	459140
	gesamt:	CUGA (pmol)	A in %	C in %	G in %	U in %
	ΔtrmO_A	422.029	25.8075	25.2411	25.3572	23.5942
	ΔtrmO_B	328.094	28.6341	24.1305	26.6805	20.5549
	ΔtrmO_C	141.135	31.1242	26.625	28.7419	13.5089
	Δthil_A	17.9668	22.9201	21.149	23.7015	32.2294
	Δthil_B	482.788	26.5577	21.8716	28.0607	23.51
	Δthil_C	3.4202	30.2322	22.7472	28.3112	18.7094
	ΔmiaB_A	276.18	24.7125	19.2734	23.5592	32.4548
	ΔmiaB_B	618.424	30.078	24.5824	29.1326	16.2071
	ΔmiaB_C	224.22	28.272	21.9837	25.1335	24.6108
	Δmnm_A	742.857	27.6082	26.4428	28.1896	17.7594
	Δmnm_B	544.511	29.6564	25.5929	29.5528	15.1979
	Δmnm_C	532.271	27.488	24.0831	28.9216	19.5073
	ΔttcA_A	1205.24	26.5939	25.3461	30.1077	17.9523
	ΔttcA_B	398.506	26.0787	24.1839	27.9648	21.7727
	ΔttcA_C	244.179	27.4574	23.8381	25.7417	22.9628
	ΔyfgB_A	244.938	31.5354	23.4923	29.1022	15.8701
	ΔyfgB_B	615.269	29.6443	27.9553	29.8669	12.5335
	ΔyfgB_C	273.49	25.884	22.5957	24.0614	27.4588
	ΔyqcB_A	293.594	29.3353	23.8072	29.2313	17.6262
	ΔyqcB_B	210.456	27.2489	20.3721	24.4495	27.9295
	ΔyqcB_C	787.143	24.9724	21.2911	24.1237	29.6128
	ΔtrmH_A	603.56	26.4699	22.4077	30.5141	20.6083
	ΔtrmH_B	173.847	27.9298	24.0913	28.6371	19.3418
	ΔtrmH_C	271.057	30.563	24.6299	25.7292	19.0779
	ΔtrmA_A	369.216	27.1199	23.9123	27.6808	21.2869
	ΔtrmA_B	395.68	26.9082	23.7424	26.8556	22.4937
	ΔtrmA_C	541.398	25.8514	23.6262	27.3403	23.1821
	ΔmiaA_A	64.372	27.6038	32.8012	25.9228	13.6722
	ΔmiaA_B	354.927	29.4934	21.7045	28.1424	20.6597
	ΔmiaA_C	471.602	23.5885	19.8818	23.0204	33.5093
	Δtgt_A	1.3067	20.9842	32.2033	37.4837	9.32884
	Δtgt_B	2.6103	22.2695	29.7973	37.8615	10.0716
	Δtgt_C	3.4073	22.396	29.8418	36.8562	10.906
	ΔtmcA_A	1.7827	22.7913	31.1494	36.4447	9.61463
	ΔtmcA_B	0.8804	22.149	33.0191	37.1763	7.65561
	ΔtmcA_C	1.4646	21.1798	31.4625	36.9248	10.4329
	ΔyfiC_A	2.2258	22.073	31.1034	36.306	10.5176
	ΔyfiC_B	5.3952	24.6552	29.8376	36.2341	9.27306
	ΔyfiC_C	3.3576	24.1035	30.7988	36.13	8.96772
	ΔdusB_A	0.8838	17.2663	27.3931	31.3646	23.976
	ΔdusB_B	3.8122	22.268	35.4467	34.9772	7.30812
	ΔdusB_C	1.2741	22.0469	30.1782	36.7789	10.996
	wildtype	36.2401	15.1164	23.1078	27.3073	34.4684
	wildtype	14.2056	15.1912	27.7489	24.7079	32.352
	wildtype	44.0671	14.7663	26.3024	24.7507	34.1806

## Sheet: m5U
		m5U
		k.o. name	retention time	Area sample	n in fmol	Area SILIS			m5U per tRNA
		ΔtrmO_A	3.806	1398770	5175.53	483804			0.81101
		ΔtrmO_B	3.815	1423123	4145.07	614593			0.847414
		ΔtrmO_C	3.806	633238	1898.17	597187			0.946482
		Δthil_A	3.806	49026	150.26	584063			0.523332
		Δthil_B	3.815	1689487	6188.43	488711			0.847018
		Δthil_C	3.815	12092	42.3049	511674			0.837561
		ΔmiaB_A	3.797	914027	2628.65	622450			0.591118
		ΔmiaB_B	3.815	2603834	8749.41	532736			0.978086
		ΔmiaB_C	3.815	744449	2870.38	464273			0.832933
		Δmnm_A	3.815	2733069	9632.49	507914			0.892939
		Δmnm_B	3.806	2044137	7184.8	509299			0.921226
		Δmnm_C	3.815	2002578	7290.65	491701			0.930971
		ΔttcA_A	3.815	4849094	16245	534341			0.93095
		ΔttcA_B	3.815	1598417	4869.48	587604			0.819672
		ΔttcA_C	3.806	856487	2977.59	514912			0.805864
		ΔyfgB_A	3.823	1061740	3290.09	577680			0.926219
		ΔyfgB_B	3.815	2878458	8901.2	578880			1.03248
		ΔyfgB_C	3.823	940427	2966.42	567506			0.696134
		ΔyqcB_A	3.815	931433	3402.37	490059			0.794304
		ΔyqcB_B	3.815	796379	2442.94	583560			0.739141
		ΔyqcB_C	3.832	2415192	8927.56	484280			0.718633
		ΔtrmH_A	3.806	2322398	7329.52	567203			0.82182
		ΔtrmH_B	3.823	610743	2119.44	515840			0.828296
		ΔtrmH_C	3.823	961153	3259.11	527923			0.809967
		ΔtrmA_A	3.867	789	2.4657	572609			0.000447971
		ΔtrmA_B	3.841	1488	5.3518	497695			0.000899207
		ΔtrmA_C	3.841	405	1.2637	574253			0.000154959
		ΔmiaA_A	3.806	231609	728.578	569060			0.804842
		ΔmiaA_B	3.806	1304874	4326.85	539852			0.815095
		ΔmiaA_C	3.987	1694722	5654.27	536538			0.741545
		Δtgt_A	3.858	1608946	19.7384	1441194			1.14971
		Δtgt_B	3.849	3050682	36.9319	1460451			1.06465
		Δtgt_C	3.858	3703199	48.6725	1345196			1.0661
		ΔtmcA_A	3.858	2245357	28.3325	1401177			1.1974
		ΔtmcA_B	3.849	1214341	14.6424	1466289			1.27859
		ΔtmcA_C	3.849	1618117	21.0419	1359616			1.08183
		ΔyfiC_A	3.858	2259617	27.0765	1475486			0.911855
		ΔyfiC_B	3.849	5285864	72.7988	1283761			1.01208
		ΔyfiC_C	3.849	4224063	54.0279	1382308			1.21272
		ΔdusB_A	3.979	937101	11.467	1444872			0.883859
		ΔdusB_B	3.875	3662984	46.5082	1392508			0.939319
		ΔdusB_C	3.849	1229757	13.9556	1557986			0.817915
		wildtype	3.797	456053	625.936	1257613			1.09259
		wildtype	3.789	163150	258.326	1146308			1.1669
		wildtype	3.789	470535	656.957	1232887			0.945159
			middle value	stand. Dev.
	JW0191	ΔtrmO	0.868302	0.0572447
	JW0413	Δthil	0.73597	0.150408
	JW0658	ΔmiaB	0.800712	0.159614
	JW1119	ΔmnmA	0.915045	0.0161298
	JW1338	ΔttcA	0.852162	0.0559957
	JW2501	ΔyfgB	0.884944	0.140379
	JW2762	ΔyqcB	0.750693	0.0319545
	JW3626	ΔtrmH	0.820028	0.00758918
	JW3937	ΔtrmA	0.000500712	0.000306118
	JW4129	ΔmiaA	0.787161	0.032526
	JW0396	Δtgt	1.09349	0.0397613
	JW2459	ΔtmcA	1.18594	0.0807323
	JW2559	ΔyfiC	1.04555	0.125088
	JW3228	ΔdusB	0.880364	0.0496247
	BW25113	wildtype	1.06821	0.0921498

## Sheet: s4U
		s4U
		k.o. name	retention time	Area sample	n in fmol	Area SILIS			s4U per tRNA
		ΔtrmO_A	4.587	452307	3903.37	55621			0.611661
		ΔtrmO_B	4.587	497575	3491.78	68401			0.713855
		ΔtrmO_C	4.578	185996	1605.61	55605			0.800603
		Δthil_A	4.479	2383	21.8667	52307			0.0761583
		Δthil_B	4.569	405	3.5912	54110			0.000491532
		Δthil_C	4.632	776	7.2646	51297			0.143826
		ΔmiaB_A	4.578	312168	2493.27	60099			0.560675
		ΔmiaB_B	4.596	985633	8388.38	56401			0.937727
		ΔmiaB_C	4.587	253235	2418.65	50257			0.701848
		Δmnm_A	4.596	915757	9589.93	45837			0.888994
		Δmnm_B	4.587	680554	6421.45	50872			0.82335
		Δmnm_C	4.587	625156	5922.97	50664			0.756326
		ΔttcA_A	4.587	1800760	17459	49509			1.00052
		ΔttcA_B	4.587	463933	4307.79	51695			0.725123
		ΔttcA_C	4.578	250711	2201.23	54671			0.595749
		ΔyfgB_A	4.596	332897	3253.74	49110			0.915986
		ΔyfgB_B	4.596	923285	9230.21	48014			1.07064
		ΔyfgB_C	4.587	273640	2257.86	58174			0.529855
		ΔyqcB_A	4.596	365904	4276.29	41072			0.998327
		ΔyqcB_B	4.587	248616	2245.07	53155			0.679275
		ΔyqcB_C	4.605	856095	9412.85	43656			0.757697
		ΔtrmH_A	4.578	785990	6831.6	55226			0.76599
		ΔtrmH_B	4.605	203420	1953.88	49974			0.763595
		ΔtrmH_C	4.587	344712	3168.12	52228			0.787354
		ΔtrmA_A	4.587	477748	4121.85	55636			0.748861
		ΔtrmA_B	4.587	464389	4390.97	50765			0.737769
		ΔtrmA_C	4.578	662188	6206.89	51210			0.761109
		ΔmiaA_A	4.587	76905	679.008	54366			0.750083
		ΔmiaA_B	4.569	503290	4443.85	54363			0.837136
		ΔmiaA_C	4.713	601108	4347.88	66362			0.570215
		Δtgt_A	4.65	709717	16.3613	211930			0.953005
		Δtgt_B	4.641	1346677	32.3654	203286			0.933011
		Δtgt_C	4.65	1932288	47.4234	199069			1.03874
		ΔtmcA_A	4.65	708912	16.8743	205254			0.713151
		ΔtmcA_B	4.632	591360	13.3772	215979			1.16811
		ΔtmcA_C	4.632	856810	21.3531	196041			1.09783
		ΔyfiC_A	4.65	788742	17.7583	216999			0.598046
		ΔyfiC_B	4.641	2854559	66.2309	210573			0.920766
		ΔyfiC_C	4.65	1930054	44.0841	213900			0.989519
		ΔdusB_A	4.75	359018	7.3058	240089			0.56312
		ΔdusB_B	4.659	1872623	38.4795	237763			0.777165
		ΔdusB_C	4.65	550765	11.5732	232507			0.678286
		wildtype	4.56	148608	542.974	130956			0.947778
		wildtype	4.56	63651	259.199	124166			1.17084
		wildtype	4.551	168133	687.103	115043			0.98853
			middle value	stand. Dev.
	JW0191	ΔtrmO	0.708706	0.0772211
	JW0413	Δthil	0.073492	0.0585465
	JW0658	ΔmiaB	0.733417	0.155541
	JW1119	ΔmnmA	0.82289	0.0541624
	JW1338	ΔttcA	0.773797	0.168793
	JW2501	ΔyfgB	0.838827	0.227416
	JW2762	ΔyqcB	0.811766	0.135748
	JW3626	ΔtrmH	0.772313	0.0106803
	JW3937	ΔtrmA	0.749246	0.00953259
	JW4129	ΔmiaA	0.719145	0.111144
	JW0396	Δtgt	0.974919	0.0458608
	JW2459	ΔtmcA	0.993032	0.199974
	JW2559	ΔyfiC	0.83611	0.170661
	JW3228	ΔdusB	0.672857	0.0874678
	BW25113	wildtype	1.03572	0.0969851

## Sheet: Gm
		Gm
		k.o. name	retention time	Area sample	n in fmol	Area SILIS			Gm per tRNA
		ΔtrmO_A	5.079	2824704	724.672	753320			0.113557
		ΔtrmO_B	5.088	3135266	663.395	913378			0.135624
		ΔtrmO_C	5.088	1363600	269.71	977099			0.134485
		Δthil_A	5.079	104677	21.7862	928579			0.0758779
		Δthil_B	5.079	2417197	597.076	782404			0.0817224
		Δthil_C	5.088	22112	4.8765	876310			0.096546
		ΔmiaB_A	5.079	2424177	503.792	929953			0.11329
		ΔmiaB_B	5.088	5537156	1499.9	713463			0.167672
		ΔmiaB_C	5.088	2083721	501.588	802861			0.145552
		Δmnm_A	5.088	5229271	1432.43	705532			0.132787
		Δmnm_B	5.088	3728901	1035.64	695860			0.132788
		Δmnm_C	5.088	3999969	1012.11	763792			0.129241
		ΔttcA_A	5.088	7511312	2223.4	652898			0.127416
		ΔttcA_B	5.097	3639668	781.402	900193			0.131532
		ΔttcA_C	5.088	2069981	460.775	868212			0.124705
		ΔyfgB_A	5.097	2460003	505.442	940616			0.142291
		ΔyfgB_B	5.088	6252224	1505.91	802388			0.174675
		ΔyfgB_C	5.097	2444050	551.465	856525			0.129413
		ΔyqcB_A	5.097	2402122	627.437	739900			0.146479
		ΔyqcB_B	5.088	2332483	492.366	915543			0.148972
		ΔyqcB_C	5.102	5582437	1553.11	694657			0.125019
		ΔtrmH_A	5.079	2219	0.4467	959925			5.0086e-05
		ΔtrmH_B	5.097	3063	0.6732	879171			0.000263093
		ΔtrmH_C	5.088	1947	0.4125	912430			0.000102516
		ΔtrmA_A	5.088	3403669	757.703	868153			0.13766
		ΔtrmA_B	5.088	2580764	647.13	770735			0.10873
		ΔtrmA_C	5.079	4472765	1001.86	862812			0.122852
		ΔmiaA_A	5.07	728535	136.674	1030176			0.150981
		ΔmiaA_B	5.079	3164579	712.28	858644			0.13418
		ΔmiaA_C	5.214	3534031	880.573	775627			0.115485
		Δtgt_A	5.106	3402907	3.3735	1949478			0.196498
		Δtgt_B	5.097	5993759	6.4147	1805794			0.184919
		Δtgt_C	5.119	7258342	8.4955	1651192			0.186082
		ΔtmcA_A	5.115	4388500	4.4637	1900066			0.188647
		ΔtmcA_B	5.097	2328978	2.2548	1996186			0.196891
		ΔtmcA_C	5.097	3294128	3.6534	1742577			0.187833
		ΔyfiC_A	5.106	4644189	4.7089	1906053			0.158582
		ΔyfiC_B	5.111	9228166	12.9925	1372686			0.180626
		ΔyfiC_C	5.106	7284910	8.2723	1701953			0.185681
		ΔdusB_A	5.196	2116356	1.7416	2348456			0.13424
		ΔdusB_B	5.106	6807684	7.8838	1668837			0.159228
		ΔdusB_C	5.097	2318754	2.1526	2081804			0.12616
		wildtype	5.052	853577	109.085	1745640			0.190412
		wildtype	5.052	371965	55.2985	1614939			0.249791
		wildtype	5.052	842004	115.856	1610820			0.166681
			middle value	stand. Dev.
	JW0191	ΔtrmO	0.127889	0.0101448
	JW0413	Δthil	0.0847154	0.00869908
	JW0658	ΔmiaB	0.142172	0.0223297
	JW1119	ΔmnmA	0.131605	0.00167201
	JW1338	ΔttcA	0.127885	0.00280658
	JW2501	ΔyfgB	0.148793	0.0190414
	JW2762	ΔyqcB	0.140157	0.0107521
	JW3626	ΔtrmH	0.000138565	9.06187e-05
	JW3937	ΔtrmA	0.123081	0.0118116
	JW4129	ΔmiaA	0.133549	0.0144979
	JW0396	Δtgt	0.189166	0.005206
	JW2459	ΔtmcA	0.191124	0.00409158
	JW2559	ΔyfiC	0.174963	0.0117659
	JW3228	ΔdusB	0.139876	0.0140758
	BW25113	wildtype	0.202295	0.0349547

## Sheet: i6A
		i6A
		k.o. name	retention time	Area sample	n in fmol	Area SILIS			i6A per tRNA
		ΔtrmO_A	14.145	159035	78.5756	39064			0.0123129
		ΔtrmO_B	14.145	124118	46.3594	51673			0.00947766
		ΔtrmO_C	14.137	84220	36.9915	43943			0.018445
		Δthil_A	14.145	9915	4.04	47366			0.0140707
		Δthil_B	14.145	272842	127.103	41431			0.0173967
		Δthil_C	14.137	3139	1.8694	32412			0.0370108
		ΔmiaB_A	14.145	406645	160.397	48932			0.0360693
		ΔmiaB_B	14.145	853979	371.696	44344			0.0415514
		ΔmiaB_C	14.145	265053	153.002	33435			0.0443985
		Δmnm_A	14.145	99348	46.2624	41448			0.00428856
		Δmnm_B	14.145	26405	13.0746	38978			0.00167641
		Δmnm_C	14.145	37817	18.4587	39542			0.00235706
		ΔttcA_A	14.145	313651	156.688	38635			0.0089793
		ΔttcA_B	14.145	106430	47.8451	42934			0.00805369
		ΔttcA_C	14.145	63312	29.8357	40957			0.00807482
		ΔyfgB_A	14.154	118560	54.5083	41980			0.015345
		ΔyfgB_B	14.154	213684	93.071	44313			0.0107956
		ΔyfgB_C	14.145	171379	78.4762	42149			0.0184161
		ΔyqcB_A	14.145	87833	49.1492	34492			0.0114742
		ΔyqcB_B	14.145	126001	51.0287	47658			0.0154394
		ΔyqcB_C	14.145	271605	148.648	35266			0.0119655
		ΔtrmH_A	14.145	282232	124.846	43632			0.0139983
		ΔtrmH_B	14.145	63328	30.7882	39699			0.0120323
		ΔtrmH_C	14.145	117077	50.6374	44624			0.0125846
		ΔtrmA_A	14.145	234887	88.3088	51336			0.016044
		ΔtrmA_B	14.137	155611	81.2981	36943			0.0136597
		ΔtrmA_C	14.145	196057	85.4582	44279			0.0104792
		ΔmiaA_A	14.162	1868	0.8312	43384			0.000918206
		ΔmiaA_B	14.145	2024	0.8426	46357			0.00015873
		ΔmiaA_C	14.128	29701	15.2405	37613			0.00199876
		Δtgt_A	14.154	784893	0.3746	404436			0.0218195
		Δtgt_B	14.154	1670993	0.8204	393098			0.02365
		Δtgt_C	14.154	1939443	0.9465	395493			0.0207317
		ΔtmcA_A	14.154	1317764	0.6101	416844			0.0257844
		ΔtmcA_B	14.145	949391	0.4264	429683			0.0372337
		ΔtmcA_C	14.145	1442320	0.7531	369622			0.0387194
		ΔyfiC_A	14.154	1126895	0.5117	425042			0.0172325
		ΔyfiC_B	14.162	2369185	1.1172	409295			0.0155317
		ΔyfiC_C	14.154	2917876	1.4414	390709			0.0323539
		ΔdusB_A	14.154	203369	0.1164	337121			0.00897193
		ΔdusB_B	14.154	1113440	0.491	437698			0.00991665
		ΔdusB_C	14.154	428454	0.1703	485686			0.009981
		wildtype	14.095	16140	3.9348	149971			0.00686831
		wildtype	14.095	10547	2.9342	136827			0.0132542
		wildtype	14.103	16963	4.6979	128844			0.00675883
			middle value	stand. Dev.
	JW0191	ΔtrmO	0.0134119	0.00374249
	JW0413	Δthil	0.0228261	0.0101216
	JW0658	ΔmiaB	0.0406731	0.00345663
	JW1119	ΔmnmA	0.00277401	0.00110641
	JW1338	ΔttcA	0.00836927	0.00043144
	JW2501	ΔyfgB	0.0148523	0.00313052
	JW2762	ΔyqcB	0.0129597	0.00176483
	JW3626	ΔtrmH	0.0128717	0.000827872
	JW3937	ΔtrmA	0.0133943	0.00227958
	JW4129	ΔmiaA	0.00102523	0.000754991
	JW0396	Δtgt	0.0220671	0.00120419
	JW2459	ΔtmcA	0.0339125	0.00577935
	JW2559	ΔyfiC	0.021706	0.00756113
	JW3228	ΔdusB	0.0096232	0.000461262
	BW25113	wildtype	0.00896045	0.00303647

## Sheet: s2C
			s2C
		k.o. name	retention time	Area sample	n in fmol	Area SILIS			s2C per tRNA
		ΔtrmO_A	2.204	394947	270.899	91134			0.0424501
		ΔtrmO_B	2.212	411737	219.002	117522			0.0447726
		ΔtrmO_C	2.144	197752	85.4716	144626			0.0426186
		Δthil_A	2.178	9548	4.7864	124691			0.0166703
		Δthil_B	2.221	492075	355.554	86511			0.048665
		Δthil_C	2.221	2017	1.2753	98872			0.0252487
		ΔmiaB_A	2.204	236556	130.679	113155			0.0293866
		ΔmiaB_B	2.221	719657	449.151	100157			0.05021
		ΔmiaB_C	2.239	188169	158.32	74295			0.0459416
		Δmnm_A	2.212	657111	513.857	79936			0.047635
		Δmnm_B	2.195	599733	472.635	79319			0.0606007
		Δmnm_C	2.204	546199	374.273	91224			0.0477924
		ΔttcA_A	2.31	75	0.062	75324			3.55302e-06
		ΔttcA_B	2.345	4	0.0021	119576			3.5349e-07
		ΔttcA_C	2.266	80	0.0468	107591			1.26661e-05
		ΔyfgB_A	2.248	309107	160.658	120269			0.045228
		ΔyfgB_B	2.204	817516	486.514	105038			0.0564323
		ΔyfgB_C	2.256	200288	110.853	112942			0.0260141
		ΔyqcB_A	2.248	266951	199.246	83751			0.0465153
		ΔyqcB_B	2.212	196478	112.1	109561			0.0339171
		ΔyqcB_C	2.256	543063	435.787	77897			0.0350791
		ΔtrmH_A	2.195	633832	404.062	98056			0.0453053
		ΔtrmH_B	2.23	174220	114.878	94800			0.0448952
		ΔtrmH_C	2.239	335098	183.16	114364			0.0455195
		ΔtrmA_A	2.23	368730	206.111	111829			0.0374465
		ΔtrmA_B	2.239	383710	290.221	82646			0.0487628
		ΔtrmA_C	2.187	636300	360.241	110412			0.0441739
		ΔmiaA_A	2.204	95631	35.1838	169904			0.0388667
		ΔmiaA_B	2.204	449404	224.895	124912			0.0423659
		ΔmiaA_C	2.573	781119	232.071	210399			0.0304356
		Δtgt_A	2.275	472054	1.0397	283825			0.06056
		Δtgt_B	2.239	990647	1.9924	310800			0.0574358
		Δtgt_C	2.248	1255324	2.7522	285115			0.0602829
		ΔtmcA_A	2.275	410243	0.9494	270101			0.0401241
		ΔtmcA_B	2.248	271516	0.4959	342251			0.0433025
		ΔtmcA_C	2.266	291511	0.6767	269299			0.0347914
		ΔyfiC_A	2.275	663492	1.4195	292175			0.0478045
		ΔyfiC_B	2.248	1500836	3.6315	258338			0.0504864
		ΔyfiC_C	2.248	1320522	3.0751	268431			0.0690242
		ΔdusB_A	2.477	282344	0.5094	346455			0.0392638
		ΔdusB_B	2.301	1029869	2.7234	236382			0.0550041
		ΔdusB_C	2.257	362794	0.6459	351093			0.0378551
		wildtype	2.17	183261	39.7131	383813			0.0693204
		wildtype	2.17	85752	20.2505	382385			0.0914745
		wildtype	2.161	243130	53.0345	368068			0.0763003
			middle value	stand. Dev.
	JW0191	ΔtrmO	0.0432804	0.00105733
	JW0413	Δthil	0.0301947	0.0135219
	JW0658	ΔmiaB	0.0418461	0.00898087
	JW1119	ΔmnmA	0.0520093	0.00607533
	JW1338	ΔttcA	5.5242e-06	5.21627e-06
	JW2501	ΔyfgB	0.0425581	0.0125608
	JW2762	ΔyqcB	0.0385038	0.00568476
	JW3626	ΔtrmH	0.04524	0.000259009
	JW3937	ΔtrmA	0.0434611	0.00464726
	JW4129	ΔmiaA	0.0372227	0.00500733
	JW0396	Δtgt	0.0594262	0.001412
	JW2459	ΔtmcA	0.039406	0.00351153
	JW2559	ΔyfiC	0.0557717	0.00943469
	JW3228	ΔdusB	0.044041	0.00777338
	BW25113	wildtype	0.0790317	0.00924827

## Sheet: ms2C
			ms2C									For p-values
		k.o. name	retention time	Area sample	n in fmol	Area SILIS			ms2C per tRNA			*0.463	incl. Factor *0.463 for ms2C
		ΔtrmO_A	5.19	890	0.7455	7647			0.00011682		ΔtrmO_A	5.09337e-05
		ΔtrmO_B	5.199	819	0.6985	7515			0.000142801		ΔtrmO_B	6.2261e-05		wildtype referenced
		ΔtrmO_C	5.199	505	0.4254	7602			0.000212117		ΔtrmO_C	9.2483e-05			p-value
		Δthil_A	5.235	458	0.3788	7741			0.0013193		Δthil_A	0.000575215		ΔtrmO_A	0.186588
		Δthil_B	5.235	145	0.1089	8519			1.49053e-05		Δthil_B	6.4987e-06		Δthil_A	0.942119
		Δthil_C	5.226	49	0.0341	9134			0.000675119		Δthil_C	0.000294352		ΔmiaB_A	0.53747
		ΔmiaB_A	5.199	3698	3.1697	7474			0.000712787		ΔmiaB_A	0.000310775		Δmnm_A	0.16606
		ΔmiaB_B	5.235	10681	11.0225	6207			0.00123219		ΔmiaB_B	0.000537236		ΔttcA_A	0.118767
		ΔmiaB_C	5.217	3991	3.2542	7856			0.000944311		ΔmiaB_C	0.000411719		ΔyfgB_A	0.872936
		Δmnm_A	5.217	1295	0.9574	8668			8.87517e-05		Δmnm_A	3.86958e-05		ΔyqcB_A	0.993364
		Δmnm_B	5.226	1566	1.368	7333			0.000175403		Δmnm_B	7.64758e-05		ΔtrmH_A	0.782235
		Δmnm_C	5.235	1009	0.8239	7849			0.000105207		Δmnm_C	4.58702e-05		ΔtrmA_A	0.746914
		ΔttcA_A	5.207	120	0.1075	7139			6.16048e-06		ΔttcA_A	2.68597e-06		ΔmiaA_A	0.902784
		ΔttcA_B	5.244	206	0.1776	7434			2.98951e-05		ΔttcA_B	1.30343e-05		Δtgt_A	0.474497
		ΔttcA_C	5.19	137	0.1405	6269			3.80253e-05		ΔttcA_C	1.65791e-05		ΔtmcA_A	0.391509
		ΔyfgB_A	5.226	2938	2.3114	8141			0.0006507		ΔyfgB_A	0.000283705		ΔyfiC_A	0.214224
		ΔyfgB_B	5.217	8308	8.7483	6084			0.00101474		ΔyfgB_B	0.000442428		ΔdusB_A	0.338418
		ΔyfgB_C	5.226	2975	2.7684	6885			0.000649665		ΔyfgB_C	0.000283254
		ΔyqcB_A	5.226	4461	4.2373	6744			0.000989224		ΔyqcB_A	0.000431302		all higher than 0.1
		ΔyqcB_B	5.244	2609	2.3472	7121			0.000710175		ΔyqcB_B	0.000309636
		ΔyqcB_C	5.244	5752	5.1958	7092			0.000418241		ΔyqcB_C	0.000182353
		ΔtrmH_A	5.226	8191	6.545	8018			0.000733855		ΔtrmH_A	0.000319961
		ΔtrmH_B	5.226	1703	1.5471	7053			0.000604621		ΔtrmH_B	0.000263615
		ΔtrmH_C	5.235	1786	1.9146	5976			0.000475824		ΔtrmH_C	0.000207459
		ΔtrmA_A	5.217	5791	6.0633	6119			0.00110159		ΔtrmA_A	0.000480292
		ΔtrmA_B	5.226	1055	0.9979	6773			0.000167667		ΔtrmA_B	7.31027e-05
		ΔtrmA_C	5.217	3851	3.2332	7630			0.000396466		ΔtrmA_C	0.000172859
		ΔmiaA_A	5.199	1044	0.9297	7195			0.00102702		ΔmiaA_A	0.000447779
		ΔmiaA_B	5.226	3132	3.3497	5989			0.00063102		ΔmiaA_B	0.000275125
		ΔmiaA_C	5.136	4396	4.6857	6010			0.000614519		ΔmiaA_C	0.00026793
		Δtgt_A	5.217	2423	0.008	19333			0.00046598		Δtgt_A	0.000203167
		Δtgt_B	5.19	3772	0.0146	16445			0.00042088		Δtgt_B	0.000183504
		Δtgt_C	5.208	5315	0.0193	17540			0.000422738		Δtgt_C	0.000184314
		ΔtmcA_A	5.217	3837	0.0151	16201			0.000638164		ΔtmcA_A	0.00027824
		ΔtmcA_B	5.208	720	0.0028	16639			0.000244499		ΔtmcA_B	0.000106601
		ΔtmcA_C	5.199	810	0.0032	16144			0.000164523		ΔtmcA_C	7.17319e-05
		ΔyfiC_A	5.19	1085	0.0035	19760			0.000117869		ΔyfiC_A	5.13911e-05
		ΔyfiC_B	5.199	2918	0.0109	16998			0.000151536		ΔyfiC_B	6.60696e-05
		ΔyfiC_C	5.199	3678	0.0137	17085			0.000307513		ΔyfiC_C	0.000134075
		ΔdusB_A	5.244	1402	0.0045	19988			0.000346853		ΔdusB_A	0.000151228
		ΔdusB_B	5.199	2651	0.009	18735			0.000181772		ΔdusB_B	7.92524e-05
		ΔdusB_C	5.208	2059	0.0076	17279			0.000445423		ΔdusB_C	0.000194205
		wildtype	5.172	616	0.1903	24886			0.000332175		wildtype	0.000144828
		wildtype	5.19	1182	0.3098	28966			0.00139941		wildtype	0.000610144
		wildtype	5.19	910	0.2754	25158			0.000396216		wildtype	0.00017275
			*0.463	*0.463	incl. Factor *0.463 for ms2C
			middle value	stand. Dev.	(standardization calculated from s2C abundance)
	JW0191	ΔtrmO	7.28049e-05	1.86233e-05
	JW0413	Δthil	0.000310106	0.000246562
	JW0658	ΔmiaB	0.000445914	9.83697e-05
	JW1119	ΔmnmA	5.70048e-05	1.73971e-05
	JW1338	ΔttcA	1.14332e-05	6.25917e-06
	JW2501	ΔyfgB	0.000357298	7.95693e-05
	JW2762	ΔyqcB	0.000326822	0.000107936
	JW3626	ΔtrmH	0.000280007	4.87728e-05
	JW3937	ΔtrmA	0.000257076	0.000184023
	JW4129	ΔmiaA	0.000350731	8.82862e-05
	JW0396	Δtgt	0.000202115	9.64714e-06
	JW2459	ΔtmcA	0.000161616	9.5849e-05
	JW2559	ΔyfiC	8.90376e-05	3.82506e-05
	JW3228	ΔdusB	0.000150328	5.0361e-05
	BW25113	wildtype	0.000328391	0.000226271
