# Supplementary material for: NAIL-MS reveals the repair of 2-methylthiocytidine by AlkB in E. coli
Source: Nat Commun. 2019 Dec 6;10:5600. doi: 10.1038/s41467-019-13565-9 (PMC6898146; doi:10.1038/s41467-019-13565-9)
Supplement: Supplementary file 4 — Source Data [file 41467_2019_13565_MOESM4_ESM.zip › Sup_Fig_7.xlsx]

## Sheet: CUGA
									theoretical number of C, U, G and A in average tRNA
Cytidine	sample	type	retention time	area sample	n in pmol	area SILIS			C	U	G	A
	K12_A	Sample	1.538	2292239	1512.82	21353196			22.3158	10.9737	23.6842	15.2105
	K12_B	Sample	1.53	2823629	1983.2	20064639		Literature (Leipzig universitiy tRNA db: http://trna.bioinf.uni-leipzig.de/DataOutput/Search)
	K12_C	Sample	1.538	2596426	1781.27	20541642
	oe_empty_vector_A	Sample	1.53	1288152	1706.74	23349949
	oe_empty_vector_B	Sample	1.538	1554504	1847.05	26037536			injected tRNA in pmol
	oe_empty_vector_C	Sample	1.53	1342941	1693.83	24528619			Sample name	after C	after U	after G	after A
	oe_yfiC_A	Sample	1.463	995226	1925.81	15987968			K12_A	67.7914	207.021	118.302	129.092
	oe_yfiC_B	Sample	1.538	1320092	1635.93	24964561			K12_B	88.8698	430.228	133.637	149.529
	oe_yfiC_C	Sample	1.538	1284431	1505.72	26390742			K12_C	79.8213	364.703	108.32	127.683
	oe_mnmA_A	Sample	1.546	1375902	1617.41	26318064			oe_empty_vector_A	76.4811	250.679	108.335	126.203
	oe_mnmA_B	Sample	1.546	1843591	2321.19	24571968			oe_empty_vector_B	82.7686	242.051	114.901	128.035
	oe_mnmA_C	Sample	1.546	1421697	1920.88	22897717			oe_empty_vector_C	75.9027	323.844	112.429	129.168
	oe_dusB_A	Sample	1.546	1295433	1666.95	24042395			oe_yfiC_A	86.2982	335.162	135.583	150.642
	oe_dusB_B	Sample	1.555	1784340	2097.07	26323844			oe_yfiC_B	73.3084	241.199	111.991	124.265
	oe_dusB_C	Sample	1.546	1462655	1579.97	28640289			oe_yfiC_C	67.4734	257.811	105.106	119.512
	oe_trmO_A	Sample	1.538	2663804	1496.76	25080772			oe_mnmA_A	72.4781	240.912	102.464	114.234
	oe_trmO_B	Sample	1.53	1479850	1333.94	15634105			oe_mnmA_B	104.015	282.192	139.424	150.835
	oe_trmO_C	Sample	1.538	2571532	2023.38	17910384			oe_mnmA_C	86.0772	290.716	116.038	133.233
	oe_tgt_A	Sample	1.53	2771234	2144.85	18208137			oe_dusB_A	74.6983	225.927	103.706	116.783
	oe_tgt_B	Sample	1.538	3194513	2220.67	20272628			oe_dusB_B	93.9727	311.384	116.446	133.871
	oe_tgt_C	Sample	1.538	2330078	1819.36	18048532			oe_dusB_C	70.8008	269.84	96.695	115.09
	BW25113_A	Sample	1.538	2100413	1412.7	20953003			oe_trmO_A	67.0717	316.005	85.236	105.726
	BW25113_B	Sample	1.538	3388343	2522.3	18931315			oe_trmO_B	59.7754	345.378	100.848	124.885
	BW25113_C	Sample	1.538	2998643	2371.49	17819404			oe_trmO_C	90.6703	399.804	122.468	144.463
	ko_yfiC_A	Sample	1.538	1793842	1220.47	20713272			oe_tgt_A	96.1138	400.734	126.755	146.093
	ko_yfiC_B	Sample	1.538	2069114	1282.15	22742395			oe_tgt_B	99.5113	339.896	136.745	162.577
	ko_yfiC_C	Sample	1.538	2182872	1431.21	21493818			oe_tgt_C	81.5279	188.864	106.56	126.563
	ko_mnmA_A	Sample	1.538	1986678	1243.96	22506657			BW25113_A	63.3047	306.68	89.0629	104.897
	ko_mnmA_B	Sample	1.538	1649381	1125.69	20648647			BW25113_B	113.028	255.877	138.488	160.353
	ko_mnmA_C	Sample	1.546	2085396	1400.18	20989106			BW25113_C	106.27	403.616	129.848	156.354
	ko_dusB_A	Sample	1.538	1824949	1078.14	23854175			ko_yfiC_A	54.6907	290.058	80.3296	98.7279
	ko_dusB_B	Sample	1.538	2083613	1380.92	21263671			ko_yfiC_B	57.4548	173.97	88.5026	108.007
	ko_dusB_C	Sample	1.538	2077328	1373.89	21308066			ko_yfiC_C	64.1346	200.25	95.5315	117.945
	ko_trmO_A	Sample	1.538	2078032	1384.07	21158503			ko_mnmA_A	55.7435	174.581	87.9936	107.481
	ko_trmO_B	Sample	1.538	1997615	1260.79	22328443			ko_mnmA_B	50.4437	284.675	76.5069	93.6498
	ko_trmO_C	Sample	1.538	2102292	1481.97	19991465			ko_mnmA_C	62.744	313.792	84.4645	106.544
	ko_tgt_A	Sample	1.53	2027576	1303.38	21922803			ko_dusB_A	48.313	160.583	75.741	91.5424
	ko_tgt_B	Sample	1.538	2173756	1412.4	21689250			ko_dusB_B	61.8809	334.141	89.034	109.368
	ko_tgt_C	Sample	1.538	2255821	1574.34	20192753			ko_dusB_C	61.5657	341.416	93.5175	110.696
									ko_trmO_A	62.0219	186.529	97.3035	118.716
									ko_trmO_B	56.4977	181.215	78.5681	98.1099
Uridine	sample	type	retention time	area sample	n in pmol	area SILIS			ko_trmO_C	66.4089	335.956	97.1687	115.742
	K12_A	Sample	2.151	9893001	2271.79	5974254			ko_tgt_A	58.4062	322.975	91.3712	113.91
	K12_B	Sample	2.142	11690514	4721.18	3397083			ko_tgt_B	63.2913	336.906	93.6319	113.513
	K12_C	Sample	2.168	10476426	4002.13	3591243			ko_tgt_C	70.5484	357.219	87.509	123.995
	oe_empty_vector_A	Sample	2.142	5473303	2750.87	2461309
	oe_empty_vector_B	Sample	2.159	6056885	2656.19	2820830
	oe_empty_vector_C	Sample	2.142	6850909	3553.77	2384768
	oe_yfiC_A	Sample	1.613	4054280	3677.96	1363621
	oe_yfiC_B	Sample	2.15	6006419	2646.84	2807207				middle value tRNA	Stand. Dev.
	oe_yfiC_C	Sample	2.134	6270984	2829.13	2742010			K12_A	130.552	49.8464
	oe_mnmA_A	Sample	2.159	5539253	2643.69	2591955			K12_B	200.566	134.448
	oe_mnmA_B	Sample	2.15	7537460	3096.69	3011023			K12_C	170.132	113.618
	oe_mnmA_C	Sample	2.167	6101331	3190.22	2365866			oe_empty_vector_A	140.425	66.0998
	oe_dusB_A	Sample	2.167	5653134	2479.25	2820692			oe_empty_vector_B	141.939	60.0997
	oe_dusB_B	Sample	2.176	6433757	3417.02	2329181			oe_empty_vector_C	160.336	96.3464
	oe_dusB_C	Sample	2.159	5665169	2961.14	2366689			oe_yfiC_A	176.921	94.4087
	oe_trmO_A	Sample	2.148	11070592	3467.74	4379737			oe_yfiC_B	137.691	62.6494
	oe_trmO_B	Sample	2.151	9171563	3790.06	3319862			oe_yfiC_C	137.476	72.0266
	oe_trmO_C	Sample	2.161	10811770	4387.32	3380808			oe_mnmA_A	132.522	64.4041
	oe_tgt_A	Sample	2.134	11791699	4397.53	3678669			oe_mnmA_B	169.117	67.5281
	oe_tgt_B	Sample	2.149	12843896	3729.91	4724135			oe_mnmA_C	156.516	79.2965
	oe_tgt_C	Sample	2.142	10471140	2072.53	6931314			oe_dusB_A	130.279	57.2843
	BW25113_A	Sample	2.159	9199089	3365.4	3749997			oe_dusB_B	163.918	86.3059
	BW25113_B	Sample	2.162	12716602	2807.92	6213128			oe_dusB_C	138.106	77.6666
	BW25113_C	Sample	2.157	12505778	4429.15	3873588			oe_trmO_A	143.51	100.525
	ko_yfiC_A	Sample	2.151	8116876	3183	3498449			oe_trmO_B	157.722	110.816
	ko_yfiC_B	Sample	2.159	8146873	1909.09	5854480			oe_trmO_C	189.351	123.001
	ko_yfiC_C	Sample	2.142	9511311	2197.48	5937991			oe_tgt_A	192.424	121.581
	ko_mnmA_A	Sample	2.159	8490181	1915.8	6079821			oe_tgt_B	184.682	92.3741
	ko_mnmA_B	Sample	2.159	7059668	3123.93	3100315			oe_tgt_C	125.879	39.7109
	ko_mnmA_C	Sample	2.168	8572551	3443.45	3415382			BW25113_A	140.986	96.808
	ko_dusB_A	Sample	2.151	8532054	1762.18	6642406			BW25113_B	166.936	54.0123
	ko_dusB_B	Sample	2.142	9636800	3666.75	3605574			BW25113_C	199.022	119.444
	ko_dusB_C	Sample	2.159	9735464	3746.59	3564869			ko_yfiC_A	130.951	93.1818
	ko_trmO_A	Sample	2.159	9283130	2046.91	6221855			ko_yfiC_B	106.983	42.6698
	ko_trmO_B	Sample	2.159	8722948	1988.59	6017838			ko_yfiC_C	119.465	50.4052
	ko_trmO_C	Sample	2.151	9239602	3686.68	3438281			ko_mnmA_A	106.45	43.4589
	ko_tgt_A	Sample	2.142	9424159	3544.23	3647914			ko_mnmA_B	126.319	92.7122
	ko_tgt_B	Sample	2.151	9862861	3697.1	3659864			ko_mnmA_C	141.886	100.451
	ko_tgt_C	Sample	2.142	10386529	3920.01	3635021			ko_dusB_A	94.0448	41.4125
									ko_dusB_B	148.606	108.435
									ko_dusB_C	151.799	110.886
Guanosine	sample	type	retention time	area sample	n in pmol	area SILIS			ko_trmO_A	116.142	45.4004
	K12_A	Sample	3.589	315500	2801.9	489104			ko_trmO_B	103.598	47.1684
	K12_B	Sample	3.589	333193	3165.08	457263			ko_trmO_C	153.819	106.623
	K12_C	Sample	3.589	304913	2565.48	516253			ko_tgt_A	146.666	103.688
	oe_empty_vector_A	Sample	3.579	168567	2565.83	570492			ko_tgt_B	151.836	108.337
	oe_empty_vector_B	Sample	3.571	182291	2721.34	581684			ko_tgt_C	159.818	115.594
	oe_empty_vector_C	Sample	3.571	182651	2662.79	595647
	oe_yfiC_A	Sample	3.479	168648	3211.17	456061
	oe_yfiC_B	Sample	3.579	171476	2652.42	561393
	oe_yfiC_C	Sample	3.579	167943	2489.36	585840
	oe_mnmA_A	Sample	3.579	159143	2426.77	569461
	oe_mnmA_B	Sample	3.587	210053	3302.15	552379
	oe_mnmA_C	Sample	3.587	181591	2748.28	573772
	oe_dusB_A	Sample	3.579	166179	2456.2	587512
	oe_dusB_B	Sample	3.587	192586	2757.93	606383
	oe_dusB_C	Sample	3.587	161083	2290.14	610790
	oe_trmO_A	Sample	3.589	293081	2018.75	630608
	oe_trmO_B	Sample	3.58	284272	2388.52	516963
	oe_trmO_C	Sample	3.589	328607	2900.56	492094
	oe_tgt_A	Sample	3.589	347006	3002.09	502075
	oe_tgt_B	Sample	3.589	361205	3238.69	484440
	oe_tgt_C	Sample	3.589	310867	2523.79	535027
	BW25113_A	Sample	3.589	267193	2109.38	550205
	BW25113_B	Sample	3.589	354143	3279.97	468990
	BW25113_C	Sample	3.589	350713	3075.36	495349
	ko_yfiC_A	Sample	3.58	239080	1902.54	545837
	ko_yfiC_B	Sample	3.597	262875	2096.11	544740
	ko_yfiC_C	Sample	3.589	273332	2262.59	524735
	ko_mnmA_A	Sample	3.589	257094	2084.06	535842
	ko_mnmA_B	Sample	3.589	223746	1812.01	536352
	ko_mnmA_C	Sample	3.589	258994	2000.47	562355
	ko_dusB_A	Sample	3.589	234380	1793.87	567525
	ko_dusB_B	Sample	3.58	267066	2108.7	550122
	ko_dusB_C	Sample	3.589	269234	2214.89	527998
	ko_trmO_A	Sample	3.597	277455	2304.56	522950
	ko_trmO_B	Sample	3.597	242242	1860.82	565456
	ko_trmO_C	Sample	3.589	278265	2301.37	525204
	ko_tgt_A	Sample	3.589	266030	2164.06	533970
	ko_tgt_B	Sample	3.589	277868	2217.6	544265
	ko_tgt_C	Sample	3.589	298898	2072.58	626420
Adenosine	sample	type	retention time	area sample	n in pmol	area SILIS
	K12_A	Sample	5.414	3115787	1963.56	999254
	K12_B	Sample	5.422	3638665	2274.41	1007452
	K12_C	Sample	5.431	3359456	1942.13	1089288
	oe_empty_vector_A	Sample	5.42	2971796	1919.62	1587954
	oe_empty_vector_B	Sample	5.412	2893966	1947.49	1524240
	oe_empty_vector_C	Sample	5.42	3106757	1964.71	1621969
	oe_yfiC_A	Sample	5.378	2921268	2291.35	1307720
	oe_yfiC_B	Sample	5.412	2796441	1890.13	1517566
	oe_yfiC_C	Sample	5.42	2746001	1817.84	1549459
	oe_mnmA_A	Sample	5.42	2669941	1737.56	1576147
	oe_mnmA_B	Sample	5.42	3431456	2294.28	1534146
	oe_mnmA_C	Sample	5.42	3049516	2026.55	1543504
	oe_dusB_A	Sample	5.42	2833943	1776.33	1636443
	oe_dusB_B	Sample	5.42	3200912	2036.24	1612419
	oe_dusB_C	Sample	5.42	2849525	1750.57	1669652
	oe_trmO_A	Sample	5.431	3430137	1608.15	1343191
	oe_trmO_B	Sample	5.422	3228095	1899.56	1070150
	oe_trmO_C	Sample	5.431	3452465	2197.36	989420
	oe_tgt_A	Sample	5.431	3779294	2222.15	1070998
	oe_tgt_B	Sample	5.431	4065538	2472.88	1035302
	oe_tgt_C	Sample	5.431	3356472	1925.09	1097952
	BW25113_A	Sample	5.431	2940577	1595.53	1160590
	BW25113_B	Sample	5.431	3828504	2439.05	988462
	BW25113_C	Sample	5.431	3846025	2378.23	1018381
	ko_yfiC_A	Sample	5.431	2706316	1501.7	1134870
	ko_yfiC_B	Sample	5.431	2912405	1642.84	1116370
	ko_yfiC_C	Sample	5.431	3161974	1794.01	1109904
	ko_mnmA_A	Sample	5.422	2846784	1634.85	1096551
	ko_mnmA_B	Sample	5.431	2425645	1424.46	1072330
	ko_mnmA_C	Sample	5.431	2918932	1620.59	1134238
	ko_dusB_A	Sample	5.431	2689621	1392.41	1216400
	ko_dusB_B	Sample	5.431	2994051	1663.54	1133386
	ko_dusB_C	Sample	5.422	2992588	1683.74	1119241
	ko_trmO_A	Sample	5.431	3072261	1805.73	1071415
	ko_trmO_B	Sample	5.422	2765856	1492.3	1167144
	ko_trmO_C	Sample	5.431	3077795	1760.5	1100922
	ko_tgt_A	Sample	5.431	3038986	1732.63	1104526
	ko_tgt_B	Sample	5.431	3119578	1726.6	1137775
	ko_tgt_C	Sample	5.431	3539010	1886.04	1181636

## Sheet: ms2C
ms2C	sample	type	retention time	area sample	n in fmol	area SILIS
	K12_A	Sample	5.262	1715	43.9964	158451
	K12_B	Sample	5.271	1786	46.0173	157691
	K12_C	Sample	5.279	1072	25.3148	172049
	oe_empty_vector_A	Sample	5.26	757	18.5145	215751
	oe_empty_vector_B	Sample	5.285	516	12.8749	211557
	oe_empty_vector_C	Sample	5.277	1043	24.4575	225249
	oe_yfiC_A	Sample	5.243	750	30.3897	130262
	oe_yfiC_B	Sample	5.26	1038	25.2295	217190
	oe_yfiC_C	Sample	5.277	1045	24.7421	222903
	oe_mnmA_A	Sample	5.277	926	22.1804	220486
	oe_mnmA_B	Sample	5.277	766	20.3465	198648
	oe_mnmA_C	Sample	5.285	1131	28.1899	211840
	oe_dusB_A	Sample	5.285	1333	32.3099	217852
	oe_dusB_B	Sample	5.277	1021	23.7901	226616
	oe_dusB_C	Sample	5.285	1558	38.0265	216362
	oe_trmO_A	Sample	5.296	2047	41.1263	202308
	oe_trmO_B	Sample	5.279	2152	53.8476	162438
	oe_trmO_C	Sample	5.287	1459	40.7668	145488
	oe_tgt_A	Sample	5.287	1087	28.0559	157493
	oe_tgt_B	Sample	5.304	1729	43.445	161702
	oe_tgt_C	Sample	5.279	852	21.8035	158880
	BW25113_A	Sample	5.338	412	10.2594	163024
	BW25113_B	Sample	5.296	939	26.5785	143648
	BW25113_C	Sample	5.287	1987	49.3685	163599
	ko_yfiC_A	Sample	5.304	817	21.593	153794
	ko_yfiC_B	Sample	5.313	1014	26.3883	156129
	ko_yfiC_C	Sample	5.279	1431	37.7272	154114
	ko_mnmA_A	Sample	5.304	574	15.241	153144
	ko_mnmA_B	Sample	5.271	1084	29.47	149550
	ko_mnmA_C	Sample	5.279	1334	34.3134	157975
	ko_dusB_A	Sample	5.296	670	17.1271	159059
	ko_dusB_B	Sample	5.304	573	14.7093	158288
	ko_dusB_C	Sample	5.304	676	16.7466	164075
	ko_trmO_A	Sample	5.279	994	27.2332	148367
	ko_trmO_B	Sample	5.287	1283	33.5527	155394
	ko_trmO_C	Sample	5.287	1688	45.7018	150085
	ko_tgt_A	Sample	5.287	762	20.4629	151382
	ko_tgt_B	Sample	5.296	751	19.0752	159947
	ko_tgt_C	Sample	5.287	1145	29.9463	155356
ms2C per tRNA	K12_A	0.000337003			middle value	Stand. Dev.	incl. Factor *0.463 for ms2C
	K12_B	0.000229437			*0.463	*0.463	(standardization calculated from s2C abundance)
	K12_C	0.000148795		K12	0.000110385	3.5696e-05
	oe_empty_vector_A	0.000131847		empty vector	5.78893e-05	1.18985e-05
	oe_empty_vector_B	9.07073e-05		oe_yfiC	8.18861e-05	2.23301e-06
	oe_empty_vector_C	0.000152539		oe_mnmA	7.21957e-05	1.19075e-05
	oe_yfiC_A	0.00017177		oe_dusB	0.000103169	2.59556e-05
	oe_yfiC_B	0.000183233		oe_trmO	0.000130146	2.3905e-05
	oe_yfiC_C	0.000179975		oe_tgt	8.554e-05	1.73229e-05
	oe_mnmA_A	0.000167372		BW25113	7.40858e-05	3.31335e-05
	oe_mnmA_B	0.00012031		ko_yfiC	0.000112255	2.85576e-05
	oe_mnmA_C	0.000180108		ko_mnmA	9.54261e-05	2.06653e-05
	oe_dusB_A	0.000248006		ko_dusB	6.04091e-05	1.70428e-05
	oe_dusB_B	0.000145134		ko_trmO	0.000132028	1.73447e-05
	oe_dusB_C	0.000275342		ko_tgt	6.98403e-05	1.22458e-05
	oe_trmO_A	0.000286575
	oe_trmO_B	0.000341409
	oe_trmO_C	0.000215297
	oe_tgt_A	0.000145802
	oe_tgt_B	0.000235242
	oe_tgt_C	0.00017321
	BW25113_A	7.2769e-05
	BW25113_B	0.000159213
	BW25113_C	0.000248055
	ko_yfiC_A	0.000164893
	ko_yfiC_B	0.000246658
	ko_yfiC_C	0.000315801
	ko_mnmA_A	0.000143175
	ko_mnmA_B	0.000233299
	ko_mnmA_C	0.000241838
	ko_dusB_A	0.000182116
	ko_dusB_B	9.8982e-05
	ko_dusB_C	0.000110321
	ko_trmO_A	0.000234481
	ko_trmO_B	0.000323875
	ko_trmO_C	0.000297114
	ko_tgt_A	0.000139521
	ko_tgt_B	0.000125631
	ko_tgt_C	0.000187378

## Sheet: s2C
s2C	sample	type	retention time	area sample	n in fmol	area SILIS
	K12_A	Sample	2.603	1095198	15388.2	288749
	K12_B	Sample	2.595	1318216	19446	275024
	K12_C	Sample	2.611	1185529	16955.8	283666
	oe_empty_vector_A	Sample	2.602	625143	10731.8	359946
	oe_empty_vector_B	Sample	2.594	791243	11043.3	442732
	oe_empty_vector_C	Sample	2.594	611743	10497.9	360077
	oe_yfiC_A	Sample	2.031	561692	12958.5	267837
	oe_yfiC_B	Sample	2.602	607082	9840.46	381207
	oe_yfiC_C	Sample	2.594	591796	9229.64	396201
	oe_mnmA_A	Sample	2.611	655622	10603.1	382076
	oe_mnmA_B	Sample	2.594	949134	15445	379725
	oe_mnmA_C	Sample	2.611	663661	12079.7	339484
	oe_dusB_A	Sample	2.602	720837	10877.1	409498
	oe_dusB_B	Sample	2.619	827894	12968.5	394469
	oe_dusB_C	Sample	2.602	678697	10476.1	400316
	oe_trmO_A	Sample	2.595	985271	9764.33	409381
	oe_trmO_B	Sample	2.595	954215	13048	296700
	oe_trmO_C	Sample	2.611	1135770	14722.4	312987
	oe_tgt_A	Sample	2.586	1294955	15989.4	328576
	oe_tgt_B	Sample	2.603	1472124	17352.8	344182
	oe_tgt_C	Sample	2.595	1072870	13678	318229
	BW25113_A	Sample	2.611	966549	12314.1	318446
	BW25113_B	Sample	2.611	1571085	20372.1	312880
	BW25113_C	Sample	2.603	1647370	20841.4	320685
	ko_yfiC_A	Sample	2.595	979824	14685.2	270697
	ko_yfiC_B	Sample	2.611	1062091	14372.6	299806
	ko_yfiC_C	Sample	2.595	1127744	15607.3	293156
	ko_mnmA_A	Sample	2.603	1004253	14095.3	289058
	ko_mnmA_B	Sample	2.611	848001	14391	239067
	ko_mnmA_C	Sample	2.611	1045496	14130.3	300182
	ko_dusB_A	Sample	2.603	901801	11844.6	308890
	ko_dusB_B	Sample	2.603	1004931	13548.5	300926
	ko_dusB_C	Sample	2.603	1001087	13346.9	304303
	ko_trmO_A	Sample	2.603	1093508	15554.6	285218
	ko_trmO_B	Sample	2.603	936793	13374.6	284170
	ko_trmO_C	Sample	2.603	1071966	14448.5	301005
	ko_tgt_A	Sample	2.595	989867	14071	285408
	ko_tgt_B	Sample	2.603	1050280	14032.5	303657
	ko_tgt_C	Sample	2.595	1160394	15097.6	311825
s2C per tRNA	K12_A	0.11787
	K12_B	0.0969559			middle value	Stand. Dev.
	K12_C	0.0996628		K12	0.10483	0.00928706
	oe_empty_vector_A	0.0764236		empty vector	0.0732336	0.00551543
	oe_empty_vector_B	0.0778029		oe_yfiC	0.0728715	0.00256528
	oe_empty_vector_C	0.0654744		oe_mnmA	0.0828387	0.00611272
	oe_yfiC_A	0.0732447		oe_dusB	0.0794876	0.00312829
	oe_yfiC_B	0.0714678		oe_trmO	0.0761732	0.00609954
	oe_yfiC_C	0.0671366		oe_tgt	0.0952384	0.010476
	oe_mnmA_A	0.0800101		BW25113	0.104699	0.0141631
	oe_mnmA_B	0.0913274		ko_yfiC	0.12571	0.00971207
	oe_mnmA_C	0.0771786		ko_mnmA	0.115309	0.0134355
	oe_dusB_A	0.0834913		ko_dusB	0.101681	0.0172097
	oe_dusB_B	0.0791158		ko_trmO	0.118987	0.0178258
	oe_dusB_C	0.0758557		ko_tgt	0.0942754	0.00144348
	oe_trmO_A	0.0680396
	oe_trmO_B	0.082728
	oe_trmO_C	0.0777519
	oe_tgt_A	0.0830948
	oe_tgt_B	0.0939606
	oe_tgt_C	0.10866
	BW25113_A	0.0873428
	BW25113_B	0.122035
	BW25113_C	0.104719
	ko_yfiC_A	0.112142
	ko_yfiC_B	0.134344
	ko_yfiC_C	0.130643
	ko_mnmA_A	0.132412
	ko_mnmA_B	0.113926
	ko_mnmA_C	0.0995893
	ko_dusB_A	0.125947
	ko_dusB_B	0.0911707
	ko_dusB_C	0.0879249
	ko_trmO_A	0.133927
	ko_trmO_B	0.129101
	ko_trmO_C	0.0939315
	ko_tgt_A	0.0959393
	ko_tgt_B	0.0924192
	ko_tgt_C	0.0944676
