# Supplementary material for: NAIL-MS reveals the repair of 2-methylthiocytidine by AlkB in E. coli
Source: Nat Commun. 2019 Dec 6;10:5600. doi: 10.1038/s41467-019-13565-9 (PMC6898146; doi:10.1038/s41467-019-13565-9)
Supplement: Supplementary file 4 — Source Data [file 41467_2019_13565_MOESM4_ESM.zip › Sup_Fig_8.xlsx]

## Sheet: MMS SAM in vitro
ms2C	Name	retention time	area sample	n in pmol	area SILIS
	MMS_2000_A	5.002	1477983	331.921	212			MMS							SAM
	MMS_2000_B	5.019	1687556	353.904	227			MMS (eq)	middle ms2C	middle s2C		St. Dev. ms2C	St. Dev. s2C		SAM (eq)	middle ms2C	middle s2C		St. Dev. ms2C	St. Dev. s2C
	MMS_2000_C	5.028	1710529	393.331	207			0	0.229398	347.752		0.00891906	22.738		0	0.219327	338.921		0.00984052	18.1504
	MMS_1500_A	5.028	1194194	213.23	267			500	46.3481	331.729		4.15307	7.66802		500	0.361992	344.016		0.0358309	21.9103
	MMS_1500_B	5.028	1300293	273.511	226			1000	73.9723	321.624		3.2781	2.72631		1000	0.45316	349.417		0.0297083	31.144
	MMS_1500_C	5.028	1374710	268.886	243			1500	116.367	306.406		12.6551	22.467		1500	0.634773	338.808		0.0670545	17.2936
	MMS_1000_A	5.028	850650	153.153	264			2000	166.19	298.53		11.7373	12.7974		2000	0.794517	332.123		0.0684925	12.7974
	MMS_1000_B	5.036	944812	157.334	286
	MMS_1000_C	5.028	934364	169.853	262
	MMS_500_A	5.028	440045	90.2894	232			incl. Factor *0.463 for ms2C
	MMS_500_B	5.036	488699	98.573	236			(standardization calculated from s2C abundance)
	MMS_500_C	5.036	501642	112.1	213
	MMS_0_A	5.036	2322	0.4841	228
	MMS_0_B	5.036	2513	0.5238	228
	MMS_0_C	5.028	2429	0.4817	240
	SAM_2000_A	5.036	8562	1.6395	249
	SAM_2000_B	5.028	8588	1.5921	257
	SAM_2000_C	5.028	9832	1.9276	243
	SAM_1500_A	5.028	7030	1.2815	261
	SAM_1500_B	5.028	7123	1.2615	269
	SAM_1500_C	5.028	7843	1.5789	236
	SAM_1000_A	5.028	5443	0.8901	291
	SAM_1000_B	5.028	5638	1.0214	263
	SAM_1000_C	5.028	5919	1.0311	273
	SAM_500_A	5.036	4048	0.6754	285
	SAM_500_B	5.028	3903	0.8535	218
	SAM_500_C	5.028	4349	0.8217	252
	SAM_0_A	5.036	2652	0.4459	283
	SAM_0_B	5.036	2418	0.4816	239
	SAM_0_C	5.028	2545	0.4967	244
s2C	Name	retention time	area sample	n in pmol	area SILIS
	MMS_2000_A	2.457	2841687	280.464	69227
	MMS_2000_B	2.441	3180418	308.498	70438
	MMS_2000_C	2.457	3214074	306.628	71618
	MMS_1500_A	2.449	3084096	275.967	76357
	MMS_1500_B	2.449	3375354	329.515	69987
	MMS_1500_C	2.449	3432245	313.736	74746
	MMS_1000_A	2.449	3352849	320.791	71411
	MMS_1000_B	2.457	3589384	318.781	76931
	MMS_1000_C	2.449	3576225	325.301	75113
	MMS_500_A	2.457	3487829	321.745	74066
	MMS_500_B	2.457	3691129	333.055	75721
	MMS_500_C	2.449	3777874	340.387	75832
	MMS_0_A	2.457	3632835	323.311	76772
	MMS_0_B	2.466	3835824	341.875	76660
	MMS_0_C	2.449	4000260	378.069	72292
	SAM_2000_A	2.466	1072943	314.071	23341
	SAM_2000_B	2.441	1009234	311.515	22135
	SAM_2000_C	2.457	1104950	370.783	20361
	SAM_1500_A	2.441	1497347	328.242	31168
	SAM_1500_B	2.457	1468805	324.991	30879
	SAM_1500_C	2.449	1613955	363.193	30362
	SAM_1000_A	2.449	2071524	324.647	43597
	SAM_1000_B	2.457	2054206	330.263	42497
	SAM_1000_C	2.449	2245590	393.342	39006
	SAM_500_A	2.466	2963045	338.559	59797
	SAM_500_B	2.457	2833940	320.33	60446
	SAM_500_C	2.449	3172637	373.16	58090
	SAM_0_A	2.449	3999882	332.124	82285
	SAM_0_B	2.449	3713286	320.884	79065
	SAM_0_C	2.449	4118510	363.756	77358
