# Supplementary material for: NAIL-MS reveals the repair of 2-methylthiocytidine by AlkB in E. coli
Source: Nat Commun. 2019 Dec 6;10:5600. doi: 10.1038/s41467-019-13565-9 (PMC6898146; doi:10.1038/s41467-019-13565-9)
Supplement: Supplementary file 4 — Source Data [file 41467_2019_13565_MOESM4_ESM.zip › Sup_Fig_10.xlsx]

## Sheet: CUGA
								average canonical content in tRNA
Cytidine	name	Type	retention time	area sample	n in pmol	area SILIS			C	U	G	A
	STZ_unstressed_1	Sample	1.53	2024385	1426.36	20001142			22.3158	10.9737	23.6842	15.2105	Literature (Leipzig universitiy tRNA db: http://trna.bioinf.uni-leipzig.de/DataOutput/Search)
	STZ_unstressed_2	Sample	1.53	1832898	1251.31	20642628
	STZ_unstressed_3	Sample	1.538	3614428	1858.47	27407789
	STZ_1	Sample	1.53	2095438	1336.53	22094591			after C	after U	after G	after A
	STZ_2	Sample	1.538	2060889	1371.35	21178503		STZ_unstressed_1	63.917	181.779	93.4352	111.337
	STZ_3	Sample	1.538	1842324	1306.3	19875336		STZ_unstressed_2	56.0727	163.323	87.324	103.953
								STZ_unstressed_3	83.2805	285.163	93.1151	107.873
								STZ_1	59.8917	189.078	88.406	119.819
Uridine	name	Type	retention time	area sample	n in pmol	area SILIS		STZ_2	61.4522	336.474	96.4442	120.749
	STZ_unstressed_1	Sample	2.134	9065749	1994.79	6234917		STZ_3	58.5369	312.353	89.8862	107.906
	STZ_unstressed_2	Sample	2.126	8616255	1792.25	6595418
	STZ_unstressed_3	Sample	2.151	9013935	3129.29	3951776
	STZ_1	Sample	2.142	9627243	2074.88	6365492			middle value	Stand. Dev.
	STZ_2	Sample	2.151	9574504	3692.36	3557426		STZ_unstressed_1	112.617	43.3724
	STZ_3	Sample	2.151	8603737	3427.67	3443594		STZ_unstressed_2	102.668	39.0104
								STZ_unstressed_3	142.358	82.9118
								STZ_1	114.299	48.0962
Guanosine	name	Type	retention time	area sample	n in pmol	area SILIS		STZ_2	153.78	107.564
	STZ_unstressed_1	Sample	3.58	269174	2212.94	528346		STZ_3	142.171	99.8305
	STZ_unstressed_2	Sample	3.58	257603	2068.2	541019
	STZ_unstressed_3	Sample	3.589	316041	2205.36	622470
	STZ_1	Sample	3.58	261345	2093.83	542160
	STZ_2	Sample	3.58	273550	2284.2	520183
	STZ_3	Sample	3.589	257561	2128.88	525511
Adenosine	name	Type	retention time	area sample	n in pmol	area SILIS
	STZ_unstressed_1	Sample	5.431	2960579	1693.49	1100893
	STZ_unstressed_2	Sample	5.422	2843475	1581.18	1132451
	STZ_unstressed_3	Sample	5.431	3313267	1640.8	1271607
	STZ_1	Sample	5.431	3137958	1822.51	1084249
	STZ_2	Sample	5.431	3130951	1836.66	1073495
	STZ_3	Sample	5.431	2816537	1641.3	1080634
		CUGA	%C	%U	%G	%A
	K12_1	#REF!	#REF!	#REF!	#REF!	#REF!
	K12_2	#REF!	#REF!	#REF!	#REF!	#REF!
	K12_3	#REF!	#REF!	#REF!	#REF!	#REF!
	oeTsaA_1	#REF!	#REF!	#REF!	#REF!	#REF!
	oeTsaA_2	#REF!	#REF!	#REF!	#REF!	#REF!
	oeTsaA_3	#REF!	#REF!	#REF!	#REF!	#REF!
	oetgt_1	0	#DIV/0!	#DIV/0!	#DIV/0!	#DIV/0!
	oetgt_2	0	#DIV/0!	#DIV/0!	#DIV/0!	#DIV/0!
	oetgt_3	#REF!	#REF!	#REF!	#REF!	#REF!
	wt_1	#REF!	#REF!	#REF!	#REF!	#REF!
	wt_2	#REF!	#REF!	#REF!	#REF!	#REF!
	wt_3	#REF!	#REF!	#REF!	#REF!	#REF!
	ko_dusB_1	#REF!	#REF!	#REF!	#REF!	#REF!
	ko_dusB_2	#REF!	#REF!	#REF!	#REF!	#REF!
	ko_dusB_3	#REF!	#REF!	#REF!	#REF!	#REF!
	ko_TrmU_A	#REF!	#REF!	#REF!	#REF!	#REF!
	ko_TrmU_B	#REF!	#REF!	#REF!	#REF!	#REF!
	ko_TrmU_C	#REF!	#REF!	#REF!	#REF!	#REF!
	ko_TrmN6_A	#REF!	#REF!	#REF!	#REF!	#REF!
	ko_TrmN6_B	#REF!	#REF!	#REF!	#REF!	#REF!
	ko_TrmN6_C	#REF!	#REF!	#REF!	#REF!	#REF!
	ko_TsaA_A	#REF!	#REF!	#REF!	#REF!	#REF!
	ko_TsaA_B	#REF!	#REF!	#REF!	#REF!	#REF!
	ko_TsaA_C	#REF!	#REF!	#REF!	#REF!	#REF!
	ko_tgt_A	#REF!	#REF!	#REF!	#REF!	#REF!
	ko_tgt_B	#REF!	#REF!	#REF!	#REF!	#REF!
	ko_tgt_C	#REF!	#REF!	#REF!	#REF!	#REF!
	STZ_unstressed_1	7327.58	19.4656	27.223	30.2002	23.1112
	STZ_unstressed_2	6692.94	18.6959	26.7783	30.9012	23.6246
	STZ_unstressed_3	8833.91	21.0379	35.4236	24.9647	18.5739
	STZ_1	7327.75	18.2393	28.3154	28.5739	24.8714
	STZ_2	9184.57	14.9311	40.2017	24.87	19.9972
	STZ_3	8504.15	15.3607	40.3058	25.0335	19.3

## Sheet: m3C
m3C	name	Type	retention time	area sample	n in fmol	area SILIS		m3C per average tRNA				middle	Stand. Dev.
	STZ_unstressed_1	Sample	1.661	0	0	9872		STZ_unstressed_1	0		unstressed	0	0
	STZ_unstressed_2	Sample	1.712	0	0	10424		STZ_unstressed_2	0		200 µM Streptozotocin	0.00508454	0.00165242
	STZ_unstressed_3	Sample	1.636	0	0	9312		STZ_unstressed_3	0
	STZ_1	Sample	1.661	372254	848.188	8845		STZ_1	0.00742081
	STZ_2	Sample	1.661	348370	609.395	11521		STZ_2	0.00396278
	STZ_3	Sample	1.661	251877	550.207	9226		STZ_3	0.00387005
