# Supplementary material for: NAIL-MS reveals the repair of 2-methylthiocytidine by AlkB in E. coli
Source: Nat Commun. 2019 Dec 6;10:5600. doi: 10.1038/s41467-019-13565-9 (PMC6898146; doi:10.1038/s41467-019-13565-9)
Supplement: Supplementary file 4 — Source Data [file 41467_2019_13565_MOESM4_ESM.zip › Sup_Fig_11.xlsx]

## Sheet: CUGA
	Adenosine
		name	mass transition	retention time	sample area	n in pmol	SILIS (AREA)			area Sample/area SILIS
		unstressed_A	268.0 -> 136.0	5.619	13042765	0.0548	36448860			0.357837
		unstressed_B	268.0 -> 136.0	5.619	6648829	0.0216	39032947			0.170339
		unstressed_C	268.0 -> 136.0	5.619	13887219	0.0651	33835096			0.410438
		MMS_stressed_A	268.0 -> 136.0	5.624	15309585	0.0751	33264128			0.460243
		MMS_stressed_B	268.0 -> 136.0	5.629	15487695	0.0799	32040249			0.483382
		MMS_stressed_C	268.0 -> 136.0	5.619	14823633	0.0732	32893725			0.450652
	Guanosine
		name	mass transition	retention time	sample area	n in pmol	SILIS (AREA)			area Sample/area SILIS
		unstressed_A	284.0 -> 152.0	3.639	1934324	0.1529	5249837			0.368454
		unstressed_B	284.0 -> 152.0	3.63	831704	0.0612	5636220			0.147564
		unstressed_C	284.0 -> 152.0	3.639	2042484	0.1666	5087384			0.40148
		MMS_stressed_A	284.0 -> 152.0	3.639	2136374	0.1859	4768493			0.448019
		MMS_stressed_B	284.0 -> 152.0	3.639	2357915	0.2009	4870652			0.484107
		MMS_stressed_C	284.0 -> 152.0	3.621	2163129	0.1924	4665498			0.463644
	Cytidine
		name	mass transition	retention time	sample area	n in pmol	SILIS (AREA)			area Sample/area SILIS
		unstressed_A	244.0 -> 112.0	1.702	3214947	0.1086	16968716			0.189463
		unstressed_B	244.0 -> 112.0	1.693	1128855	0.0538	12034810			0.0937992
		unstressed_C	244.0 -> 112.0	1.702	3096382	0.1471	12067654			0.256585
		MMS_stressed_A	244.0 -> 112.0	1.711	2957966	0.1376	12326095			0.239976
		MMS_stressed_B	244.0 -> 112.0	1.711	3425337	0.1701	11540455			0.296811
		MMS_stressed_C	244.0 -> 112.0	1.702	2364519	0.1214	11163678			0.211805
	Uridine
		name	mass transition	retention time	sample area	n in pmol	SILIS (AREA)			area Sample/area SILIS
		unstressed_A	245.0 -> 113.0	1.843	67668	0.0752	778466			0.0869248
		unstressed_B	245.0 -> 113.0	1.834	21278	0.0422	435993			0.0488035
		unstressed_C	245.0 -> 113.0	1.834	72793	0.0913	689712			0.105541
		MMS_stressed_A	245.0 -> 113.0	1.843	82612	0.1	714986			0.115544
		MMS_stressed_B	245.0 -> 113.0	1.843	99267	0.0843	1018939			0.0974219
		MMS_stressed_C	245.0 -> 113.0	1.834	69289	0.1161	516195			0.13423
	all together		CUGA all (pmol)	C in %	U in %	G in %	A in %			area Sample/area SILIS
		unstressed_A	0.3915	27.7395	19.2082	39.0549	13.9974			1.00268
		unstressed_B	0.1788	30.0895	23.6018	34.2282	12.0805			0.460506
		unstressed_C	0.4701	31.2912	19.4214	35.4393	13.8481			1.17404
		MMS_stressed_A	0.4986	27.5973	20.0562	37.2844	15.0622			1.26378
		MMS_stressed_B	0.5352	31.7825	15.7511	37.5374	14.929			1.36172
		MMS_stressed_C	0.5031	24.1304	23.0769	38.2429	14.5498			1.26033
			after C	after G	after A
			22.3158	23.6842	15.2105	Literature (Leipzig universitiy tRNA db: http://trna.bioinf.uni-leipzig.de/DataOutput/Search)
		unstressed_A	0.00486651	0.00645578	0.00360277
		unstressed_B	0.00241085	0.002584	0.00142007
		unstressed_C	0.00659175	0.00703422	0.00427993
		MMS_stressed_A	0.00616604	0.00784911	0.00493737
		MMS_stressed_B	0.00762241	0.00848244	0.00525294
		MMS_stressed_C	0.00544009	0.00812356	0.00481246
			middle value	Stand. Dev.		in fmol
		unstressed_A	0.00497502	0.00116726		4.97502
		unstressed_B	0.00213831	0.000512766		2.13831
		unstressed_C	0.00596863	0.00120768		5.96863
		MMS_stressed_A	0.00631751	0.00119353		6.31751
		MMS_stressed_B	0.00711926	0.0013656		7.11926
		MMS_stressed_C	0.00612537	0.00143598		6.12537

## Sheet: s2C
	s2C
		name	mass transition	retention time	sample area	n in fmol	SILIS (AREA)
		unstressed_A	260.0 -> 128.0	2.17	183261	0.2985	383813
		unstressed_B	260.0 -> 128.0	2.17	85752	0.1402	382385
		unstressed_C	260.0 -> 128.0	2.161	243130	0.4129	368068
		MMS_stressed_A	260.0 -> 128.0	2.17	105690	0.2421	272880
		MMS_stressed_B	260.0 -> 128.0	2.161	97077	0.2618	231755
		MMS_stressed_C	260.0 -> 128.0	2.161	143110	0.2234	400467
		name	Mod/average tRNA
		unstressed_A	0.0599998
		unstressed_B	0.0655659
		unstressed_C	0.0691783
		MMS_stressed_A	0.0383221
		MMS_stressed_B	0.0367735
		MMS_stressed_C	0.0364713
			middle value	stand dev
		unstressed	0.0649147	0.00377532
		MMS stressed	0.0371889	0.000810695

## Sheet: ms2C
	ms2C
		name	mass transition	retention time	sample area	n in fmol	SILIS (AREA)
		unstressed_A	274.0 -> 142.0	5.172	616	0.0016	24886
		unstressed_B	274.0 -> 142.0	5.19	1182	0.0026	28966
		unstressed_C	274.0 -> 142.0	5.19	910	0.0023	25158
		MMS_stressed_A	274.0 -> 142.0	5.19	248600	0.6851	23081
		MMS_stressed_B	274.0 -> 142.0	5.199	310493	0.8045	24547
		MMS_stressed_C	274.0 -> 142.0	5.19	248501	0.669	23626
		name	Mod/average tRNA
		unstressed_A	0.000321607
		unstressed_B	0.00121592
		unstressed_C	0.000385348
		MMS_stressed_A	0.108445
		MMS_stressed_B	0.113003
		MMS_stressed_C	0.109218
			middle value	stand dev
		unstressed	0.000640957	0.000407389
		MMS stressed	0.110222	0.00199185
						hier im zusammenkippen unstressed kurz mit MMS inkubiert, daraus folgt wahrsch. höheres ms2C level im vgl. zu unstressed/unstressed

## Sheet: s4U
	s4U
		name	mass transition	retention time	sample area	n in fmol	SILIS (AREA)
		unstressed_A	261.0 -> 129.0	4.56	148608	5.5442	130956
		unstressed_B	261.0 -> 129.0	4.56	63651	2.5045	124166
		unstressed_C	261.0 -> 129.0	4.551	168133	7.1403	115043
		MMS_stressed_A	261.0 -> 129.0	4.551	168964	6.6664	123831
		MMS_stressed_B	261.0 -> 129.0	4.56	174381	6.8791	123849
		MMS_stressed_C	261.0 -> 129.0	4.551	159044	5.8898	131929
		name	Mod/average tRNA
		unstressed_A	1.11441
		unstressed_B	1.17125
		unstressed_C	1.1963
		MMS_stressed_A	1.05523
		MMS_stressed_B	0.966266
		MMS_stressed_C	0.961542
			middle value	stand dev
		unstressed	1.16066	0.0342637
		MMS stressed	0.994345	0.0430931

## Sheet: Cm
	Cm
		name	mass transition	retention time	sample area	n in fmol	SILIS (AREA)
		unstressed_A	258.0 -> 112.0	3.246	944686	0.3012	2025875
		unstressed_B	258.0 -> 112.0	3.229	388358	0.1446	1734329
		unstressed_C	258.0 -> 112.0	3.237	975339	0.3684	1710298
		MMS_stressed_A	258.0 -> 112.0	3.246	897100	0.2994	1935679
		MMS_stressed_B	258.0 -> 112.0	3.254	855100	0.3039	1817446
		MMS_stressed_C	258.0 -> 112.0	3.229	677665	0.2903	1507991
		name	Mod/average tRNA
		unstressed_A	0.0605425
		unstressed_B	0.0676236
		unstressed_C	0.0617227
		MMS_stressed_A	0.0473921
		MMS_stressed_B	0.042687
		MMS_stressed_C	0.0473931
			middle value	stand dev
		unstressed	0.0632963	0.0030976
		MMS stressed	0.0458241	0.00221824

## Sheet: Um
	Um
		name	mass transition	retention time	sample area	n in fmol	SILIS (AREA)
		unstressed_A	259.0 -> 113.0	4.339	8270	0.197	43219
		unstressed_B	259.0 -> 113.0	4.348	7627	0.1969	39877
		unstressed_C	259.0 -> 113.0	4.322	8682	0.2464	36274
		MMS_stressed_A	259.0 -> 113.0	4.339	7873	0.1979	40961
		MMS_stressed_B	259.0 -> 113.0	4.322	3969	0.0938	43552
		MMS_stressed_C	259.0 -> 113.0	4.331	10790	0.2527	43964
		name	Mod/average tRNA
		unstressed_A	0.0395978
		unstressed_B	0.0920822
		unstressed_C	0.0412825
		MMS_stressed_A	0.0313257
		MMS_stressed_B	0.0131755
		MMS_stressed_C	0.0412547
			middle value	stand dev
		unstressed	0.0576542	0.024354
		MMS stressed	0.0285853	0.0116259

## Sheet: Gm
	Gm
		name	mass transition	retention time	sample area	n in fmol	SILIS (AREA)
		unstressed_A	298.0 -> 152.0	5.052	853577	0.945	1745640
		unstressed_B	298.0 -> 152.0	5.052	371965	0.4451	1614939
		unstressed_C	298.0 -> 152.0	5.052	842004	1.0102	1610820
		MMS_stressed_A	298.0 -> 152.0	5.052	967975	1.2018	1556585
		MMS_stressed_B	298.0 -> 152.0	5.061	939046	1.1184	1622689
		MMS_stressed_C	298.0 -> 152.0	5.043	843555	1.0198	1598624
		name	Mod/average tRNA
		unstressed_A	0.189949
		unstressed_B	0.208155
		unstressed_C	0.169251
		MMS_stressed_A	0.190233
		MMS_stressed_B	0.157095
		MMS_stressed_C	0.166488
			middle value	stand dev
		unstressed	0.189119	0.0158933
		MMS stressed	0.171272	0.0139452

## Sheet: Am
	Am
		name	mass transition	retention time	sample area	n in fmol	SILIS (AREA)
		unstressed_A	282.0 -> 136.0	7.2	66821	0.0159	129499
		unstressed_B	282.0 -> 136.0	7.192	27616	0.0072	117888
		unstressed_C	282.0 -> 136.0	7.192	76668	0.0186	127040
		MMS_stressed_A	282.0 -> 136.0	7.192	73723	0.0176	128922
		MMS_stressed_B	282.0 -> 136.0	7.192	58452	0.0156	115069
		MMS_stressed_C	282.0 -> 136.0	7.192	67722	0.0166	125415
		name	Mod/average tRNA
		unstressed_A	0.00319597
		unstressed_B	0.00336715
		unstressed_C	0.00311629
		MMS_stressed_A	0.00278591
		MMS_stressed_B	0.00219124
		MMS_stressed_C	0.00271004
			middle value	stand dev
		unstressed	0.00322647	0.00010466
		MMS stressed	0.0025624	0.00026427

## Sheet: m3C
	m3C
		name	mass transition	retention time	sample area	n in fmol	SILIS (AREA)
		unstressed_A	258.0 -> 126.0	1.77	5015	0.0003	2940
		unstressed_B	258.0 -> 126.0	1.77	7493	0.0018	649
		unstressed_C	258.0 -> 126.0	1.761	5339	0.0004	2143
		MMS_stressed_A	258.0 -> 126.0	1.761	175425	0.0089	3010
		MMS_stressed_B	258.0 -> 126.0	1.77	179730	0.0093	2933
		MMS_stressed_C	258.0 -> 126.0	1.761	171116	0.013	2008
		name	Mod/average tRNA
		unstressed_A	6.03013e-05
		unstressed_B	0.000841788
		unstressed_C	6.7017e-05
		MMS_stressed_A	0.00140878
		MMS_stressed_B	0.00130631
		MMS_stressed_C	0.00212232
			middle value	stand dev
		unstressed	0.000323035	0.000366824
		MMS stressed	0.00161247	0.000362936

## Sheet: m5C
	m5C
		name	mass transition	retention time	sample area	n in fmol	SILIS (AREA)
		unstressed_A	258.0 -> 126.0	2.608	9508	0.0031	137815
		unstressed_B	258.0 -> 126.0	2.538	5818	0.0021	125787
		unstressed_C	258.0 -> 126.0	2.634	5274	0.0017	137697
		MMS_stressed_A	258.0 -> 126.0	2.608	10894	0.0038	128070
		MMS_stressed_B	258.0 -> 126.0	2.616	10844	0.0037	132523
		MMS_stressed_C	258.0 -> 126.0	2.486	10540	0.004	119363
		name	Mod/average tRNA
		unstressed_A	0.000623113
		unstressed_B	0.000982086
		unstressed_C	0.000284822
		MMS_stressed_A	0.000601503
		MMS_stressed_B	0.000519717
		MMS_stressed_C	0.000653022
			middle value	stand dev
		unstressed	0.000630007	0.000284698
		MMS stressed	0.000591414	5.48873e-05

[truncated: 17 more sheets: m3U, m5U, m1G, m2G, m7G, m1A, m2A , m6A, ac4C, cmnm5U, i6A, ms2i6A, t6A, I, Psi, s2U, Sup. Figure 11]
