# Supplementary material for: NAIL-MS reveals the repair of 2-methylthiocytidine by AlkB in E. coli
Source: Nat Commun. 2019 Dec 6;10:5600. doi: 10.1038/s41467-019-13565-9 (PMC6898146; doi:10.1038/s41467-019-13565-9)
Supplement: Supplementary file 4 — Source Data [file 41467_2019_13565_MOESM4_ESM.zip › Sup_Fig_12.xlsx]

## Sheet: CUGA 
		Calibration Cytidine	Compound	Retention Time	area Calibration	measured conc.	Area SILIS
			Cal_1	1.72	69416	0.0016	24503397													Calibration Uridine	Compound	Retention Time	area Calibration	measured conc.	Area SILIS														Calibration Guanosine	Compound	Retention Time	area Calibration	measured conc.	Area SILIS
			Cal_2	1.712	162207	0.0039	23657076														Cal_1	1.852	6557	0.0025	2259617															Cal_1	3.639	50781	0.0014	14697315
			Cal_3	1.72	224562	0.0056	22851677														Cal_2	1.835	12207	0.0029	3702499															Cal_2	3.631	129481	0.0041	13242966
			Cal_4	1.72	645831	0.015	24625845														Cal_3	1.843	20241	0.0047	3695414															Cal_3	3.631	154608	0.0045	14144479
			Cal_5	1.712	1455134	0.0379	22005521														Cal_4	1.843	45677	0.0117	3377547															Cal_4	3.648	556030	0.0167	13821523
			Cal_6	1.712	2262383	0.0588	22047620									rRFN value	1.7445				Cal_5	1.843	139005	0.0326	3690082									rRFN value	1.15572					Cal_5	3.631	1274090	0.0409	12939886
			Cal_7	1.72	5711230	0.1686	19414504														Cal_6	1.844	209733	0.0498	3647308															Cal_6	3.631	1774406	0.0567	12983212
			Cal_8	1.72	12240866	0.4047	17339472														Cal_7	1.826	623777	0.1478	3650869															Cal_7	3.627	5084780	0.1686	12519314
			Cal_9	1.712	14958679	0.5854	14648129														Cal_8	1.843	1359421	0.3293	3571785															Cal_8	3.64	9840294	0.3915	10430144
			Cal_10	1.72	27603288	1.6001	9889193														Cal_9	1.844	1864344	0.5752	2804303															Cal_9	3.64	13913195	0.5866	9842771
			Cal_11	1.72	36774020	3.5511	5936241														Cal_10	1.861	5236027	1.5345	2952466															Cal_10	3.648	32797378	1.7841	7629303
			Cal_12	1.72	42215518	4.9212	4917426														Cal_11	1.843	10863411	3.2781	2867376															Cal_11	3.652	51803999	3.5831	6000213
																					Cal_12	1.835	14399145	5.139	2424410															Cal_12	3.631	60169159	4.8443	5154720
		Adenosine	Compound	Retention Time	m/z (precursor)	m/z (prod.)	Area	File		A in pmol	C in pmol	G in pmol	U in pmol		gesamt	A in %	C in %	G in %	U in %
			A	5.632	268	136	100740949	CD3_A.d		163.145	634.967	377.495	516.678		1692.29	9.6405	37.5213	22.3068	30.5314
			A	5.619	268	136	18968026	CD3_B.d		16.4245	25.2015	18.1753	18.4404		78.2417	20.9921	32.2098	23.2297	23.5685
			A	5.624	268	136	15251124	CD3_C.d		12.7165	23.3093	12.8544	12.6657		61.5459	20.6618	37.873	20.8859	20.5793
			A	5.623	268	136	28897426	CD3_MMS_A.d		26.6267	42.7778	26.164	23.8006		119.369	22.3062	35.8366	21.9186	19.9386
			A	5.621	268	136	19424713	CD3_MMS_B.d		17.2034	33.5245	19.8975	25.2117		95.8371	17.9506	34.9807	20.7618	26.3068
			A	5.622	268	136	19530856	CD3_MMS_C.d		16.7551	32.3177	17.0924	12.1686		78.3337	21.3894	41.2564	21.82	15.5343
			A SILIS	5.615	283	146	20805058	CD3_A.d
			A SILIS	5.613	283	146	38910356	CD3_B.d
			A SILIS	5.619	283	146	40408359	CD3_C.d
			A SILIS	5.612	283	146	36566074	CD3_MMS_A.d
			A SILIS	5.617	283	146	38043170	CD3_MMS_B.d
			A SILIS	5.626	283	146	39274410	CD3_MMS_C.d
	rRFN value	2.968
		Cytidine	Compound	Retention Time	m/z (precursor)	m/z (prod.)	Area	File		C in pmol
			C	1.703	244	112	49112055	CD3_A.d		634.967
			C	1.705	244	112	3051820	CD3_B.d		25.2015
			C	1.695	244	112	5207083	CD3_C.d		23.3093
			C	1.706	244	112	5760494	CD3_MMS_A.d		42.7778
			C	1.689	244	112	6021446	CD3_MMS_B.d		33.5245
			C	1.711	244	112	3518751	CD3_MMS_C.d		32.3177
			C SILIS	1.705	256	119	4433694	CD3_A.d
			C SILIS	1.702	256	119	6941643	CD3_B.d
			C SILIS	1.697	256	119	12805454	CD3_C.d
			C SILIS	1.708	256	119	7719164	CD3_MMS_A.d
			C SILIS	1.691	256	119	10295971	CD3_MMS_B.d
			C SILIS	1.708	256	119	6241337	CD3_MMS_C.d
	rRFN value	1.7445
		Guanosine	Compound	RT	m/z	m/z (prod.)	Area	File		G in pmol
			G	3.65	284	152	35689421	CD3_A.d		377.495
			G	3.632	284	152	2419059	CD3_B.d		18.1753
			G	3.636	284	152	1720992	CD3_C.d		12.8544
			G	3.647	284	152	3544091	CD3_MMS_A.d		26.164
			G	3.637	284	152	2723154	CD3_MMS_B.d		19.8975
			G	3.641	284	152	2364545	CD3_MMS_C.d		17.0924
			G SILIS	3.646	299	162	3923753	CD3_A.d
			G SILIS	3.632	299	162	5523799	CD3_B.d
			G SILIS	3.642	299	162	5556480	CD3_C.d
			G SILIS	3.641	299	162	5621769	CD3_MMS_A.d
			G SILIS	3.632	299	162	5679969	CD3_MMS_B.d
			G SILIS	3.633	299	162	5741402	CD3_MMS_C.d
	rRFN value	2.4095
		Uridine	Compound	RT	m/z	m/z (prod.)	Area	File		U in pmol
			U	1.708	245	113	1782915	CD3_A.d		516.678
			U	1.703	245	113	86559	CD3_B.d		18.4404
			U	1.694	245	113	50862	CD3_C.d		12.6657
			U	1.71	245	113	145221	CD3_MMS_A.d		23.8006
			U	1.693	245	113	89529	CD3_MMS_B.d		25.2117
			U	1.703	245	113	89271	CD3_MMS_C.d		12.1686
			U SILIS	1.71	256	119	298578	CD3_A.d
			U SILIS	1.706	256	119	406153	CD3_B.d
			U SILIS	1.698	256	119	347465	CD3_C.d
			U SILIS	1.704	256	119	527946	CD3_MMS_A.d
			U SILIS	1.692	256	119	307262	CD3_MMS_B.d
			U SILIS	1.704	256	119	634773	CD3_MMS_C.d
	rRFN value	1.15572

## Sheet: ms2C
								n.l. =not labeled		CD3 = Met-d3 labeled
	ms2C
								factor for ms2C	*0.463	*0.464
	File	Compound	Retention Time	m/z (precursor)	m/z (prod.)	Area			n.l. in fmol	CD3 in fmol		ms2C n.l./1000 CUGA	ms2C CD3/1000 CUGA
	CD3_A.d	ms2C	5.639	274	142	605		CD3_A.d	0.26151	4.13186		0.000154531	0.00244159
	CD3_B.d	ms2C	5.149	274	142	586		CD3_B.d	0.343358	0.720699		0.00438842	0.0092112
	CD3_C.d	ms2C	5.199	274	142	451		CD3_C.d	0.235071	0.180343		0.00381945	0.00293022
	CD3_MMS_A.d	ms2C	5.189	274	142	374165		CD3_MMS_A.d	201.699	0.744986		1.68971	0.00624103
	CD3_MMS_B.d	ms2C	5.191	274	142	214716		CD3_MMS_B.d	122.046	0.927637		1.27347	0.00967931
	CD3_MMS_C.d	ms2C	5.184	274	142	181190		CD3_MMS_C.d	99.3646	0.299426		1.26848	0.00382244
	CD3_A.d	ms2C CD3	4.229	277	145	9559		incl. Factor *0.463 for ms2C
	CD3_B.d	ms2C CD3	4.123	277	145	1230		(standardization calculated from s2C abundance)
	CD3_C.d	ms2C CD3	4.124	277	145	346
	CD3_MMS_A.d	ms2C CD3	4.227	277	145	1382			middle value		Stand. Dev.
	CD3_MMS_B.d	ms2C CD3	4.127	277	145	1632			n.l./1000 CUGA	CD3/1000 CUGA	n.l.	CD3
	CD3_MMS_C.d	ms2C CD3	4.133	277	145	546		unstressed	0.00278747	0.004861	0.0018762	0.00308251
	CD3_A.d	ms2C SILIS	5.193	287	150	6813		stressed	1.41055	0.00658093	0.197404	0.0024031
	CD3_B.d	ms2C SILIS	5.182	287	150	5026
	CD3_C.d	ms2C SILIS	5.179	287	150	5650			ms2c n.l. in %	ms2c CD3 in %
	CD3_MMS_A.d	ms2C SILIS	5.18	287	150	5463		CD3_A.d	0.000411848	0.0065072
	CD3_MMS_B.d	ms2C SILIS	5.177	287	150	5181		CD3_B.d	0.0136245	0.0285975
	CD3_MMS_C.d	ms2C SILIS	5.185	287	150	5370		CD3_C.d	0.0100849	0.00773697
								CD3_MMS_A.d	4.71504	0.0174153
								CD3_MMS_B.d	3.64049	0.0276704
								CD3_MMS_C.d	3.07462	0.0092651
									middle value	Stand. Dev.
								enz.	0.0142806	0.0101361
								enz. (stress)	0.0181169	0.0075303
								MMS (stress)	3.81005	0.680345
		Calibration ms2C	Compound	Retention Time	area Calibration	measured conc.	Area SILIS
			Cal_1	5.091	727	0.0019	24509
			Cal_2	5.109	1240	0.0033	23703
			Cal_3	5.127	1937	0.0049	25085
			Cal_4	5.145	5593	0.0122	29184
			Cal_5	5.145	10601	0.0295	22896
			Cal_6	5.136	18058	0.0416	27615
			Cal_7	5.136	55170	0.1344	26106
			Cal_8	5.145	122528	0.2685	29026
			Cal_9	5.145	183984	0.4548	25733
			Cal_10	5.145	651914	1.5288	27122
			Cal_11	5.145	1438998	3.4567	26478
			Cal_12	5.145	2024330	5.0325	25585
								rRFN	15.7221
