# Supplementary material for: NAIL-MS reveals the repair of 2-methylthiocytidine by AlkB in E. coli
Source: Nat Commun. 2019 Dec 6;10:5600. doi: 10.1038/s41467-019-13565-9 (PMC6898146; doi:10.1038/s41467-019-13565-9)
Supplement: Supplementary file 4 — Source Data [file 41467_2019_13565_MOESM4_ESM.zip › Sup_Fig_17.xlsx]

## Sheet: CUGA
											Cytidine	replicate A		Ser GCU				Arg ICG
		non labeled				15N labeled							n in fmol	old stressed	new stressed	old unstressed	new unstressed	old stressed	new stressed	old unstressed	new unstressed
Cytidine	name	retention time	area sample	n in fmol	area SILIS	retention time	area sample	n in fmol	area SILIS				T1	251.683	0.1709	69.6825	0.114	164.28	0.3435	149.722	0.3714			stressed	unstressed	stressed	unstressed
Replicate 1	SerGCU_T1_A	1.875	287576	69.6825	205885728	1.562	470	0.114	205885728				T3	293.172	1148.87	2605.78	11926.4	279.651	1168.09	1437	8203.32		SerGCU	middle value	middle value	Stand Dev	Stand Dev
	SerGCU_T1_MMS_A	1.883	1023324	251.683	202841221	1.52	695	0.1709	202841221				T5	733.43	6429.12	1155.22	7096.99	1055.23	10263.9	1022.97	7054.39		1	99.9395	99.8781	0.0356738	0.13963
	SerGCU_T3_A	1.883	9253278	2605.78	177155657	1.874	42351402	11926.4	177155657				% of old tRNA	stressed	unstressed			stressed	unstressed				3	28.9729	16.2025	6.13838	2.22909
	SerGCU_T3_MMS_A	1.883	1179561	293.172	200721744	1.874	4622422	1148.87	200721744				T1	99.9321	99.8367		T1	99.7913	99.7526				5	8.75553	14.06	1.27293	2.3539
	SerGCU_T5_A	1.883	4414777	1155.22	190651768	1.88	27121746	7096.99	190651768				T3	20.3303	17.9311		T3	19.3164	14.9062
	SerGCU_T5_MMS_A	1.883	2782889	733.43	189292778	1.882	24394286	6429.12	189292778				T5	10.2398	13.9989		T5	9.32252	12.6647
	ArgICG_T1_A	1.875	563695	149.722	187825218	1.587	1398	0.3714	187825218			replicate B		Ser GCU				Arg ICG
	ArgICG_T1_MMS_A	1.875	632982	164.28	192222162	1.579	1324	0.3435	192222162				n in fmol	old stressed	new stressed	old unstressed	new unstressed	old stressed	new stressed	old unstressed	new unstressed
	ArgICG_T3_A	1.883	4735944	1437	164416681	1.882	27035752	8203.32	164416681				T1	615.325	0.0833	466.855	0.141	661.416	0.882	344.274	0.0338			stressed	unstressed	stressed	unstressed
	ArgICG_T3_MMS_A	1.883	1133726	279.651	202249758	1.882	4735528	1168.09	202249758				T3	2037.68	3955.42	1137.77	8477.97	2201.61	4227.21	1308.66	10293.5		ArgICG	middle value	middle value	Stand Dev	Stand Dev
	ArgICG_T5_A	1.883	4080213	1022.97	198982965	1.874	28137046	7054.39	198982965				T5	362.946	4726.58	583.424	3955.42	1282.64	18244.9	966.449	11885.9		1	99.7859	99.8004	0.0683517	0.13963
	ArgICG_T5_MMS_A	1.883	4037033	1055.23	190858389	1.88	39267066	10263.9	190858389				% of old tRNA	stressed	unstressed			stressed	unstressed				3	28.5957	14.271	6.61315	2.22909
Replicate 2	SerGCU_T1_B	1.875	1909631	466.855	204063003	1.579	577	0.141	204063003				T1	99.9865	99.9698		T1	99.8668	99.9902				5	8.29609	10.8434	1.22888	2.3539
	SerGCU_T1_MMS_B	1.875	2569043	615.325	208287894	1.663	348	0.0833	208287894				T3	34.0004	11.8324		T3	34.2459	11.2794
	SerGCU_T3_B	1.875	4351045	1137.77	190781690	1.877	32421358	8477.97	190781690				T5	7.13122	12.854		T5	6.56836	7.51961
	SerGCU_T3_MMS_B	1.875	7975692	2037.68	195267237	1.874	15481932	3955.42	195267237			replicateC		Ser GCU				Arg ICG
	SerGCU_T5_B	1.875	2374376	583.424	203031011	1.874	26436584	6495.91	203031011				n in fmol	old stressed	new stressed	old unstressed	new unstressed	old stressed	new stressed	old unstressed	new unstressed
	SerGCU_T5_MMS_B	1.875	1287788	362.946	177010937	1.874	16770668	4726.58	177010937				T1	224.836	0.225	921.102	1.5886	1609.5	4.8485	1428.52	4.8975
	ArgICG_T1_B	1.875	1376951	344.274	199531668	1.613	135	0.0338	199531668				T3	594.423	1229.64	448.621	1932.09	1033.05	2172.7	717.392	3597.08
	ArgICG_T1_MMS_B	1.875	2723911	661.416	205454214	1.537	3632	0.882	205454214				T5	453.541	4644.95	202.745	1120.05	983.39	9946.34	707.554	5023.47
	ArgICG_T3_B	1.883	4849119	1308.66	184856223	1.874	38141799	10293.5	184856223				% of old tRNA	stressed	unstressed			stressed	unstressed
	ArgICG_T3_MMS_B	1.883	8244851	2201.61	186827205	1.874	15830574	4227.21	186827205				T1	99.9	99.8278		T1	99.6997	99.6583
	ArgICG_T5_B	1.883	3618219	966.449	186772444	1.882	44498914	11885.9	186772444				T3	32.5879	18.844		T3	32.2248	16.6276
	ArgICG_T5_MMS_B	1.883	4615441	1282.64	179517058	1.874	65652326	18244.9	179517058				T5	8.89558	15.3269		T5	8.99739	12.346
Repl. 3 with different SILIS and Calibration	SerGCU_T1_C	1.95	492481	921.102	27092474	1.587	849	1.5886	27092474
	SerGCU_T1_MMS_C	1.959	132304	224.836	29817729	1.462	132	0.225	29817729
	SerGCU_T3_C	1.942	264716	448.621	29899760	1.958	1140062	1932.09	29899760
	SerGCU_T3_MMS_C	1.942	326917	594.423	27868177	1.949	676267	1229.64	27868177
	SerGCU_T5_C	1.95	116076	202.745	29010902	1.949	641259	1120.05	29010902
	SerGCU_T5_MMS_C	1.951	200678	453.541	22420774	1.941	2055253	4644.95	22420774
	ArgICG_T1_C	1.95	825853	1428.52	29294273	1.587	2831	4.8975	29294273
	ArgICG_T1_MMS_C	1.934	906814	1609.5	28549207	1.621	2732	4.8485	28549207
	ArgICG_T3_C	1.942	380837	717.392	26899810	1.932	1909557	3597.08	26899810
	ArgICG_T3_MMS_C	1.942	590181	1033.05	28948898	1.924	1241270	2172.7	28948898
	ArgICG_T5_C	1.925	399651	707.554	28621234	1.932	2837434	5023.47	28621234
	ArgICG_T5_MMS_C	1.925	534607	983.39	27547077	1.924	5407196	9946.34	27547077
											Guanosine	replicate A		Ser GCU				Arg ICG
		non labeled				15N labeled							n in fmol	old stressed	new stressed	old unstressed	new unstressed	old stressed	new stressed	old unstressed	new unstressed
Guanosine	name	retention time	area sample	n in fmol	area SILIS	retention time	area sample	n in fmol	area SILIS				T1	774.687	0.1476	127.716	0.2927	466.148	0.3567	417.034	0			stressed	unstressed	stressed	unstressed
Replicate 1	SerGCU_T1_A	3.71	128660	127.716	31833628	3.819	295	0.2927	31833628				T3	874.853	814.882	6833.25	8735.02	700.697	660.718	3457.41	4859.32		SerGCU	middle value	middle value	Stand Dev	Stand Dev
	SerGCU_T1_MMS_A	3.718	780233	774.687	31826325	3.76	149	0.1476	31826325				T5	1978	4452.35	3190.02	5077.67	2334.59	6055.97	2341.5	4116.39		1	99.8819	99.8828	0.153812	0.00847582
	SerGCU_T3_A	3.71	6170669	6833.25	28536007	3.71	7888035	8735.02	28536007				% of old tRNA	stressed	unstressed			stressed	unstressed				3	58.793	41.1396	5.08537	3.56533
	SerGCU_T3_MMS_A	3.71	862759	874.853	31163249	3.71	803617	814.882	31163249				T1	99.981	99.7713		T1	99.9235	100				5	25.8405	34.9053	3.65998	5.56277
	SerGCU_T5_A	3.71	3125794	3190.02	30963873	3.71	4975441	5077.67	30963873				T3	51.7746	43.8922		T3	51.4683	41.5717
	SerGCU_T5_MMS_A	3.71	1974620	1978	31546137	3.71	4444751	4452.35	31546137				T5	30.7603	38.5842		T5	27.824	36.258
	ArgICG_T1_A	3.718	399086	417.034	30240141	3.467	0	0	30240141			replicate B		Ser GCU				Arg ICG
	ArgICG_T1_MMS_A	3.718	458391	466.148	31074266	3.844	351	0.3567	31074266				n in fmol	old stressed	new stressed	old unstressed	new unstressed	old stressed	new stressed	old unstressed	new unstressed
	ArgICG_T3_A	3.727	2818811	3457.41	25763438	3.727	3961786	4859.32	25763438				T1	1808.16	0	1397.71	0	1611.36	0	905.83	0			stressed	unstressed	stressed	unstressed
	ArgICG_T3_MMS_A	3.71	689590	700.697	31099180	3.71	650244	660.718	31099180				T3	5405.47	3085.48	3240.28	5975.11	4746.46	2766.73	2932.63	5972.7		ArgICG	middle value	middle value	Stand Dev	Stand Dev
	ArgICG_T5_A	3.71	2313243	2341.5	31218779	3.71	4066716	4116.39	31218779				T5	519.822	1844.31	1600.69	3085.48	2750.47	10802.3	2165.35	6907.68		1	99.9663	99.994	0.0318619	0.00847582
	ArgICG_T5_MMS_A	3.718	2233682	2334.59	30234249	3.718	5794217	6055.97	30234249				% of old tRNA	stressed	unstressed			stressed	unstressed				3	57.6177	37.6178	4.79755	3.56533
Replicate 2	SerGCU_T1_B	3.702	1429841	1397.71	32326536	3.861	0	0	32326536				T1	100	100		T1	100	100				5	24.4389	31.6974	3.12042	5.56277
	SerGCU_T1_MMS_B	3.702	1832239	1808.16	32020933	3.752	0	0	32020933				T3	63.6615	35.1616		T3	63.175	32.9312
	SerGCU_T3_B	3.702	3095075	3240.28	30184015	3.701	5707350	5975.11	30184015				T5	21.9879	34.1576		T5	20.2945	23.8658
	SerGCU_T3_MMS_B	3.702	5323362	5405.47	31120121	3.701	3038619	3085.48	31120121			replicateC		Ser GCU				Arg ICG
	SerGCU_T5_B	3.702	1618284	1600.69	31947528	3.701	4618624	4568.4	31947528				n in fmol	old stressed	new stressed	old unstressed	new unstressed	old stressed	new stressed	old unstressed	new unstressed
	SerGCU_T5_MMS_B	3.702	673939	519.822	40968926	3.701	2391107	1844.31	40968926				T1	393.942	1.3257	1586.46	1.9552	2657.8	0.6563	2189.27	0.3937
	ArgICG_T1_B	3.71	928814	905.83	32401903	3.441	0	0	32401903				T3	980.552	628.413	819.786	1028.04	1399.83	1004.97	876.677	1409.28
	ArgICG_T1_MMS_B	3.702	1715018	1611.36	33632937	3.76	0	0	33632937				T5	864.048	2623.78	264.045	561.764	1460.25	4334.83	1157.11	2151.89
	ArgICG_T3_B	3.702	2786184	2932.63	30022053	3.701	5674437	5972.7	30022053				% of old tRNA	stressed	unstressed			stressed	unstressed
	ArgICG_T3_MMS_B	3.702	4839425	4746.46	32219035	3.71	2820921	2766.73	32219035				T1	99.6646	99.8769		T1	99.9753	99.982
	ArgICG_T5_B	3.702	2135505	2165.35	31164600	3.701	6812477	6907.68	31164600				T3	60.943	44.365		T3	58.2098	38.3506
	ArgICG_T5_MMS_B	3.702	2542205	2750.47	29207362	3.701	9984339	10802.3	29207362				T5	24.7732	31.9741		T5	25.1981	34.9685
Repl. 3 with different SILIS and Calibration	SerGCU_T1_C	3.76	258434	1586.46	4215669	3.668	318	1.9552	4215669
	SerGCU_T1_MMS_C	3.761	64035	393.942	4206613	3.651	215	1.3257	4206613
	SerGCU_T3_C	3.769	138297	819.786	4365744	3.769	173429	1028.04	4365744
	SerGCU_T3_MMS_C	3.769	163892	980.552	4325454	3.76	105035	628.413	4325454
	SerGCU_T5_C	3.752	44561	264.045	4367381	3.752	94805	561.764	4367381
	SerGCU_T5_MMS_C	3.761	135450	864.048	4056825	3.752	411310	2623.78	4056825
	ArgICG_T1_C	3.752	371137	2189.27	4387122	3.743	67	0.3937	4387122
	ArgICG_T1_MMS_C	3.752	459391	2657.8	4473053	3.819	113	0.6563	4473053
	ArgICG_T3_C	3.744	162024	876.677	4782815	3.752	260456	1409.28	4782815																																	ä
	ArgICG_T3_MMS_C	3.735	260207	1399.83	4810486	3.743	186809	1004.97	4810486
	ArgICG_T5_C	3.735	211110	1157.11	4721499	3.743	392605	2151.89	4721499
	ArgICG_T5_MMS_C	3.735	263907	1460.25	4677007	3.735	783421	4334.83	4677007
											Adenosine	replicate A		Ser GCU				Arg ICG
		non labeled				15N labeled							n in fmol	old stressed	new stressed	old unstressed	new unstressed	old stressed	new stressed	old unstressed	new unstressed
Adenosine	name	retention time	area sample	n in fmol	area SILIS	retention time	area sample	n in fmol	area SILIS				T1	292.359	0	66.1476	0	201.049	0	187.665	0			stressed	unstressed	stressed	unstressed
Replicate 1	SerGCU_T1_A	5.421	790040	66.1476	149324581	5.496	0	0	149324581				T3	442.939	330.888	2934.45	3267.76	431.67	366.835	1864.48	2370.95		SerGCU	middle value	middle value	Stand Dev	Stand Dev
	SerGCU_T1_MMS_A	5.43	3461510	292.359	148028519	5.479	0	0	148028519				T5	924.322	1830.25	1336.6	1990.3	1348.44	3130.98	1290.9	2165.51		1	99.9905	99.9833	0.0134895	0.000652533
	SerGCU_T3_A	5.421	32395895	2934.45	138025466	5.421	36075552	3267.76	138025466				% of old tRNA	stressed	unstressed			stressed	unstressed				3	63.6413	44.133	4.55801	3.94373
	SerGCU_T3_MMS_A	5.43	5215874	442.939	147224033	5.429	3896405	330.888	147224033				T1	100	100		T1	100	100				5	27.9532	40.345	5.79122	4.85021
	SerGCU_T5_A	5.43	15440007	1336.6	144424359	5.43	22991312	1990.3	144424359				T3	57.2401	47.313		T3	54.0598	44.021
	SerGCU_T5_MMS_A	5.43	10782086	924.322	145839656	5.429	21349658	1830.25	145839656				T5	33.5559	40.1756		T5	30.103	37.3479
	ArgICG_T1_A	5.43	2176267	187.665	144985574	5.379	0	0	144985574			replicate B		Ser GCU				Arg ICG
	ArgICG_T1_MMS_A	5.43	2327982	201.049	144768096	5.638	0	0	144768096				n in fmol	old stressed	new stressed	old unstressed	new unstressed	old stressed	new stressed	old unstressed	new unstressed
	ArgICG_T3_A	5.438	20237424	1864.48	135704472	5.429	25734752	2370.95	135704472				T1	834.185	0	709.239	0	942.995	0	546.097	0			stressed	unstressed	stressed	unstressed
	ArgICG_T3_MMS_A	5.43	5048157	431.67	146209878	5.421	4289946	366.835	146209878				T3	2437.35	1173.62	1441.02	2359.51	2804.47	1398.48	1633.06	3073.68		ArgICG	middle value	middle value	Stand Dev	Stand Dev
	ArgICG_T5_A	5.421	14921931	1290.9	144520368	5.421	25031906	2165.51	144520368				T5	239.287	958.443	687.266	1173.62	1486.25	5420.77	1251.22	3656.74		1	99.9995	99.9995	0.000705725	0.000652533
	ArgICG_T5_MMS_A	5.43	15333670	1348.44	142171255	5.429	35603752	3130.98	142171255				% of old tRNA	stressed	unstressed			stressed	unstressed				3	60.8705	40.0869	5.21497	3.94373
Replicate 2	SerGCU_T1_B	5.421	8436828	709.239	148724389	5.588	0	0	148724389				T1	100	100		T1	100	100				5	25.8935	31.6486	3.50678	4.85021
	SerGCU_T1_MMS_B	5.421	9953385	834.185	149177789	5.672	0	0	149177789				T3	67.4984	37.9162		T3	66.7262	34.6961
	SerGCU_T3_B	5.421	16719170	1441.02	145058043	5.426	27375836	2359.51	145058043				T5	19.9784	36.9321		T5	21.518	25.4936
	SerGCU_T3_MMS_B	5.421	28230586	2437.35	144809955	5.422	13593488	1173.62	144809955			replicateC		Ser GCU				Arg ICG
	SerGCU_T5_B	5.421	8089692	687.266	147164457	5.423	21921154	1862.33	147164457				n in fmol	old stressed	new stressed	old unstressed	new unstressed	old stressed	new stressed	old unstressed	new unstressed
	SerGCU_T5_MMS_B	5.421	2912318	239.287	152165181	5.421	11665027	958.443	152165181				T1	122.276	0.035	827.525	0.4147	1482.88	0.0222	1430.38	0.0198
	ArgICG_T1_B	5.43	6531602	546.097	149536021	5.521	0	0	149536021				T3	575.47	294.01	414.643	464.401	1008.33	622.596	682.55	960.43
	ArgICG_T1_MMS_B	5.421	11262399	942.995	149319871	5.471	0	0	149319871				T5	504.423	1158.95	221.596	282.864	876.14	2485.94	626.514	1324.99
	ArgICG_T3_B	5.429	18265287	1633.06	139836614	5.425	34378272	3073.68	139836614				% of old tRNA	stressed	unstressed			stressed	unstressed
	ArgICG_T3_MMS_B	5.421	32935837	2804.47	146829771	5.421	16423820	1398.48	146829771				T1	99.9714	99.9499		T1	99.9985	99.9986
	ArgICG_T5_B	5.421	14336795	1251.22	143256986	5.421	41899989	3656.74	143256986				T3	66.1856	47.1698		T3	61.8256	41.5434
	ArgICG_T5_MMS_B	5.421	16580768	1486.25	139479078	5.421	60474718	5420.77	139479078				T5	30.3253	43.9274		T5	26.0595	32.1042
Repl. 3 with different SILIS and Calibration	SerGCU_T1_C	5.505	1971964	827.525	34381206	5.438	988	0.4147	34381206
	SerGCU_T1_MMS_C	5.505	295433	122.276	34859356	5.538	84	0.035	34859356
	SerGCU_T3_C	5.505	1000513	414.643	34813793	5.488	1120575	464.401	34813793
	SerGCU_T3_MMS_C	5.505	1428852	575.47	35823436	5.496	730005	294.01	35823436
	SerGCU_T5_C	5.488	548311	221.596	35700025	5.488	699911	282.864	35700025
	SerGCU_T5_MMS_C	5.488	1178053	504.423	33695596	5.496	2706663	1158.95	33695596
	ArgICG_T1_C	5.488	3464203	1430.38	34942649	5.546	48	0.0198	34942649
	ArgICG_T1_MMS_C	5.488	4068739	1482.88	39587517	5.454	61	0.0222	39587517
	ArgICG_T3_C	5.48	1946118	682.55	41137496	5.479	2738422	960.43	41137496
	ArgICG_T3_MMS_C	5.472	2632027	1008.33	37660921	5.471	1625152	622.596	37660921
	ArgICG_T5_C	5.472	1608184	626.514	37034627	5.471	3401086	1324.99	37034627
	ArgICG_T5_MMS_C	5.472	2181809	876.14	35929110	5.471	6190606	2485.94	35929110
			old only (not labeled)				new (15N labeled)
	amount of tRNA in fmol		after C	after G	after A		nach C	nach G	nach A
	SerGCU_T1_A		2.58083	3.99112	3.89104	SerGCU_T1_A	0.00422222	0.00914688	0
	SerGCU_T1_MMS_A		9.3216	24.209	17.1976	SerGCU_T1_MMS_A	0.00632963	0.0046125	0
	SerGCU_T3_A		96.5104	213.539	172.615	SerGCU_T3_A	441.719	272.969	192.221
	SerGCU_T3_MMS_A		10.8582	27.3392	26.0553	SerGCU_T3_MMS_A	42.5509	25.4651	19.464
	SerGCU_T5_A		42.786	99.6882	78.6238	SerGCU_T5_A	262.851	158.677	117.077
	SerGCU_T5_MMS_A		27.1641	61.8124	54.3719	SerGCU_T5_MMS_A	238.115	139.136	107.662
	ArgICG_T1_A		6.80557	18.9561	13.4046	ArgICG_T1_A	0.0168818	0	0
	ArgICG_T1_MMS_A		7.46728	21.1885	14.3607	ArgICG_T1_MMS_A	0.0156136	0.0162136	0
	ArgICG_T3_A		65.3183	157.155	133.177	ArgICG_T3_A	372.878	220.878	169.353
	ArgICG_T3_MMS_A		12.7114	31.8499	30.8336	ArgICG_T3_MMS_A	53.0952	30.0326	26.2025
	ArgICG_T5_A		46.4988	106.432	92.207	ArgICG_T5_A	320.654	187.109	154.679
	ArgICG_T5_MMS_A		47.9651	106.118	96.3168	ArgICG_T5_MMS_A	466.543	275.272	223.641
	SerGCU_T1_B		17.2909	43.6784	41.72	SerGCU_T1_B	0.00522222	0	0
	SerGCU_T1_MMS_B		22.7898	56.505	49.0697	SerGCU_T1_MMS_B	0.00308519	0	0
	SerGCU_T3_B		42.1396	101.259	84.7656	SerGCU_T3_B	313.999	186.722	138.795
	SerGCU_T3_MMS_B		75.4697	168.921	143.373	SerGCU_T3_MMS_B	146.497	96.4214	69.0366
	SerGCU_T5_B		21.6083	50.0214	40.4274	SerGCU_T5_B	240.589	142.762	109.549
	SerGCU_T5_MMS_B		13.4424	16.2444	14.0757	SerGCU_T5_MMS_B	175.059	57.6345	56.379
	ArgICG_T1_B		15.6488	41.1741	39.0069	ArgICG_T1_B	0.00153636	0	0
	ArgICG_T1_MMS_B		30.0644	73.2436	67.3568	ArgICG_T1_MMS_B	0.0400909	0	0
	ArgICG_T3_B		59.4844	133.302	116.647	ArgICG_T3_B	467.888	271.486	219.549
	ArgICG_T3_MMS_B		100.073	215.748	200.319	ArgICG_T3_MMS_B	192.146	125.76	99.8914
	ArgICG_T5_B		43.9295	98.4248	89.3725	ArgICG_T5_B	540.27	313.985	261.196
	ArgICG_T5_MMS_B		58.3018	125.021	106.161	ArgICG_T5_MMS_B	829.314	491.013	387.198
	SerGCU_T1_C		34.1149	49.5768	48.6779	SerGCU_T1_C	0.058837	0.0611	0.0243941
	SerGCU_T1_MMS_C		8.32726	12.3107	7.19272	SerGCU_T1_MMS_C	0.00833333	0.0414281	0.00205882
	SerGCU_T3_C		16.6156	25.6183	24.3908	SerGCU_T3_C	71.5589	32.1262	27.3177
	SerGCU_T3_MMS_C		22.0157	30.6422	33.8512	SerGCU_T3_MMS_C	45.542	19.6379	17.2947
	SerGCU_T5_C		7.50906	8.25142	13.035	SerGCU_T5_C	41.4835	17.5551	16.639
	SerGCU_T5_MMS_C		16.7978	27.0015	29.6719	SerGCU_T5_MMS_C	172.035	81.9932	68.1734
	ArgICG_T1_C		64.9328	99.5123	102.17	ArgICG_T1_C	0.222614	0.0178955	0.00141429
	ArgICG_T1_MMS_C		73.159	120.809	105.92	ArgICG_T1_MMS_C	0.220386	0.0298318	0.00158571
	ArgICG_T3_C		32.6087	39.849	48.7536	ArgICG_T3_C	163.504	64.058	68.6021
	ArgICG_T3_MMS_C		46.9566	63.6285	72.0235	ArgICG_T3_MMS_C	98.7593	45.6805	44.4711
	ArgICG_T5_C		32.1615	52.5958	44.751	ArgICG_T5_C	228.34	97.8133	94.6422
	ArgICG_T5_MMS_C		44.6995	66.3752	62.5814	ArgICG_T5_MMS_C	452.106	197.038	177.567
	middle value of CGA
		old (not labeled)					new (15N labeled)
		middle value	Stand. Dev.				middle value	Stand. Dev.		CGA amount in isoacceptor
	SerGCU_T1_A	3.48766	0.642527			SerGCU_T1_A	0.00445637	0.00373786		Literature (Leipzig universitiy tRNA db: http://trna.bioinf.uni-leipzig.de/DataOutput/Search)
	SerGCU_T1_MMS_A	16.9094	6.08115			SerGCU_T1_MMS_A	0.00364738	0.00267266			C	G	A
	SerGCU_T3_A	160.888	48.491			SerGCU_T3_A	302.303	103.948		SerGCU	27	32	17
	SerGCU_T3_MMS_A	21.4176	7.48494			SerGCU_T3_MMS_A	29.16	9.7806		ArgICG	22	22	14
	SerGCU_T5_A	73.6993	23.4898			SerGCU_T5_A	179.535	61.3126
	SerGCU_T5_MMS_A	47.7828	14.8927			SerGCU_T5_MMS_A	161.638	55.5834
	ArgICG_T1_A	13.0554	4.96657			ArgICG_T1_A	0.00562727	0.00795817
	ArgICG_T1_MMS_A	14.3388	5.6017			ArgICG_T1_MMS_A	0.0106091	0.00750576
	ArgICG_T3_A	118.55	38.8925			ArgICG_T3_A	254.37	86.3978
	ArgICG_T3_MMS_A	25.1316	8.7922			ArgICG_T3_MMS_A	36.4434	11.8779
	ArgICG_T5_A	81.7125	25.5681			ArgICG_T5_A	220.814	71.8283
	ArgICG_T5_MMS_A	83.4666	25.4202			ArgICG_T5_MMS_A	321.819	104.484
	SerGCU_T1_B	34.2298	12.0042			SerGCU_T1_B	0.00174074	0.00246178
	SerGCU_T1_MMS_B	42.7882	14.4631			SerGCU_T1_MMS_B	0.0010284	0.00145437
	SerGCU_T3_B	76.0547	24.9089			SerGCU_T3_B	213.172	73.9315
	SerGCU_T3_MMS_B	129.255	39.4359			SerGCU_T3_MMS_B	103.985	32.0722
	SerGCU_T5_B	37.3524	11.8016			SerGCU_T5_B	164.3	55.6226
	SerGCU_T5_MMS_B	14.5875	1.1998			SerGCU_T5_MMS_B	96.3574	55.6526
	ArgICG_T1_B	31.9433	11.5558			ArgICG_T1_B	0.000512121	0.000724249
	ArgICG_T1_MMS_B	56.8882	19.119			ArgICG_T1_MMS_B	0.0133636	0.018899
	ArgICG_T3_B	103.144	31.612			ArgICG_T3_B	319.641	106.949
	ArgICG_T3_MMS_B	172.047	51.2814			ArgICG_T3_MMS_B	139.266	38.8546
	ArgICG_T5_B	77.2423	23.8438			ArgICG_T5_B	371.817	121.048
	ArgICG_T5_MMS_B	96.4946	28.0826			ArgICG_T5_MMS_B	569.175	188.766
	SerGCU_T1_C	44.1232	7.08647			SerGCU_T1_C	0.0481104	0.0167954
	SerGCU_T1_MMS_C	9.27689	2.19465			SerGCU_T1_MMS_C	0.0172734	0.017271
	SerGCU_T3_C	22.2082	3.98621			SerGCU_T3_C	43.6676	19.8196
	SerGCU_T3_MMS_C	28.8364	4.99772			SerGCU_T3_MMS_C	27.4915	12.7994
	SerGCU_T5_C	9.59851	2.44883			SerGCU_T5_C	25.2259	11.5019
	SerGCU_T5_MMS_C	24.4904	5.54768			SerGCU_T5_MMS_C	107.401	46.0505
	ArgICG_T1_C	88.8716	16.9621			ArgICG_T1_C	0.0806411	0.100615
	ArgICG_T1_MMS_C	99.9627	19.9039			ArgICG_T1_MMS_C	0.0839346	0.0971726
	ArgICG_T3_C	40.4037	6.60277			ArgICG_T3_C	98.7212	45.8456
	ArgICG_T3_MMS_C	60.8696	10.4178			ArgICG_T3_MMS_C	62.9703	25.3115
	ArgICG_T5_C	43.1695	8.41687			ArgICG_T5_C	140.265	62.2916
	ArgICG_T5_MMS_C	57.8854	9.45155			ArgICG_T5_MMS_C	275.57	125.083

## Sheet: ms2C
		not labeled				15N, CD3 and 34S labeled								MMS stressed
	name	retention time	area sample	n in fmol	area SILIS	retention time	area sample	n in fmol	area SILIS		ms2C/old tRNA			SerGCU	A	B	C
Replicate 1	SerGCU_T1_A	5.093	28690	1.5949	8196	5.158	136	0.0076	8196		0.457297			T1	1.46803	1.9351	1.691
	SerGCU_T1_MMS_A	5.102	444932	24.8235	8167	5.192	308	0.0172	8167		1.46803			T3	0.605247	0.382123	0.295176
	SerGCU_T3_A	5.093	32700	1.725	8637	5.184	798	0.0421	8637		0.0107217			T5	0.561763	0.133669	0.242225
	SerGCU_T3_MMS_A	5.102	231085	12.9629	8123	5.117	892	0.0501	8123		0.605247
	SerGCU_T5_A	5.102	29908	1.5451	8820	5.075	5894	0.3045	8820		0.0209649
	SerGCU_T5_MMS_A	5.102	509685	26.8426	8652	5.075	4679	0.2464	8652		0.561763				middle value	Stand. Dev.
	ArgICG_T1_A	5.102	24165	1.4087	7816	5.083	919	0.0536	7816		0.107901			T1	1.69804	0.190745
	ArgICG_T1_MMS_A	5.102	164763	8.2218	9131	5.167	610	0.0305	9131		0.573394			T3	0.427515	0.130592
	ArgICG_T3_A	5.102	24098	1.2538	8757	5.075	810	0.0421	8757		0.0105761			T5	0.312552	0.181706
	ArgICG_T3_MMS_A	5.093	162309	9.1137	8115	5.108	526	0.0296	8115		0.362639
	ArgICG_T5_A	5.102	26957	1.3284	9247	5.075	1305	0.0643	9247		0.016257
	ArgICG_T5_MMS_A	5.11	438674	21.9306	9114	5.066	1124	0.0562	9114		0.262747			ArgICG	A	B	C
Replicate 2	SerGCU_T1_B	5.093	33868	1.8383	8395	5.184	382	0.0207	8395		0.0537047			T1	0.573394	0.62132	0.616836
	SerGCU_T1_MMS_B	5.093	1478737	82.7994	8137	5.125	258	0.0145	8137		1.9351			T3	0.362639	0.198532	0.193902
	SerGCU_T3_B	5.093	32421	1.7364	8507	5.066	3089	0.1654	8507		0.0228309			T5	0.262747	0.177095	0.155538
	SerGCU_T3_MMS_B	5.093	916957	49.3912	8459	5.075	1995	0.1074	8459		0.382123
	SerGCU_T5_B	5.093	26685	1.4459	8409	5.066	5960	0.3229	8409		0.0387097
	SerGCU_T5_MMS_B	5.102	33991	1.9499	7943	5.117	857	0.0492	7943		0.133669				middle value	Stand. Dev.
	ArgICG_T1_B	5.093	25695	1.3379	8751	4.982	130	0.0068	8751		0.0418836			T1	0.60385	0.0216132
	ArgICG_T1_MMS_B	5.093	785131	35.3458	10121	5.142	473	0.0213	10121		0.62132			T3	0.251691	0.0784748
	ArgICG_T3_B	5.102	26602	1.6468	7360	5.066	112	0.007	7360		0.015966			T5	0.19846	0.0463018
	ArgICG_T3_MMS_B	5.102	594804	34.1568	7934	5.142	619	0.0356	7934		0.198532
	ArgICG_T5_B	5.102	23869	1.1952	9100	5.075	2465	0.1234	9100		0.0154734
	ArgICG_T5_MMS_B	5.093	300975	17.0887	8025	5.066	2342	0.133	8025		0.177095
Repl. 3 with different SILIS and Calibration	SerGCU_T1_C	5.235	8205	1.5652	961443	5.125	19	0.0037	961443		0.0354734
	SerGCU_T1_MMS_C	5.235	83486	15.6872	976135	5.108	202	0.0379	976135		1.691
	SerGCU_T3_C	5.261	6515	1.2678	942451	5.192	398	0.0774	942451		0.0570869
	SerGCU_T3_MMS_C	5.235	46955	8.5118	1011827	5.142	34	0.0061	1011827		0.295176
	SerGCU_T5_C	5.227	4953	0.9275	979458	5.209	165	0.0309	979458		0.0966296
	SerGCU_T5_MMS_C	5.219	30040	5.9322	928801	5.133	56	0.011	928801		0.242225
	ArgICG_T1_C	5.227	6229	1.2182	937913	5.066	149	0.0292	937913		0.0137074
	ArgICG_T1_MMS_C	5.219	286222	61.6606	851406	5.159	103	0.0222	851406		0.616836
	ArgICG_T3_C	5.21	3082	0.6384	885335	5.2	222	0.0461	885335		0.0158005
	ArgICG_T3_MMS_C	5.21	58051	11.8027	902134	5.083	97	0.0197	902134		0.193902
	ArgICG_T5_C	5.219	4946	0.9859	920195	5.167	72	0.0143	920195		0.0228379
	ArgICG_T5_MMS_C	5.21	43920	9.0034	894738	5.125	63	0.0129	894738		0.155538

## Sheet: s2C
		Not labeled				34S labeled					not labeled		MMS stressed								34S labeled			MMS stressed
	Name	retention time	area sample	n in fmol	area SILIS	retention time	area sample	n in fmol	area SILIS		s2C/old tRNA		SerGCU	A	B	C				Name	s2C/old tRNA		SerGCU	A	B	C
Replicate 1	SerGCU_T1_A	2.765	8062	2.3003	172932	2.763	695	0.1982	172932		0.659553		T1	0.25338	0.275656	0.481422				SerGCU_T1_A	0.0568289		T1	0.0198174	0.0104912	0.0268193
	SerGCU_T1_MMS_A	2.765	21413	4.2845	246600	2.772	1675	0.3351	246600		0.25338		T3	0.36154	0.546202	0.630905				SerGCU_T1_MMS_A	0.0198174		T3	0.193589	0.177785	0.209725
	SerGCU_T3_A	2.773	609340	132.415	227060	2.772	78954	17.1573	227060		0.823025		T5	0.391829	0.46062	0.63297				SerGCU_T3_A	0.106641		T5	0.266722	0.175547	0.361239
	SerGCU_T3_MMS_A	2.773	34701	7.7433	221122	2.763	18581	4.1462	221122		0.36154									SerGCU_T3_MMS_A	0.193589
	SerGCU_T5_A	2.773	245697	57.2361	211811	2.78	37717	8.7863	211811		0.776617									SerGCU_T5_A	0.119218
	SerGCU_T5_MMS_A	2.765	88974	18.7227	234483	2.789	60565	12.7447	234483		0.391829			middle value	Stand. Dev.					SerGCU_T5_MMS_A	0.266722			middle value	Stand. Dev.
	ArgICG_T1_A	2.765	38699	8.8421	215953	2.352	2401	0.5485	215953		0.677273		T1	0.336819	0.102653					ArgICG_T1_A	0.0420132		T1	0.0190427	0.0066884
	ArgICG_T1_MMS_A	2.773	23601	5.5928	208222	2.755	1753	0.4154	208222		0.390046		T3	0.512882	0.112463					ArgICG_T1_MMS_A	0.0289703		T3	0.193699	0.0130397
	ArgICG_T3_A	2.773	417731	101.787	202500	2.763	59852	14.5839	202500		0.858595		T5	0.49514	0.101426					ArgICG_T3_A	0.123019		T5	0.267836	0.0758125
	ArgICG_T3_MMS_A	2.773	48021	12.4191	190791	2.763	22480	5.8138	190791		0.494162									ArgICG_T3_MMS_A	0.231334
	ArgICG_T5_A	2.773	315917	71.1738	219014	2.763	51386	11.5769	219014		0.871027									ArgICG_T5_A	0.141678
	ArgICG_T5_MMS_A	2.773	167539	42.301	195427	2.78	95226	24.0431	195427		0.506802		ArgICG	A	B	C				ArgICG_T5_MMS_A	0.288057		ArgICG	A	B	C
Replicate 2	SerGCU_T1_B	2.765	130527	24.9999	257620	2.755	5764	1.104	257620		0.730355		T1	0.390046	0.584333	0.790556				SerGCU_T1_B	0.0322526		T1	0.0289703	0.0306039	0.0232487
	SerGCU_T1_MMS_B	2.773	52289	11.7948	218746	2.797	1990	0.4489	218746		0.275656		T3	0.494162	0.615462	0.840282				SerGCU_T1_MMS_B	0.0104912		T3	0.231334	0.202495	0.327091
	SerGCU_T3_B	2.765	256047	60.3132	209472	2.763	42520	10.0158	209472		0.793024		T5	0.506802	0.67986	0.625807				SerGCU_T3_B	0.131692		T5	0.288057	0.320922	0.366414
	SerGCU_T3_MMS_B	2.782	341696	70.5991	238814	2.763	111220	22.9795	238814		0.546202									SerGCU_T3_MMS_B	0.177785
	SerGCU_T5_B	2.765	120247	24.221	244962	2.755	25135	5.0629	244962		0.648446									SerGCU_T5_B	0.135544
	SerGCU_T5_MMS_B	2.757	38453	6.7193	282376	2.772	14655	2.5608	282376		0.46062			middle value	Stand. Dev.					SerGCU_T5_MMS_B	0.175547			middle value	Stand. Dev.
	ArgICG_T1_B	2.773	99699	25.3998	193677	2.747	3898	0.993	193677		0.795153		T1	0.588312	0.163532					ArgICG_T1_B	0.0310864		T1	0.0276076	0.00315355
	ArgICG_T1_MMS_B	2.773	152594	33.2417	226503	2.78	7992	1.741	226503		0.584333		T3	0.649969	0.143394					ArgICG_T1_MMS_B	0.0306039		T3	0.25364	0.0532556
	ArgICG_T3_B	2.773	316853	93.9659	166382	2.763	49392	14.6478	166382		0.911014		T5	0.604156	0.0722904					ArgICG_T3_B	0.142013		T5	0.325131	0.0321273
	ArgICG_T3_MMS_B	2.773	353218	105.888	164594	2.78	116213	34.8386	164594		0.615462									ArgICG_T3_MMS_B	0.202495
	ArgICG_T5_B	2.765	238598	61.986	189929	2.78	49210	12.7844	189929		0.802488									ArgICG_T5_B	0.16551
	ArgICG_T5_MMS_B	2.773	209843	65.6028	157830	2.78	99054	30.9672	157830		0.67986									ArgICG_T5_MMS_B	0.320922
Repl. 3 with different SILIS and Calibration	SerGCU_T1_C	2.857	47532	39.9882	67223	2.847	1309	1.1011	67223		0.906285									SerGCU_T1_C	0.0249551
	SerGCU_T1_MMS_C	2.866	3712	4.4661	47010	2.847	207	0.2488	47010		0.481422									SerGCU_T1_MMS_C	0.0268193
	SerGCU_T3_C	2.874	17039	16.9345	56903	2.89	2215	2.2018	56903		0.762533									SerGCU_T3_C	0.0991434
	SerGCU_T3_MMS_C	2.874	20989	18.193	65247	2.864	6977	6.0477	65247		0.630905									SerGCU_T3_MMS_C	0.209725		unstressed
	SerGCU_T5_C	2.857	7379	8.652	48234	2.932	452	0.5297	48234		0.90139		unstressed							SerGCU_T5_C	0.0551857		SerGCU	A	B	C
	SerGCU_T5_MMS_C	2.874	16868	15.5017	61538	2.873	9627	8.8469	61538		0.63297		SerGCU	A	B	C				SerGCU_T5_MMS_C	0.361239		T1	0.0568289	0.0322526	0.0249551
	ArgICG_T1_C	2.849	72024	91.5292	44502	2.898	4263	5.4172	44502		1.0299		T1	0.659553	0.730355	0.906285				ArgICG_T1_C	0.0609553		T3	0.106641	0.131692	0.0991434
	ArgICG_T1_MMS_C	2.882	43192	79.0261	30910	2.839	1270	2.324	30910		0.790556		T3	0.823025	0.793024	0.762533				ArgICG_T1_MMS_C	0.0232487		T5	0.119218	0.135544	0.0551857
	ArgICG_T3_C	2.832	17152	30.2078	32112	2.839	4688	8.2566	32112		0.747649		T5	0.776617	0.648446	0.90139				ArgICG_T3_C	0.204352
	ArgICG_T3_MMS_C	2.832	26152	51.1476	28916	2.864	10180	19.9099	28916		0.840282									ArgICG_T3_MMS_C	0.327091													+
	ArgICG_T5_C	2.84	24515	41.5719	33350	2.847	3956	6.7082	33350		0.962994									ArgICG_T5_C	0.155392			middle value	Stand. Dev.
	ArgICG_T5_MMS_C	2.866	19894	36.2251	31058	2.847	11648	21.21	31058		0.625807			middle value	Stand. Dev.					ArgICG_T5_MMS_C	0.366414		T1	0.0380122	0.0136348
													T1	0.765398	0.103731								T3	0.112492	0.0139171
													T3	0.792861	0.0246962								T5	0.103316	0.0346798
													T5	0.775484	0.103267
																							ArgICG	A	B	C
													ArgICG	A	B	C							T1	0.0420132	0.0310864	0.0609553
													T1	0.677273	0.795153	1.0299							T3	0.123019	0.142013	0.204352
													T3	0.858595	0.911014	0.747649							T5	0.141678	0.16551	0.155392
													T5	0.871027	0.802488	0.962994
																								middle value	Stand. Dev.
														middle value	Stand. Dev.								T1	0.0446849	0.0123394
													T1	0.83411	0.146572								T3	0.156461	0.0347405
													T3	0.839086	0.0681054								T5	0.154194	0.00976617
													T5	0.878836	0.0657584
											s2C pro old tRNA in										s2C pro old tRNA in
											stressed		unstressed		stressed		unstressed				stressed		unstressed		stressed		unstressed
											Ser GCU	Arg ICG	Ser GCU	Arg ICG	StabW	StabW	StabW	StabW			Ser GCU	Arg ICG	Ser GCU	Arg ICG	StabW	StabW	StabW	StabW
										T1	0.336819	0.588312	0.765398	0.83411	0.102653	0.163532	0.103731	0.146572		T1	0.0190427	0.0276076	0.0380122	0.0446849	0.0066884	0.00315355	0.0136348	0.0123394
										T3	0.512882	0.649969	0.792861	0.839086	0.112463	0.143394	0.0246962	0.0681054		T3	0.193699	0.25364	0.112492	0.156461	0.0130397	0.0532556	0.0139171	0.0347405
										T5	0.49514	0.604156	0.775484	0.878836	0.101426	0.0722904	0.103267	0.0657584		T5	0.267836	0.325131	0.103316	0.154194	0.0758125	0.0321273	0.0346798	0.00976617

## Sheet: Inosine
		not labeled (old)							MMS stressed
	Name	retention time	area sample	n in fmol	area SILIS		I/old tRNA		Ser GCU	A	B	C
Replicate 1	SerGCU_T1_A	3.544	5287	1.0276	152220		0.294638		T1	0.0500137	0.0658406	0.0449612
	SerGCU_T1_MMS_A	3.536	4826	0.8457	168812		0.0500137		T3	0.0487684	0.0118417	0.043296
	SerGCU_T3_A	3.544	3362	0.6307	157706		0.00392012		T5	0.0435554	0.061203	0.15571
	SerGCU_T3_MMS_A	3.536	5547	1.0445	157122		0.0487684
	SerGCU_T5_A	3.544	4365	0.7918	163104		0.0107437
	SerGCU_T5_MMS_A	3.536	11212	2.0812	159386		0.0435554			middle value	Stand. Dev.
	ArgICG_T1_A	3.553	46655	10.2081	135216		0.781904		T1	0.0536052	0.00889427
	ArgICG_T1_MMS_A	3.553	49605	9.9584	147372		0.694506		T3	0.0346354	0.0162716
	ArgICG_T3_A	3.553	419930	98.1021	126642		0.827516		T5	0.0868228	0.0492405
	ArgICG_T3_MMS_A	3.536	92905	17.0155	161537		0.677055
	ArgICG_T5_A	3.536	346941	62.8583	163294		0.769262
	ArgICG_T5_MMS_A	3.553	341279	64.7678	155893		0.775973		Arg ICG	A	B	C
Replicate 2	SerGCU_T1_B	3.536	5342	0.9831	160767		0.0287206		T1	0.694506	0.64938	0.844145
	SerGCU_T1_MMS_B	3.536	15324	2.8172	160932		0.0658406		T3	0.677055	0.79675	0.865472
	SerGCU_T3_B	3.536	8769	1.5971	162442		0.0209994		T5	0.775973	0.80454	1.11578
	SerGCU_T3_MMS_B	3.536	8685	1.5306	167873		0.0118417
	SerGCU_T5_B	3.527	21692	3.7911	169286		0.101496
	SerGCU_T5_MMS_B	3.527	5265	0.8928	174459		0.061203			middle value	Stand. Dev.
	ArgICG_T1_B	3.536	112372	21.3117	155997		0.667173		T1	0.729344	0.083241
	ArgICG_T1_MMS_B	3.527	220338	36.9421	176459		0.64938		T3	0.779759	0.0778535
	ArgICG_T3_B	3.536	400771	79.3977	149337		0.769773		T5	0.898763	0.153894
	ArgICG_T3_MMS_B	3.536	721572	137.078	155736		0.79675
	ArgICG_T5_B	3.536	306166	60.435	149881		0.782408
	ArgICG_T5_MMS_B	3.527	382789	77.6337	145877		0.80454
Repl. 3 with different SILIS and Calibration	SerGCU_T1_C	3.603	270	0.2921	30714		0.0066201
	SerGCU_T1_MMS_C	3.569	387	0.4171	30772		0.0449612
	SerGCU_T3_C	3.561	390	0.423	30634		0.019047
	SerGCU_T3_MMS_C	3.603	1155	1.2485	30707		0.043296
	SerGCU_T5_C	3.586	166	0.1978	27945		0.0206074		unstressed
	SerGCU_T5_MMS_C	3.578	3161	3.8134	27524		0.15571		SerGCU	A	B	C
	ArgICG_T1_C	3.578	58707	71.1035	27414		0.80007		T1	0.294638	0.0287206	0.0066201
	ArgICG_T1_MMS_C	3.569	64650	84.383	25438		0.844145		T3	0.00392012	0.0209994	0.019047
	ArgICG_T3_C	3.569	28448	40.8243	23137		1.01041		T5	0.0107437	0.101496	0.0206074
	ArgICG_T3_MMS_C	3.561	43943	52.6809	27695		0.865472
	ArgICG_T5_C	3.578	30394	42.6867	23641		0.988817
	ArgICG_T5_MMS_C	3.569	46175	64.5871	23738		1.11578			middle value	Stand. Dev.
									T1	0.109993	0.130875
									T3	0.0146555	0.00763279
									T5	0.0442822	0.0406559
									ArgICG	A	B	C
									T1	0.781904	0.667173	0.80007
									T3	0.827516	0.769773	1.01041
									T5	0.769262	0.782408	0.988817
										middle value	Stand. Dev.
									T1	0.749716	0.0588355
									T3	0.869233	0.102572
									T5	0.846829	0.100544

## Sheet: m5U
		not labeled (old)							MMS stressed
	Name	retention time	area sample	n in fmol	area SILIS		m5U/old tRNA		Ser GCU	A	B	C
Replicate 1	SerGCU_T1_A	3.816	5440	6.9113	743372		1.98164		T1	1.10401	1.068	1.67223
	SerGCU_T1_MMS_A	3.824	14611	18.6682	739209		1.10401		T3	0.957696	1.00994	0.945639
	SerGCU_T3_A	3.824	122887	159.996	725422		0.994457		T5	0.882671	1.42505	0.671152
	SerGCU_T3_MMS_A	3.824	16487	20.5115	759185		0.957696
	SerGCU_T5_A	3.816	53004	65.1747	768105		0.884333
	SerGCU_T5_MMS_A	3.816	33904	42.1765	759229		0.882671			middle value	Stand. Dev.
	ArgICG_T1_A	3.833	11317	14.2875	748125		1.09437		T1	1.28141	0.27674
	ArgICG_T1_MMS_A	3.833	12955	16.3249	749531		1.13851		T3	0.971092	0.0279078
	ArgICG_T3_A	3.833	84363	116.423	684396		0.982061		T5	0.992957	0.317502
	ArgICG_T3_MMS_A	3.833	19090	24.2779	742675		0.96603
	ArgICG_T5_A	3.816	58792	73.5474	754997		0.900075
	ArgICG_T5_MMS_A	3.833	54514	70.9882	725291		0.850499		Arg ICG	A	B	C
Replicate 2	SerGCU_T1_B	3.816	29512	37.563	742050		1.09738		T1	1.13851	1.00921	0.938337
	SerGCU_T1_MMS_B	3.816	35427	45.6976	732205		1.068		T3	0.96603	0.884741	1.33188
	SerGCU_T3_B	3.816	53798	69.9971	725899		0.920353		T5	0.850499	0.939179	1.00715
	SerGCU_T3_MMS_B	3.807	103258	130.54	747092		1.00994
	SerGCU_T5_B	3.816	30008	37.0696	764556		0.99243
	SerGCU_T5_MMS_B	3.807	19649	20.7879	892716		1.42505			middle value	Stand. Dev.
	ArgICG_T1_B	3.816	25744	31.9273	761573		0.9995		T1	1.02869	0.0828727
	ArgICG_T1_MMS_B	3.816	48291	57.4121	794433		1.00921		T3	1.06088	0.194474
	ArgICG_T3_B	3.816	78781	102.02	729337		0.989102		T5	0.932277	0.0641396
	ArgICG_T3_MMS_B	3.816	122824	152.217	762104		0.884741
	ArgICG_T5_B	3.816	57622	73.0923	744572		0.946273
	ArgICG_T5_MMS_B	3.816	68609	90.6257	715027		0.939179
Repl. 3 with different SILIS and Calibration	SerGCU_T1_C	3.875	5111	52.3715	108107		1.18694
	SerGCU_T1_MMS_C	3.875	1453	15.5131	103784		1.67223
	SerGCU_T3_C	3.866	3033	32.6313	102955		1.46933
	SerGCU_T3_MMS_C	3.875	2675	27.2688	108685		0.945639
	SerGCU_T5_C	3.866	920	10.2998	98949		1.07306		unstressed
	SerGCU_T5_MMS_C	3.875	1553	16.4368	104688		0.671152		SerGCU	A	B	C
	ArgICG_T1_C	3.891	10763	118.444	100659		1.33275		T1	1.98164	1.09738	1.18694
	ArgICG_T1_MMS_C	3.883	9026	93.7987	106601		0.938337		T3	0.994457	0.920353	1.46933
	ArgICG_T3_C	3.883	4287	45.8952	103484		1.13591		T5	0.884333	0.99243	1.07306
	ArgICG_T3_MMS_C	3.858	7473	81.0707	102118		1.33188
	ArgICG_T5_C	3.858	4981	53.4857	103165		1.23897
	ArgICG_T5_MMS_C	3.849	5715	58.2994	108589		1.00715			middle value	Stand. Dev.
									T1	1.42199	0.397422
									T3	1.12805	0.243215
									T5	0.983275	0.0773201
									ArgICG	A	B	C
									T1	1.09437	0.9995	1.33275
									T3	0.982061	0.989102	1.13591
									T5	0.900075	0.946273	1.23897
										middle value	Stand. Dev.
									T1	1.14221	0.140192
									T3	1.03569	0.0709259
									T5	1.02844	0.150058

## Sheet: m2A
		not labeled (old)							MMS stressed
	Name	retention time	area sample	n in fmol	area SILIS		m2A/old tRNA		Ser GCU	A	B	C
Replicate 1	SerGCU_T1_A	7.638	5276	0.0397	18127296		0.011383		T1	0.00510959	0.00429324	0.007039
	SerGCU_T1_MMS_A	7.638	11347	0.0864	17910671		0.00510959		T3	0.00487918	0.00559671	0.00631841
	SerGCU_T3_A	7.638	203086	1.5679	17668811		0.00974529		T5	0.00753828	0.00514823	0.0143403
	SerGCU_T3_MMS_A	7.647	13713	0.1045	17898740		0.00487918
	SerGCU_T5_A	7.638	82135	0.6144	18236259		0.00833658
	SerGCU_T5_MMS_A	7.647	49130	0.3602	18606917		0.00753828			middle value	Stand. Dev.
	ArgICG_T1_A	7.638	1852703	14.7534	17130289		1.13006		T1	0.00548061	0.00115124
	ArgICG_T1_MMS_A	7.647	1976001	15.6186	17258132		1.08925		T3	0.0055981	0.000587566
	ArgICG_T3_A	7.647	15271613	135.075	15422679		1.13939		T5	0.00900894	0.00389407
	ArgICG_T3_MMS_A	7.638	3077431	24.162	17374220		0.961418
	ArgICG_T5_A	7.638	11092978	89.8002	16850815		1.09898
	ArgICG_T5_MMS_A	7.647	9892038	82.4099	16374057		0.98734		Arg ICG	A	B	C
Replicate 2	SerGCU_T1_B	7.638	19140	0.1419	18397488		0.00414551		T1	1.08925	1.08001	1.07235
	SerGCU_T1_MMS_B	7.638	24648	0.1837	18302036		0.00429324		T3	0.961418	1.02086	1.02427
	SerGCU_T3_B	7.638	64654	0.4752	18558942		0.00624814		T5	0.98734	0.998921	0.919061
	SerGCU_T3_MMS_B	7.638	97994	0.7234	18479037		0.00559671
	SerGCU_T5_B	7.638	41395	0.3025	18665400		0.00809855
	SerGCU_T5_MMS_B	7.638	10170	0.0751	18483084		0.00514823			middle value	Stand. Dev.
	ArgICG_T1_B	7.638	4805969	35.3167	18563129		1.10561		T1	1.08054	0.00691164
	ArgICG_T1_MMS_B	7.638	8415777	61.4397	18685088		1.08001		T3	1.00218	0.0288593
	ArgICG_T3_B	7.638	13914331	119.302	15909837		1.15665		T5	0.968441	0.0352355
	ArgICG_T3_MMS_B	7.638	21921556	175.636	17025804		1.02086
	ArgICG_T5_B	7.638	10229056	84.0235	16606759		1.08779
	ArgICG_T5_MMS_B	7.647	10970647	96.3905	15525596		0.998921
Repl. 3 with different SILIS and Calibration	SerGCU_T1_C	7.731	7101	0.2288	3326145		0.00518548
	SerGCU_T1_MMS_C	7.764	1985	0.0653	3256631		0.007039
	SerGCU_T3_C	7.739	4512	0.1429	3382622		0.00643455
	SerGCU_T3_MMS_C	7.722	5845	0.1822	3438704		0.00631841
	SerGCU_T5_C	7.714	11393	0.3652	3343663		0.0380476		unstressed
	SerGCU_T5_MMS_C	7.722	10608	0.3512	3237118		0.0143403		SerGCU	A	B	C
	ArgICG_T1_C	7.722	2907787	96.4825	3229963		1.08564		T1	0.011383	0.00414551	0.00518548
	ArgICG_T1_MMS_C	7.714	3189605	107.195	3188946		1.07235		T3	0.00974529	0.00624814	0.00643455
	ArgICG_T3_C	7.705	1396178	48.248	3101308		1.19415		T5	0.00833658	0.00809855	0.0380476
	ArgICG_T3_MMS_C	7.697	1792447	62.3469	3081164		1.02427
	ArgICG_T5_C	7.697	1358035	46.9953	3096991		1.08862
	ArgICG_T5_MMS_C	7.705	1439545	53.2002	2899983		0.919061			middle value	Stand. Dev.
									T1	0.00690466	0.00319498
									T3	0.00747599	0.00160644
									T5	0.0181609	0.0140623
									ArgICG	A	B	C
									T1	1.13006	1.10561	1.08564
									T3	1.13939	1.15665	1.19415
									T5	1.09898	1.08779	1.08862
										middle value	Stand. Dev.
									T1	1.1071	0.0181649
									T3	1.1634	0.0228566
									T5	1.0918	0.00508846

## Sheet: m7G
		not labeled (old)							MMS stressed
	Name	retention time	area sample	n in fmol	area SILIS		m7G/old tRNA		Ser GCU	A	B	C
Replicate 1	SerGCU_T1_A	3.104	4376	0.0439	12522120		0.0125872		T1	0.188978	0.216191	0.214986
	SerGCU_T1_MMS_A	3.104	334476	3.1955	13143987		0.188978		T3	0.150549	0.200255	0.155391
	SerGCU_T3_A	3.104	89147	0.8486	13191389		0.00527447		T5	0.16705	0.0963152	0.158523
	SerGCU_T3_MMS_A	3.096	342557	3.2244	13341119		0.150549
	SerGCU_T5_A	3.096	42046	0.3922	13461514		0.00532162
	SerGCU_T5_MMS_A	3.104	853265	7.9821	13423714		0.16705			middle value	Stand. Dev.
	ArgICG_T1_A	3.121	481154	4.6245	13065583		0.35422		T1	0.206718	0.0125538
	ArgICG_T1_MMS_A	3.112	783342	7.723	12737101		0.538608		T3	0.168732	0.0223779
	ArgICG_T3_A	3.121	4093619	40.8087	12596797		0.344232		T5	0.140629	0.0315276
	ArgICG_T3_MMS_A	3.104	1069812	11.0371	12171872		0.439172
	ArgICG_T5_A	3.104	2896620	29.0342	12528141		0.355321
	ArgICG_T5_MMS_A	3.112	3360797	34.1591	12354935		0.409255		Arg ICG	A	B	C
Replicate 2	SerGCU_T1_B	3.087	17057	0.1515	14135126		0.00442597		T1	0.538608	0.494714	0.464401
	SerGCU_T1_MMS_B	3.096	977999	9.2504	13276498		0.216191		T3	0.439172	0.411602	0.431784
	SerGCU_T3_B	3.096	31154	0.2944	13289539		0.0038709		T5	0.409255	0.424996	0.361478
	SerGCU_T3_MMS_B	3.087	2691931	25.8839	13059881		0.200255
	SerGCU_T5_B	3.087	26445	0.2367	14028774		0.00633695
	SerGCU_T5_MMS_B	3.087	167960	1.405	15011358		0.0963152			middle value	Stand. Dev.
	ArgICG_T1_B	3.096	1399771	13.3591	13157884		0.418213		T1	0.499241	0.0304632
	ArgICG_T1_MMS_B	3.096	3105270	28.1434	13855680		0.494714		T3	0.427519	0.0116523
	ArgICG_T3_B	3.096	3674499	39.5954	11653565		0.383884		T5	0.398576	0.027008
	ArgICG_T3_MMS_B	3.096	6546694	70.8148	11609218		0.411602
	ArgICG_T5_B	3.096	2659449	26.8318	12446508		0.347372
	ArgICG_T5_MMS_B	3.096	3783928	41.0098	11586728		0.424996
Repl. 3 with different SILIS and Calibration	SerGCU_T1_C	3.188	7308	0.2468	2081741		0.00559343
	SerGCU_T1_MMS_C	3.18	56857	1.9944	2004658		0.214986
	SerGCU_T3_C	3.188	4600	0.1576	2052961		0.00709647
	SerGCU_T3_MMS_C	3.188	134801	4.4809	2115404		0.155391
	SerGCU_T5_C	3.18	7831	0.2541	2166728		0.0264729		unstressed
	SerGCU_T5_MMS_C	3.18	110718	3.8823	2005377		0.158523		SerGCU	A	B	C
	ArgICG_T1_C	3.188	982214	34.5658	1998157		0.388941		T1	0.0125872	0.00442597	0.00559343
	ArgICG_T1_MMS_C	3.171	1274789	46.4228	1930977		0.464401		T3	0.00527447	0.0038709	0.00709647
	ArgICG_T3_C	3.171	351488	13.2489	1865530		0.327913		T5	0.00532162	0.00633695	0.0264729
	ArgICG_T3_MMS_C	3.171	666857	26.2825	1784170		0.431784
	ArgICG_T5_C	3.171	387240	14.2134	1915816		0.329247
	ArgICG_T5_MMS_C	3.171	493847	20.9243	1659633		0.361478			middle value	Stand. Dev.
									T1	0.00753554	0.00360373
									T3	0.00541395	0.00132052
									T5	0.0127105	0.0097403
									ArgICG	A	B	C
									T1	0.35422	0.418213	0.388941
									T3	0.344232	0.383884	0.327913
									T5	0.355321	0.347372	0.329247
										middle value	Stand. Dev.
									T1	0.387125	0.0261566
									T3	0.352009	0.0235025
									T5	0.34398	0.0109118

## Sheet: s4U
		not labeled (old)							MMS stressed
	Name	retention time	area sample	n in fmol	area SILIS		s4U/old tRNA		Ser GCU	A	B	C
Replicate 1	SerGCU_T1_A	4.48	5418	3.8379	77351		1.10042		T1	0.307392	0.313767	1.77788
	SerGCU_T1_MMS_A	4.463	6791	5.1978	71595		0.307392		T3	0.386183	0.332968	1.01224
	SerGCU_T3_A	4.463	70532	52.5958	73481		0.326909		T5	0.339216	0.297974	1.2521
	SerGCU_T3_MMS_A	4.471	11297	8.2711	74841		0.386183
	SerGCU_T5_A	4.471	34825	24.7494	77102		0.335816
	SerGCU_T5_MMS_A	4.471	22609	16.2087	76431		0.339216			middle value	Stand. Dev.
	ArgICG_T1_A	4.48	7961	6.0427	72187		0.462849		T1	0.799679	0.691697
	ArgICG_T1_MMS_A	4.471	7444	5.362	76070		0.37395		T3	0.57713	0.308435
	ArgICG_T3_A	4.488	47798	38.0045	68915		0.320578		T5	0.629763	0.44038
	ArgICG_T3_MMS_A	4.48	12345	8.6492	78208		0.344156
	ArgICG_T5_A	4.471	39770	26.8134	81272		0.328143
	ArgICG_T5_MMS_A	4.471	29399	20.0212	80460		0.239871		Arg ICG	A	B	C
Replicate 2	SerGCU_T1_B	4.463	17512	12.6639	75773		0.369967		T1	0.37395	0.354186	1.03623
	SerGCU_T1_MMS_B	4.463	19189	13.4255	78320		0.313767		T3	0.344156	0.353543	1.33544
	SerGCU_T3_B	4.463	33072	23.3864	77489		0.307495		T5	0.239871	0.336286	1.48154
	SerGCU_T3_MMS_B	4.463	59220	43.0376	75398		0.332968
	SerGCU_T5_B	4.463	20751	14.5505	78147		0.389547
	SerGCU_T5_MMS_B	4.455	6958	4.3467	87715		0.297974			middle value	Stand. Dev.
	ArgICG_T1_B	4.48	16652	11.2615	81021		0.352547		T1	0.588123	0.316965
	ArgICG_T1_MMS_B	4.463	29563	20.149	80396		0.354186		T3	0.677713	0.465099
	ArgICG_T3_B	4.463	50251	40.2583	68397		0.39031		T5	0.685899	0.563978
	ArgICG_T3_MMS_B	4.471	81847	60.826	73731		0.353543
	ArgICG_T5_B	4.463	34963	26.6241	71957		0.344683
	ArgICG_T5_MMS_B	4.471	42294	32.4498	71419		0.336286
Repl. 3 with different SILIS and Calibration	SerGCU_T1_C	4.556	2973	69.1555	10336		1.56733
	SerGCU_T1_MMS_C	4.539	654	16.4932	9529		1.77788
	SerGCU_T3_C	4.556	1548	28.3651	13122		1.27723
	SerGCU_T3_MMS_C	4.581	1451	29.1893	11950		1.01224
	SerGCU_T5_C	4.53	178	3.8193	11185		0.397906		unstressed
	SerGCU_T5_MMS_C	4.547	1263	30.6644	9900		1.2521		SerGCU	A	B	C
	ArgICG_T1_C	4.522	4860	101.757	11483		1.14499		T1	1.10042	0.369967	1.56733
	ArgICG_T1_MMS_C	4.547	3863	103.585	8966		1.03623		T3	0.326909	0.307495	1.27723
	ArgICG_T3_C	4.514	2660	65.3788	9782		1.61814		T5	0.335816	0.389547	0.397906
	ArgICG_T3_MMS_C	4.514	3401	81.2876	10058		1.33544
	ArgICG_T5_C	4.53	3072	66.258	11148		1.53484
	ArgICG_T5_MMS_C	4.53	3246	85.7595	9099		1.48154			middle value	Stand. Dev.
									T1	1.01257	0.492751
									T3	0.637213	0.452633
									T5	0.374423	0.0275116
									ArgICG	A	B	C
									T1	0.462849	0.352547	1.14499
									T3	0.320578	0.39031	1.61814
									T5	0.328143	0.344683	1.53484
										middle value	Stand. Dev.
									T1	0.653463	0.350469
									T3	0.776342	0.59592
									T5	0.735887	0.564982

## Sheet: t6A
		not labeled (old)							MMS stressed
	Name	retention time	area sample	n in fmol	area SILIS		t6A/old tRNA		Ser GCU	A	B	C
Replicate 1	SerGCU_T1_A	6.939	3309	0.85	50607		0.243716		T1	0.199901	0.245145	0.218608
	SerGCU_T1_MMS_A	6.939	12133	3.3802	46662		0.199901		T3	0.0794115	0.100162	0.17874
	SerGCU_T3_A	6.939	56490	16.4523	44637		0.102259		T5	0.0848402	0.0313007	0.119471
	SerGCU_T3_MMS_A	6.948	6459	1.7008	49372		0.0794115
	SerGCU_T5_A	6.939	23008	5.9798	50021		0.0811378
	SerGCU_T5_MMS_A	6.948	16126	4.0539	51714		0.0848402			middle value	Stand. Dev.
	ArgICG_T1_A	6.99	0	0	47462		0		T1	0.221218	0.0185627
	ArgICG_T1_MMS_A	6.956	0	0	46242		0		T3	0.119438	0.0427799
	ArgICG_T3_A	6.965	0	0	39116		0		T5	0.0785374	0.0362703
	ArgICG_T3_MMS_A	6.923	0	0	46574		0
	ArgICG_T5_A	6.939	0	0	46839		0
	ArgICG_T5_MMS_A	6.948	0	0	51420		0		Arg ICG	A	B	C
Replicate 2	SerGCU_T1_B	6.931	11797	3.4075	45008		0.0995478		T1	0	0	0.00093735
	SerGCU_T1_MMS_B	6.931	36846	10.4893	45666		0.245145		T3	0	0	0
	SerGCU_T3_B	6.931	26814	7.4369	46874		0.0977836		T5	0	0	0
	SerGCU_T3_MMS_B	6.931	47879	12.9464	48078		0.100162
	SerGCU_T5_B	6.931	15317	4.1211	48318		0.11033
	SerGCU_T5_MMS_B	6.931	1804	0.4566	51352		0.0313007			middle value	Stand. Dev.
	ArgICG_T1_B	6.965	0	0	50966		0		T1	0.00031245	0.000441871
	ArgICG_T1_MMS_B	6.948	0	0	52016		0		T3	0	0
	ArgICG_T3_B	7.015	0	0	46471		0		T5	0	0
	ArgICG_T3_MMS_B	6.956	0	0	50837		0
	ArgICG_T5_B	6.931	0	0	48388		0
	ArgICG_T5_MMS_B	6.965	0	0	47893		0
Repl. 3 with different SILIS and Calibration	SerGCU_T1_C	6.948	2273	10.6246	3066		0.240794
	SerGCU_T1_MMS_C	6.931	409	2.028	2888		0.218608
	SerGCU_T3_C	6.956	1065	5.3699	2844		0.241798
	SerGCU_T3_MMS_C	6.948	1316	5.1542	3658		0.17874
	SerGCU_T5_C	6.939	65	0.2295	4071		0.02391		unstressed
	SerGCU_T5_MMS_C	6.939	685	2.9259	3355		0.119471		SerGCU	A	B	C
	ArgICG_T1_C	6.931	24	0.0801	4320		0.0009013		T1	0.243716	0.0995478	0.240794
	ArgICG_T1_MMS_C	6.948	19	0.0937	2935		0.00093735		T3	0.102259	0.0977836	0.241798
	ArgICG_T3_C	7.041	0	0	4435		0		T5	0.0811378	0.11033	0.02391
	ArgICG_T3_MMS_C	6.822	0	0	2344		0
	ArgICG_T5_C	7.091	0	0	2623		0
	ArgICG_T5_MMS_C	7.216	0	0	3284		0			middle value	Stand. Dev.
									T1	0.194686	0.0672834
									T3	0.14728	0.066859
									T5	0.0717927	0.0358945
									ArgICG	A	B	C
									T1	0	0	0.0009013
									T3	0	0	0
									T5	0	0	0
										middle value	Stand. Dev.
									T1	0.000300433	0.000424877
									T3	0	0
									T5	0	0

## Sheet: Sup.Fig. 17
																ms2C per original (not labeled) tRNA						s2C per original (not labeled) tRNA in
																stressed						stressed				unstressed
																Arg ICG	Stand. Dev.	SerGCU	Stand. Dev.			Arg ICG	Stand. Dev.	Ser GCU	Stand. Dev.	Arg ICG	Stand. Dev.	Ser GCU	Stand. Dev.
	original tRNA calculated after Cytidine														T1	0.60385	0.0216132	1.69804	0.190745		T1	0.588312	0.163532	0.336819	0.102653	0.83411	0.146572	0.765398	0.103731
			stressed				stressed								T3	0.251691	0.0784748	0.427515	0.130592		T3	0.649969	0.143394	0.512882	0.112463	0.839086	0.0681054	0.792861	0.0246962
		Arg ICG	midle value	Stand. Dev.		SerGCU	midle value	Stand. Dev.							T5	0.19846	0.0463018	0.312552	0.181706		T5	0.604156	0.0722904	0.49514	0.101426	0.878836	0.0657584	0.775484	0.103267
		1	99.7859	0.0683517		1	99.9395	0.0356738
		3	28.5957	6.61315		3	28.9729	6.13838
		5	8.29609	1.22888		5	8.75553	1.27293
															original tRNA
			unstressed				unstressed									*0.463	*0.463					incl. Factor *0.463
			midle value	Stand. Dev.			midle value	Stand. Dev.							Arg ICG	ms2C	Stand. Dev.	s2C stressed	Stand. Dev.	s2C unstressed	Stand. Dev.	(standardization calculated
		1	99.8004	0.13963		1	99.8781	0.13963							1	0.279583	0.0100069	0.588312	0.163532	0.83411	0.146572	from s2C abundance)
		3	14.271	2.22909		3	16.2025	2.22909							3	0.116533	0.0363338	0.649969	0.143394	0.839086	0.0681054
		5	10.8434	2.3539		5	14.06	2.3539							5	0.0918871	0.0214377	0.604156	0.0722904	0.878836	0.0657584
																*0.463	*0.463					incl. Factor *0.463
															SerGCU	ms2C	Stand. Dev.	s2C stressed	Stand. Dev.	s2C unstressed	Stand. Dev.	(standardization calculated
			stressed				stressed								1	0.786194	0.0883149	0.336819	0.102653	0.765398	0.103731	from s2C abundance)
		Arg ICG	tRNA			SerGCU	tRNA	Stand. Dev.							3	0.19794	0.0604639	0.512882	0.112463	0.792861	0.0246962
		1	99.7859	0.0683517		1	99.9395	0.0356738							5	0.144712	0.0841298	0.49514	0.101426	0.775484	0.103267
		3	28.5957	6.61315		3	28.9729	6.13838
		5	8.29609	1.22888		5	8.75553	1.27293
															Arg ICG	s2C	ms2C	Stand. Dev. s2C	Stand. Dev. ms2C
			unstressed				unstressed								MOCK	0.850677	0	0.0200146	0
			tRNA	Stand. Dev.			tRNA	Stand. Dev.							1	0.588312	0.279583	0.163532	0.0100069
			99.8004	0.13963		1	99.8781	0.13963							3	0.649969	0.116533	0.143394	0.0363338
			14.271	2.22909		3	16.2025	2.22909							5	0.604156	0.0918871	0.0722904	0.0214377
			10.8434	2.3539		5	14.06	2.3539
															Ser GCU	s2C	ms2C	Stand. Dev. s2C	Stand. Dev. ms2C
															MOCK	0.777914	0	0.0113426	0
															1	0.336819	0.786194	0.102653	0.0883149
															3	0.512882	0.19794	0.112463	0.0604639
															5	0.49514	0.144712	0.101426	0.0841298

[truncated: 1 more sheets: additional info]
