# Supplementary material for: NAIL-MS reveals the repair of 2-methylthiocytidine by AlkB in E. coli
Source: Nat Commun. 2019 Dec 6;10:5600. doi: 10.1038/s41467-019-13565-9 (PMC6898146; doi:10.1038/s41467-019-13565-9)
Supplement: Supplementary file 4 — Source Data [file 41467_2019_13565_MOESM4_ESM.zip › Sup_Fig_21.xlsx]

## Sheet: CUGA
Uridine was not quantified																not labeled (old)
			not labeled (old)				15N labeled (new)					theoretical number of C, G and A in average tRNA				tRNA in fmol
	name	Type	retention time	area sample	n in fmol	area SILIS	retention time	area sample	n in fmol	area SILIS		C	G	A		name	after C	after G	after A	middle value	Stand. Dev.
Cytidine	T0_wt_A	Sample	1.934	266164590	164795	35499828	1.613	115495	71.5081	35499828		22.3158	23.6842	15.2105		T0_wt_A	7384.68	15597.3	7312.04	10098	3888.68
	T0_wt_B	Sample	1.908	308132759	203423	33293384	1.613	117569	77.6165	33293384	Literature (Leipzig universitiy tRNA db: http://trna.bioinf.uni-leipzig.de/DataOutput/Search)					T0_wt_B	9115.65	20472.1	9551.57	13046.5	5253.77
	T0_wt_C	Sample	1.934	314962200	186524	37114526	1.621	70921	42.0002	37114526						T0_wt_C	8358.38	18377.7	9302.63	12012.9	4517.08
	T0_Alk_A	Sample	1.917	308931955	195875	34665946	1.613	230351	146.052	34665946						T0_Alk_A	8777.43	21201.6	12116.8	14031.9	5249.81
	T0_Alk_B	Sample	1.95	298307409	197403	33214691	1.604	227471	150.528	33214691						T0_Alk_B	8845.89	19925.8	9816.84	12862.8	5009.97
	T0_Alk_C	Sample	1.925	347628719	235449	32451727	1.613	86265	58.4277	32451727						T0_Alk_C	10550.8	24965.6	14729.2	16748.5	6055.55
	T1_wt_A	Sample	1.908	291820592	205960	31142475	1.621	234151	165.258	31142475						T1_wt_A	9229.34	21236.9	9354.27	13273.5	5631.21
	T1_wt_B	Sample	1.925	267270522	179071	32805341	1.629	100701	67.4697	32805341						T1_wt_B	8024.43	17488	8843.98	11452.1	4281.1
	T1_wt_C	Sample	1.925	286588296	198321	31762165	1.613	197164	136.439	31762165						T1_wt_C	8887.02	21499.9	9279.76	13222.2	5855.39
	T1_Alk_A	Sample	1.917	306120689	240118	28021270	1.613	192091	150.674	28021270						T1_Alk_A	10760	24799.5	13425.8	16328.4	6088.01
	T1_Alk_B	Sample	1.908	269690727	199043	29780994	1.613	300659	221.899	29780994						T1_Alk_B	8919.38	20303.9	9114.83	12779.4	5321.25
	T1_Alk_C	Sample	1.892	302283894	238381	27871695	1.613	314326	247.877	27871695						T1_Alk_C	10682.2	26178.8	10892.5	15917.8	7256.09
	T3_wt_A	Sample	1.925	113258693	83071.4	29966757	1.916	325616759	238829	29966757						T3_wt_A	3722.54	6127.23	5546.44	5132.07	1024.5
	T3_wt_B	Sample	1.925	165024074	141468	25639488	1.916	444049381	380664	25639488						T3_wt_B	6339.36	9920.37	8765.79	8341.84	1492.36
	T3_wt_C	Sample	1.917	149382528	116925	28081063	1.907	417826964	327041	28081063						T3_wt_C	5239.55	8890.79	7654.39	7261.58	1516.27
	T3_Alk_A	Sample	1.914	119653726	78105.3	33671735	1.907	311494000	203331	33671735						T3_Alk_A	3500	5863.71	5336.6	4900.1	1013.14
	T3_Alk_B	Sample	1.942	83513266	51388	35720201	1.932	266314871	163871	35720201						T3_Alk_B	2302.76	3609.02	3367.25	3093.01	567.44
	T3_Alk_C	Sample	1.908	98208874	64622.1	33403312	1.924	315050367	207305	33403312						T3_Alk_C	2895.8	4586.69	4503.61	3995.37	778.249
	T5_wt_A	Sample	1.925	119847629	105866	24882450	1.916	489205865	432134	24882450						T5_wt_A	4743.99	7359.19	7001.21	6368.13	1157.7
	T5_wt_B	Sample	1.933	121723713	107348	24923092	1.924	453996161	400378	24923092						T5_wt_B	4810.4	7393.65	6862.76	6355.6	1113.91
	T5_wt_C	Sample	1.925	126286800	109029	25458648	1.924	505548870	436463	25458648						T5_wt_C	4885.74	7490.06	6616.44	6330.75	1082.23
	T5_Alk_A	Sample	1.925	83516466	55366.4	33154723	1.916	311885648	206762	33154723						T5_Alk_A	2481.04	3807.24	3756.42	3348.24	613.548
	T5_Alk_B	Sample	1.917	73084715	52303.9	30712324	1.924	350230356	250646	30712324						T5_Alk_B	2343.81	3460.68	3685.92	3163.47	586.839
	T5_Alk_C	Sample	1.934	98587847	81120.4	26712403	1.924	460286577	378735	26712403						T5_Alk_C	3635.11	5109.4	4946.48	4563.67	659.945
			not labeled (old)				15N labeled (new)
	name	Type	retention time	area sample	n in fmol	area SILIS	retention time	area sample	n in fmol	area SILIS						15N labeled (new)
Guanosine	T0_wt_A	Sample	3.785	64535880	369409	3075374	4.179	0	0	3075374						tRNA in fmol
	T0_wt_B	Sample	3.785	67693512	484867	2554497	4.204	0	0	2554497						name	after C	after G	after A	middle value	Stand. Dev.
	T0_wt_C	Sample	3.789	63858175	435262	2643558	4.179	0	0	2643558						T0_wt_A	3.20437	0	0.00850069	1.07096	1.50856
	T0_Alk_A	Sample	3.792	66778026	502143	2445381	4.179	0	0	2445381						T0_wt_B	3.4781	0	0.00964464	1.16258	1.63732
	T0_Alk_B	Sample	3.785	62121828	471927	2399283	4.17	0	0	2399283						T0_wt_C	1.88208	0	0.00849412	0.630193	0.885228
	T0_Alk_C	Sample	3.793	70592315	591290	2246871	4.298	0	0	2246871						T0_Alk_A	6.54479	0	0.00733045	2.18404	3.08352
	T1_wt_A	Sample	3.793	69593216	502979	2544835	4.196	0	0	2544835						T0_Alk_B	6.74534	0	0.0102166	2.25185	3.17738
	T1_wt_B	Sample	3.785	59089626	414190	2552547	4.179	0	0	2552547						T0_Alk_C	2.61822	0	0.0121232	0.876782	1.23139
	T1_wt_C	Sample	3.785	69501365	509208	2514781	4.298	0	0	2514781						T1_wt_A	7.40543	0	0.0102232	2.47188	3.48855
	T1_Alk_A	Sample	3.785	74932107	587356	2398698	3.81	0	0	2398698						T1_wt_B	3.02341	0	0.00840208	1.0106	1.42327
	T1_Alk_B	Sample	3.793	64587005	480882	2454584	4.187	0	0	2454584						T1_wt_C	6.11399	0	0.0110516	2.04168	2.87956
	T1_Alk_C	Sample	3.793	77083279	620023	2355594	4.204	0	0	2355594						T1_Alk_A	6.75192	0	0.0510107	2.26764	3.17093
	T3_wt_A	Sample	3.793	24537840	145119	2606640	3.793	31094081	191245	2606640						T1_Alk_B	9.94359	0	0.00737647	3.31699	4.68571
	T3_wt_B	Sample	3.793	33978050	234956	2387275	3.793	45891228	333524	2387275						T1_Alk_C	11.1077	0	0.0104664	3.70606	5.23376
	T3_wt_C	Sample	3.793	30431815	210571	2348876	3.794	40434953	293266	2348876						T3_wt_A	10702.2	8074.78	6615.48	8464.17	1690.98
	T3_Alk_A	Sample	3.785	25234311	138877	2783660	3.785	27837255	155713	2783660						T3_wt_B	17058.1	14082.1	10585	13908.4	2645.45
	T3_Alk_B	Sample	3.793	17458692	85476.8	2920657	3.793	23951478	123567	2920657						T3_wt_C	14655.2	12382.4	9267.65	12101.7	2208.38
	T3_Alk_C	Sample	3.797	20648533	108632	2812132	3.796	28973712	161223	2812132						T3_Alk_A	9111.54	6574.54	5916.92	7201	1377.37
	T5_wt_A	Sample	3.797	24397415	174297	2214745	3.793	52588286	426632	2214745						T3_Alk_B	7343.26	5217.27	4431	5663.84	1230.15
	T5_wt_B	Sample	3.793	25332942	175113	2290470	3.795	50130980	387982	2290470						T3_Alk_C	9289.62	6807.21	5763.94	7286.92	1478.78
	T5_wt_C	Sample	3.785	25682870	177396	2296441	3.785	56807840	447492	2296441						T5_wt_A	19364.5	18013.3	11700.6	16359.5	3340.18
	T5_Alk_A	Sample	3.785	18187846	90171.6	2906209	3.787	28295312	150931	2906209						T5_wt_B	17941.5	16381.5	10749.1	15024	3089.18
	T5_Alk_B	Sample	3.787	15435897	81963.6	2676942	3.776	33669915	203425	2676942						T5_wt_C	19558.5	18894.1	12569	17007.2	3150
	T5_Alk_C	Sample	3.785	20114692	121012	2497159	3.785	50732100	355723	2497159						T5_Alk_A	9265.26	6372.63	5322.89	6986.93	1667.05
																T5_Alk_B	11231.8	8589.07	6403.22	8741.36	1974.19
			not labeled (old)				15N labeled (new)									T5_Alk_C	16971.6	15019.4	10195.1	14062	2848.11
	name	Type	retention time	area sample	n in fmol	area SILIS	retention time	area sample	n in fmol	area SILIS
Adenosine	T0_wt_A	Sample	5.538	211031049	111220	30361396	5.504	8924	0.1293	30361396
	T0_wt_B	Sample	5.538	215575582	145284	25471647	5.496	8218	0.1467	25471647
	T0_wt_C	Sample	5.538	216201409	141498	26047643	5.504	7653	0.1292	26047643
	T0_Alk_A	Sample	5.538	252450500	184303	25031800	5.513	6595	0.1115	25031800
	T0_Alk_B	Sample	5.538	211507184	149319	24491454	5.513	8246	0.1554	24491454
	T0_Alk_C	Sample	5.538	258141966	224039	22165853	5.496	8463	0.1844	22165853
	T1_wt_A	Sample	5.547	211187748	142283	25340022	5.513	8533	0.1555	25340022
	T1_wt_B	Sample	5.538	206309449	134522	25799551	5.504	7517	0.1278	25799551
	T1_wt_C	Sample	5.547	214760419	141150	25921023	5.504	9244	0.1681	25921023
	T1_Alk_A	Sample	5.547	257767459	204213	23697915	5.513	26092	0.7759	23697915
	T1_Alk_B	Sample	5.538	203943692	138641	24942950	5.513	6605	0.1122	24942950
	T1_Alk_C	Sample	5.547	217192984	165681	23294599	5.513	7983	0.1592	23294599
	T3_wt_A	Sample	5.521	148901721	84364.3	26262242	5.521	169556504	100625	26262242
	T3_wt_B	Sample	5.521	180426101	133332	22710914	5.529	207329076	161004	22710914
	T3_wt_C	Sample	5.513	170345952	116427	23695268	5.521	196130744	140966	23695268
	T3_Alk_A	Sample	5.513	150915894	81172.5	27384912	5.513	162845306	89999.5	27384912
	T3_Alk_B	Sample	5.521	125913203	51217.7	32080278	5.521	154148671	67397.8	32080278
	T3_Alk_C	Sample	5.521	139210459	68502.4	28626431	5.521	166973225	87672.6	28626431
	T5_wt_A	Sample	5.521	146603453	106492	21778259	5.529	214052139	177972	21778259
	T5_wt_B	Sample	5.521	149367285	104386	22517875	5.529	207909968	163499	22517875
	T5_wt_C	Sample	5.513	142035218	100639	21997193	5.529	227917541	191181	21997193
	T5_Alk_A	Sample	5.513	129214004	57137.1	30371802	5.513	167059356	80964	30371802
	T5_Alk_B	Sample	5.505	118318627	56064.8	28201890	5.513	177755454	97396.4	28201890
	T5_Alk_C	Sample	5.505	126294023	75238.6	24235752	5.521	215213303	155073	24235752
	not labeled (old)				15N labeled (new)
	all old	C (%)	G (%)	A (%)	all new	C (%)	G (%)	A (%)
T0_wt_A	645424	25.5328	57.2351	17.2321	71.6374	99.8195	0	0.180492	not available
T0_wt_B	833574	24.4037	58.1672	17.4291	77.7632	99.8114	0	0.18865
T0_wt_C	763284	24.437	57.0249	18.538	42.1294	99.6933	0	0.306674
T0_Alk_A	882321	22.2	56.9116	20.8884	146.164	99.9237	0	0.0762844
T0_Alk_B	818649	24.1133	57.647	18.2397	150.683	99.8969	0	0.10313
T0_Alk_C	1.05078e+06	22.4072	56.2716	21.3212	58.6121	99.6854	0	0.314611
T1_wt_A	851223	24.1958	59.0891	16.7152	165.413	99.906	0	0.0940068
T1_wt_B	727783	24.6051	56.9112	18.4837	67.5975	99.8109	0	0.18906
T1_wt_C	848679	23.3682	60.0001	16.6317	136.607	99.8769	0	0.123054
T1_Alk_A	1.03169e+06	23.2743	56.9316	19.7941	151.45	99.4877	0	0.512313
T1_Alk_B	818567	24.316	58.7469	16.9371	222.011	99.9495	0	0.050538
T1_Alk_C	1.02408e+06	23.2775	60.5441	16.1784	248.036	99.9358	0	0.0641841
T3_wt_A	312554	26.5782	46.4299	26.9919	530699	45.0027	36.0364	18.9609
T3_wt_B	509756	27.7521	46.0919	26.1561	875192	43.4949	38.1087	18.3964
T3_wt_C	443923	26.3389	47.4342	26.2269	761274	42.9598	38.5231	18.5171
T3_Alk_A	298155	26.1962	46.5789	27.2249	449044	45.281	34.6765	20.0425
T3_Alk_B	188082	27.322	45.4464	27.2315	354835	46.1822	34.8237	18.9941
T3_Alk_C	241756	26.7302	44.9345	28.3353	456201	45.4416	35.3404	19.218
T5_wt_A	386655	27.38	45.0781	27.5419	1.03674e+06	41.6821	41.1513	17.1666
T5_wt_B	386847	27.7494	45.2667	26.9838	951859	42.0627	40.7604	17.1768
T5_wt_C	387065	28.1682	45.8311	26.0007	1.07514e+06	40.5961	41.6219	17.782
T5_Alk_A	202675	27.3178	44.4907	28.1915	438656	47.1352	34.4075	18.4573
T5_Alk_B	190332	27.4803	43.0634	29.4563	551468	45.4507	36.888	17.6613
T5_Alk_C	277371	29.2462	43.6282	27.1256	889531	42.5769	39.9899	17.4331

## Sheet: ms2C
			not labeled (old tRNA)
	name	Type	retention time	area sample	n in fmol	area SILIS
	T0_wt_A	Sample	5.353	65934	4.2993	7634
	T0_wt_B	Sample	5.353	66594	4.7091	7039
	T0_wt_C	Sample	5.361	72890	5.6258	6449
	T0_Alk_A	Sample	5.361	60967	4.2981	7061
	T0_Alk_B	Sample	5.361	56833	4.5158	6265
	T0_Alk_C	Sample	5.361	69251	5.7501	5995
	T1_wt_A	Sample	5.361	50350	4.3628	5745
	T1_wt_B	Sample	5.353	38956	3.4724	5584
	T1_wt_C	Sample	5.361	37748	2.6983	6964
	T1_Alk_A	Sample	5.361	47232	3.4223	6870
	T1_Alk_B	Sample	5.361	38701	3.1686	6080
	T1_Alk_C	Sample	5.361	49251	3.5211	6963
	T3_wt_A	Sample	5.361	11440	0.8105	7026
	T3_wt_B	Sample	5.361	14079	1.0846	6462
	T3_wt_C	Sample	5.361	11881	0.7737	7643
	T3_Alk_A	Sample	5.361	12020	0.6274	9537
	T3_Alk_B	Sample	5.361	8924	0.5811	7644
	T3_Alk_C	Sample	5.37	10206	0.7604	6681
	T5_wt_A	Sample	5.361	10493	0.7912	6601
	T5_wt_B	Sample	5.361	10881	0.8349	6488
	T5_wt_C	Sample	5.361	8478	0.4794	8804
	T5_Alk_A	Sample	5.353	7369	0.4636	7912
	T5_Alk_B	Sample	5.353	6259	0.4897	6361
	T5_Alk_C	Sample	5.353	7277	0.509	7117
	not labeled				middle value		Stand. Dev.
	name	Mod per tRNA			*0.463	*0.463	*0.463	*0.463	incl. Factor *0.463 for ms2C
	T0_wt_A	0.000425758		Timepoint	wt	AlkB	wt	AlkB	(standardization calculated from s2C abundance)
	T0_wt_B	0.000360949		0	0.000193691	0.000154442	2.04386e-05	9.04384e-06
	T0_wt_C	0.000468313		1	0.000129018	0.000104753	2.4888e-05	7.43539e-06
	T0_Alk_A	0.000306308		3	6.08837e-05	7.81287e-05	9.72412e-06	1.33349e-05
	T0_Alk_B	0.000351073		5	5.11358e-05	6.2473e-05	1.14461e-05	8.25922e-06
	T0_Alk_C	0.00034332
	T1_wt_A	0.000328685
	T1_wt_B	0.00030321
	T1_wt_C	0.000204073
	T1_Alk_A	0.000209592
	T1_Alk_B	0.000247946
	T1_Alk_C	0.000221205
	T3_wt_A	0.000157928
	T3_wt_B	0.000130019
	T3_wt_C	0.000106547
	T3_Alk_A	0.000128038
	T3_Alk_B	0.000187875
	T3_Alk_C	0.00019032
	T5_wt_A	0.000124244
	T5_wt_B	0.000131364
	T5_wt_C	7.57257e-05
	T5_Alk_A	0.000138461
	T5_Alk_B	0.000154798
	T5_Alk_C	0.000111533
	15N_34S				MW		StabwN
	name	Mod per tRNA			wt	AlkB	wt	AlkB
	T0_wt_A	0		T0	0	0	0	0
	T0_wt_B	0		T1	0	0	0	0
	T0_wt_C	0		T3	0	0	0	0
	T0_Alk_A	0		T4	0	0	0	0
	T0_Alk_B	0
	T0_Alk_C	0
	T1_wt_A	0
	T1_wt_B	0
	T1_wt_C	0
	T1_Alk_A	0
	T1_Alk_B	0
	T1_Alk_C	0
	T3_wt_A	0
	T3_wt_B	0
	T3_wt_C	0
	T3_Alk_A	0
	T3_Alk_B	0
	T3_Alk_C	0
	T5_wt_A	0
	T5_wt_B	0
	T5_wt_C	0
	T5_Alk_A	0
	T5_Alk_B	0
	T5_Alk_C	0
