# Supplementary material for: NAIL-MS reveals the repair of 2-methylthiocytidine by AlkB in E. coli
Source: Nat Commun. 2019 Dec 6;10:5600. doi: 10.1038/s41467-019-13565-9 (PMC6898146; doi:10.1038/s41467-019-13565-9)
Supplement: Supplementary file 4 — Source Data [file 41467_2019_13565_MOESM4_ESM.zip › Fig_1cd_and_Sup_Fig_5.xlsx]

## Sheet: CUGA
Cytosine	Sample Name	Retention time	area Sample	conc. In pmol	area SILIS
	Ala UGC_1	1.545	2596383	7.6253	13619951
	Gly CCC_1	1.545	196907	0.4851	16235883
	Lys UUU_1	1.553	1712771	4.9026	13974371
	Ser UGA_1	1.553	804655	2.1558	14930141
	Ala UGC_2	1.553	2218031	6.6396	13362405
	Gly CCC_2	1.553	195102	0.4887	15968227
	Lys UUU_2	1.553	1185076	3.3222	14268805
	Ser UGA_2	1.553	597463	1.534	15579576
	Ala UGC_3	1.545	3128236	8.8104	14202552
	Gly CCC_3	1.537	342706	0.8785	15604859
	Lys UUU_3	1.545	1959321	5.5483	14125654
	Ser UGA_3	1.545	982804	2.6519	14824250
Uridine	Sample Name	Retention time	area Sample	conc. In pmol	area SILIS
	Ala UGC_1	1.87	157236	6.464	417776
	Gly CCC_1	1.879	12524	0.4506	477310
	Lys UUU_1	1.912	186032	4.2932	744221
	Ser UGA_1	1.912	44741	1.5702	489372
	Ala UGC_2	1.912	142751	4.8321	507388
	Gly CCC_2	1.904	15543	0.6246	427426
	Lys UUU_2	1.904	121824	2.8117	744129
	Ser UGA_2	1.912	35924	1.0723	575389
	Ala UGC_3	1.879	159140	6.718	406846
	Gly CCC_3	1.871	14782	0.8586	295696
	Lys UUU_3	1.887	151344	5.7275	453828
	Ser UGA_3	1.887	41073	1.883	374640
Guanosine	Sample Name	Retention time	area Sample	conc. In pmol	area SILIS
	Ala UGC_1	3.537	2049325	10.2205	5399072
	Gly CCC_1	3.554	103986	0.4518	6196827
	Lys UUU_1	3.545	1394789	6.8648	5470910
	Ser UGA_1	3.545	749490	3.5357	5707823
	Ala UGC_2	3.562	1813890	9.4781	5153109
	Gly CCC_2	3.562	126637	0.5854	5825083
	Lys UUU_2	3.554	944966	4.5312	5615374
	Ser UGA_2	3.554	464821	2.1894	5716640
	Ala UGC_3	3.545	2354685	12.1041	5238179
	Gly CCC_3	3.545	226396	1.0614	5743143
	Lys UUU_3	3.545	1497304	7.5348	5350782
	Ser UGA_3	3.545	893425	4.3588	5519082
Adenosine	Sample Name	Retention time	area Sample	conc. In pmol	area SILIS
	Ala UGC_1	5.459	8154332	7.2833	32398479
	Gly CCC_1	5.468	254427	0.1918	38388455
	Lys UUU_1	5.459	8247516	7.3675	32394326
	Ser UGA_1	5.468	2669145	2.1654	35669317
	Ala UGC_2	5.468	8082570	7.2641	32198411
	Gly CCC_2	5.468	251272	0.1936	37553747
	Lys UUU_2	5.468	6707913	5.7378	33830244
	Ser UGA_2	5.468	1915797	1.5188	36501419
	Ala UGC_3	5.459	9725646	8.4567	33280216
	Gly CCC_3	5.468	765555	0.5855	37838582
	Lys UUU_3	5.468	9563352	8.3738	33048552
	Ser UGA_3	5.468	3732035	2.987	36155180
	canonicals	in pmol
	sample name	all CUGA	C %	U %	G %	A %
	Ala UGC_1	31.5931	24.136	20.4602	32.3504	23.0535
	Gly CCC_1	1.5793	30.7161	28.5316	28.6076	12.1446					laut Lit. in %	C	U	G	A
	Lys UUU_1	23.4281	20.9262	18.325	29.3016	31.4473					SK33	35.7143	11.4286	37.1429	15.7143
	Ser UGA_1	9.4271	22.8681	16.6562	37.5057	22.9699					SK53	31.4286	18.5714	28.5714	21.4286
	Ala UGC_2	28.2139	23.5331	17.1267	33.5937	25.8146					SK55	27.2727	19.697	28.7879	24.2424
	Gly CCC_2	1.8923	25.8257	33.0075	30.9359	10.1358					SK57	29.1139	12.6582	35.443	22.7848
	Lys UUU_2	16.4029	20.2537	17.1415	27.6244	44.9158
	Ser UGA_2	6.3145	24.2933	16.9816	34.6726	34.2925
	Ala UGC_3	36.0892	24.4128	18.615	33.5394	23.4328
	Gly CCC_3	3.384	25.9604	25.3723	31.3652	17.302
	Lys UUU_3	27.1844	20.4099	21.0691	27.7174	30.8037
	Ser UGA_3	11.8807	22.3211	15.8492	36.6881	25.1416
	tRNA	in fmol							Literature (Leipzig universitiy tRNA db: http://trna.bioinf.uni-leipzig.de/DataOutput/Search)
	nts. amount	sample name	after C conc.	after U conc.	after G conc.	after A conc.			isoacceptors	number of C	number of U	number of G	number of A
	70	Ala UGC_1	305.012	808	393.096	662.118			Ala UGC_1	25	8	26	11
	70	Gly CCC_1	22.05	34.6615	22.59	12.7867			Gly CCC_1	22	13	20	15
	66	Lys UUU_1	272.367	330.246	361.305	460.469			Lys UUU_1	18	13	19	16
	79	Ser UGA_1	93.7304	157.02	126.275	120.3			Ser UGA_1	23	10	28	18
	70	Ala UGC_2	265.584	604.012	364.542	660.373			Ala UGC_2	25	8	26	11
	70	Gly CCC_2	22.2136	48.0462	29.27	12.9067			Gly CCC_2	22	13	20	15
	66	Lys UUU_2	184.567	216.285	238.484	358.613			Lys UUU_2	18	13	19	16
	79	Ser UGA_2	66.6957	107.23	78.1929	84.3778			Ser UGA_2	23	10	28	18
	70	Ala UGC_3	352.416	839.75	465.542	768.791			Ala UGC_3	25	8	26	11
	70	Gly CCC_3	39.9318	66.0462	53.07	39.0333			Gly CCC_3	22	13	20	15
	66	Lys UUU_3	308.239	440.577	396.568	523.362			Lys UUU_3	18	13	19	16
	79	Ser UGA_3	115.3	188.3	155.671	165.944			Ser UGA_3	23	10	28	18
		tRNA injected
		average conc.	in fmol	St. Dev.
		Ala UGC_1	542.057	202.188
		Gly CCC_1	23.0221	7.76808
		Lys UUU_1	356.097	68.1902
		Ser UGA_1	124.331	22.5
		Ala UGC_2	473.628	163.597
		Gly CCC_2	28.1091	12.8909
		Lys UUU_2	249.487	65.853
		Ser UGA_2	84.1241	14.7722
		Ala UGC_3	606.625	203.207
		Gly CCC_3	49.5203	11.0411
		Lys UUU_3	417.187	77.6453
		Ser UGA_3	156.304	26.45

## Sheet: CUGA_a
Cytidine	Sample Name	Retention time	area Sample	n in fmol	area SILIS
	Ser GCU_1	1.554	3878358	6814.44	30981607
	Ser GGA_1	1.554	1834537	3814.44	26180725
	Arg CCG_1	1.554	1711995	2562.42	36369546
	Arg ICG_1	1.562	4342667	6488.38	36433963
	Arg UCU_1	1.562	1579621	2201.89	39052003
	Ser GCU_2	1.554	2805807	4144.86	36849672
	Ser GGA_2	1.562	1696818	2006.73	46029122
	Arg CCG_2	1.554	1462462	2368.82	33607745
	Arg ICG_2	1.562	5746134	8251.3	37908721
	Arg UCU_2	1.554	982231	1240.27	43110443
	Ser GCU_3	1.57	2657490	3392.94	42636430
	Ser GGA_3	1.57	2002235	2409.33	45238112
	Arg CCG_3	1.562	1579974	1973.93	43571672
	Arg ICG_3	1.579	5469639	6263.15	47539208
	Arg UCU_3	1.57	1310701	1375.87	51857724
Guanosine	Sample Name	Retention time	area Sample	n in fmol	area SILIS
	Ser GCU_1	3.471	8136086	14556.7	14098760
	Ser GGA_1	3.471	4782321	8806.02	13699003
	Arg CCG_1	3.471	3624263	5550.53	16470824
	Arg ICG_1	3.479	7390007	12011.6	15519325
	Arg UCU_1	3.479	3175498	4777.17	16767608
	Ser GCU_2	3.471	5848008	9328.7	15813083
	Ser GGA_2	3.479	3684296	4803.24	19348613
	Arg CCG_2	3.471	3176334	5094.75	15726548
	Arg ICG_2	3.479	9393459	14451.7	16395918
	Arg UCU_2	3.479	2037343	2728.41	18835805
	Ser GCU_3	3.504	4816961	6811.62	17838265
	Ser GGA_3	3.513	3677260	5249.75	17669144
	Arg CCG_3	3.496	2822634	4079.81	17451984
	Arg ICG_3	3.496	6863571	10033.5	17255506
	Arg UCU_3	3.487	2091230	2949.89	17882427
Adenosine	Sample Name	Retention time	area Sample	n in fmol	area SILIS
	Ser GCU_1	5.326	29759251	8313.58	63860969
	Ser GGA_1	5.33	22900858	5928.41	68915235
	Arg CCG_1	5.326	8740425	2136.78	72975084
	Arg ICG_1	5.326	31691648	8155.92	69322411
	Arg UCU_1	5.326	13727009	3139.01	78016175
	Ser GCU_2	5.326	23394456	5521.35	75590839
	Ser GGA_2	5.334	14835780	3057.9	86554424
	Arg CCG_2	5.326	11402676	2773.49	73346857
	Arg ICG_2	5.334	41676771	10501.2	70803687
	Arg UCU_2	5.334	9156335	1938.93	84248420
	Ser GCU_3	5.356	18549632	3673.49	90086158
	Ser GGA_3	5.362	16400261	3157.01	92677976
	Arg CCG_3	5.343	12663691	2373.32	95192996
	Arg ICG_3	5.343	35006024	6791.04	91961882
	Arg UCU_3	5.334	10682280	1834.5	103883549
	canonicals	in fmol
	sample name	all GCU	%C	%G	%A
	Ser GCU_1	29684.8	22.956	49.0378	28.0062
	Ser GGA_1	18548.9	20.5643	47.4747	31.961
	Arg CCG_1	10249.7	24.9999	54.1529	20.8472
	Arg ICG_1	26655.9	24.3412	45.0618	30.597
	Arg UCU_1	10118.1	21.762	47.2142	31.0238
	Ser GCU_2	18994.9	21.8209	49.1116	29.0675
	Ser GGA_2	9867.86	20.336	48.6756	30.9884
	Arg CCG_2	10237.1	23.1396	49.7677	27.0927
	Arg ICG_2	33204.2	24.8501	43.5237	31.6261
	Arg UCU_2	5907.61	20.9945	46.1847	32.8208
	Ser GCU_3	13878.1	24.4483	49.0819	26.4698
	Ser GGA_3	10816.1	22.2754	48.5365	29.1881
	Arg CCG_3	8427.06	23.4237	48.4132	28.1631
	Arg ICG_3	23087.7	27.1277	43.4582	29.4141
	Arg UCU_3	6160.26	22.3346	47.8858	29.7797
	tRNA	in fmol							Literature (Leipzig universitiy tRNA db: http://trna.bioinf.uni-leipzig.de/DataOutput/Search)
	nts. amount	sample name	after C conc.	after G conc.	after A conc.				isoacceptors	number of C	number of G	number of A
	87	Ser GCU_1	252.387	454.898	489.034				Ser GCU_1	27	32	17
	83	Ser GGA_1	158.935	303.656	329.356				Ser GGA_1	24	29	18
	70	Arg CCG_1	106.768	222.021	178.065				Arg CCG_1	24	25	12
	66	Arg ICG_1	294.926	545.983	582.565				Arg ICG_1	22	22	14
	69	Arg UCU_1	100.086	199.049	224.215				Arg UCU_1	22	24	14
	87	Ser GCU_2	153.513	291.522	324.785				Ser GCU_2	27	32	17
	83	Ser GGA_2	83.6137	165.629	169.883				Ser GGA_2	24	29	18
	70	Arg CCG_2	98.7006	203.79	231.124				Arg CCG_2	24	25	12
	66	Arg ICG_2	375.059	656.896	750.087				Arg ICG_2	22	22	14
	69	Arg UCU_2	56.376	113.684	138.495				Arg UCU_2	22	24	14
	87	Ser GCU_3	125.665	212.863	216.088				Ser GCU_3	27	32	17
	83	Ser GGA_3	100.389	181.026	175.389				Ser GGA_3	24	29	18
	70	Arg CCG_3	82.2471	163.192	197.777				Arg CCG_3	24	25	12
	66	Arg ICG_3	284.689	456.068	485.075				Arg ICG_3	22	22	14
	69	Arg UCU_3	62.5394	122.912	131.036				Arg UCU_3	22	24	14
		tRNA injected
		average conc.	in fmol	St. dev.
		Ser GCU_1	398.773	104.445
		Ser GGA_1	263.982	75.017
		Arg CCG_1	168.951	47.4913
		Arg ICG_1	474.492	127.847
		Arg UCU_1	174.45	53.5776
		Ser GCU_2	256.607	74.1522
		Ser GGA_2	139.709	39.7031
		Arg CCG_2	177.872	57.0837
		Arg ICG_2	594.014	159.43
		Arg UCU_2	102.852	34.3887
		Ser GCU_3	184.872	41.8865
		Ser GGA_3	152.268	36.7562
		Arg CCG_3	147.739	48.4142
		Arg ICG_3	408.61	88.4225
		Arg UCU_3	105.496	30.5553

## Sheet: s2C
	Sample Name	Retention time	area Sample	n in fmol	area SILIS
	Ala UGC_1	2.33	25520	14.126	126023
	Gly CCC_1	2.313	924	0.4612	139813
	Lys UUU_1	2.371	3435	1.8429	130024
	Ser UGA_1	2.371	3007	1.5029	139563
	Ala UGC_2	2.38	25449	14.6227	121402
	Gly CCC_2	2.346	690	0.3596	133774
	Lys UUU_2	2.346	3738	2.0767	125552
	Ser UGA_2	2.398	2650	1.3898	133000
	Ala UGC_3	2.346	44411	21.5285	143899
	Gly CCC_3	2.338	1266	0.6271	140874
	Lys UUU_3	2.346	4019	2.0436	137169
	Ser UGA_3	2.355	2947	1.4496	141831
		ReplA	ReplB	ReplC
	Isoacceptor	Mod. per tRNA	Mod. per tRNA	Mod. per tRNA
	Ala UGC	0.02606	0.0308738	0.035489
	Gly CCC	0.020033	0.012793	0.0126635
	Lys UUU	0.00517528	0.00832388	0.00489853
	Ser UGA	0.0120879	0.0165208	0.00927424
		average
	Isoacceptor	Mod. per tRNA	St. dev.
	Ala UGC	0.0308076	0.00384965
	Gly CCC	0.0151632	0.00344388
	Lys UUU	0.00613256	0.00155361
	Ser UGA	0.0126276	0.00298293

## Sheet: s2C_a
	Sample Name	Retention time	area Sample	n in fmol	area SILIS
	Ser GCU_1	2.447	1116417	299.001	215697
	Ser GGA_1	2.455	7879	2.2607	201338
	Arg CCG_1	2.439	419464	126.272	191901
	Arg ICG_1	2.464	1496413	481.149	179664
	Arg UCU_1	2.455	326805	87.1317	216672
	Ser GCU_2	2.455	818228	222.267	212662
	Ser GGA_2	2.464	5343	1.3983	220755
	Arg CCG_2	2.455	367184	117.804	180059
	Arg ICG_2	2.455	2409373	761.365	182810
	Arg UCU_2	2.447	275624	63.6572	250126
	Ser GCU_3	2.48	683862	164.51	240140
	Ser GGA_3	2.48	6177	1.4523	245690
	Arg CCG_3	2.472	378428	99.3728	219991
	Arg ICG_3	2.497	1428967	387.118	213240
	Arg UCU_3	2.472	325031	76.5905	245154
		ReplA	ReplB	ReplC
	Isoacceptor	Mod. per tRNA	Mod. per tRNA	Mod. per tRNA
	Ser GCU	0.749802	0.866176	0.889861
	Ser GGA	0.00856383	0.0100087	0.00953779
	Arg CCG	0.747386	0.662297	0.672625
	Arg ICG	1.01403	1.28173	0.947401
	Arg UCU	0.499466	0.618923	0.726006
		average
	Isoacceptor	Mod. per tRNA	St. dev.
	Ser GCU	0.835279	0.0612101
	Ser GGA	0.0093701	0.00060166
	Arg CCG	0.694103	0.0379124
	Arg ICG	1.08105	0.144482
	Arg UCU	0.614798	0.0925305

## Sheet: ms2C
	Sample Name	Retention time	area Sample	n in fmol	area SILIS
	Ala UGC_1	5.115	794	0.1826	2251
	Gly CCC_1	5.115	312	0.0655	2466
	Lys UUU_1	5.098	452	0.1031	2269
	Ser UGA_1	5.115	785	0.1879	2163
	Ala UGC_2	5.123	1224	0.2875	2206
	Gly CCC_2	5.115	727	0.1687	2232
	Lys UUU_2	5.123	713	0.1665	2216
	Ser UGA_2	5.115	1291	0.3039	2200
	Ala UGC_3	5.107	1783	0.4429	2085
	Gly CCC_3	5.107	164	0.0367	2322
	Lys UUU_3	5.115	711	0.1798	2047
	Ser UGA_3	5.107	924	0.2335	2049
		ReplA	ReplB	ReplC
	Isoacceptor	Mod. per tRNA	Mod. per tRNA	Mod. per tRNA
	Ala UGC	0.000336865	0.000607017	0.000730105
	Gly CCC	0.0028451	0.00600161	0.00074111
	Lys UUU	0.000289528	0.000667369	0.000430982
	Ser UGA	0.00151128	0.00361252	0.00149388
		average
	Isoacceptor	Mod. per tRNA	St. dev.
	Ala UGC	0.000557996	0.000164239
	Gly CCC	0.00319594	0.00216187
	Lys UUU	0.000462627	0.000155868
	Ser UGA	0.0022059	0.000994659

## Sheet: ms2C_a
	Sample Name	Retention time	area Sample	n in fmol	area SILIS
	Ser GCU_1	4.981	34711	4.684	2572
	Ser GGA_1	4.981	10791	1.5388	2434
	Arg CCG_1	4.981	10650	1.2804	2887
	Arg ICG_1	4.981	13165	1.6063	2844
	Arg UCU_1	4.99	13112	1.5691	2900
	Ser GCU_2	4.99	38953	5.5508	2435
	Ser GGA_2	4.99	10848	1.107	3401
	Arg CCG_2	4.981	12662	1.8084	2430
	Arg ICG_2	4.99	22109	2.607	2943
	Arg UCU_2	4.99	13752	1.4974	3187
	Ser GCU_3	5.007	29499	3.191	3208
	Ser GGA_3	5.007	10110	1.1185	3137
	Arg CCG_3	5.007	13693	1.458	3259
	Arg ICG_3	5.007	16980	1.9621	3003
	Arg UCU_3	4.998	16667	1.9013	3042
					average
	Isoacceptor	Mod per tRNA			Mod. per tRNA	St. Dev.
	Ser GCU_1	0.011746		Ser GCU	0.0168794	0.00404473
	Ser GGA_1	0.00582918		Ser GGA	0.00703281	0.000883201
	Arg CCG_1	0.00757852		Arg CCG	0.00920473	0.00115632
	Arg ICG_1	0.00338531		Arg ICG	0.00419199	0.000594821
	Arg UCU_1	0.00899456		Arg UCU	0.0138586	0.00371876
	Ser GCU_2	0.0216315
	Ser GGA_2	0.00792364
	Arg CCG_2	0.0101669
	Arg ICG_2	0.00438878
	Arg UCU_2	0.0145589
	Ser GCU_3	0.0172606
	Ser GGA_3	0.0073456
	Arg CCG_3	0.00986877
	Arg ICG_3	0.00480189
	Arg UCU_3	0.0180225

## Sheet: t6A
	Sample Name	Retention time	area Sample	n in fmol	area SILIS
	Ala UGC_1	7.082	1458	2.3695	11193
	Gly CCC_1	7.073	315	0.4494	12761
	Lys UUU_1	7.082	87089	134.814	11754
	Ser UGA_1	7.082	656	1.0049	11872
	Ala UGC_2	7.082	1161	1.8965	11139
	Gly CCC_2	7.057	263	0.4105	11666
	Lys UUU_2	7.082	53257	83.823	11560
	Ser UGA_2	7.09	429	0.6645	11745
	Ala UGC_3	7.082	1609	2.5198	11619
	Gly CCC_3	7.065	201	0.3059	11963
	Lys UUU_3	7.082	82573	121.53	12363
	Ser UGA_3	7.09	508	0.766	12068
		ReplA	ReplB	ReplC
	Isoacceptor	Mod. per tRNA	Mod. per tRNA	Mod. per tRNA
	Ala UGC	0.00437131	0.0040042	0.0041538
	Gly CCC	0.0195204	0.0146038	0.00617726
	Lys UUU	0.378587	0.335981	0.291308
	Ser UGA	0.00808243	0.00789905	0.00490071
		average
	Isoacceptor	Mod. per tRNA	St. dev.
	Ala UGC	0.00417644	0.000150727
	Gly CCC	0.0134338	0.00550978
	Lys UUU	0.335292	0.035635
	Ser UGA	0.00696073	0.00145858

## Sheet: t6A_a
	Sample Name	Retention time	area Sample	n in fmol	area SILIS
	Ser GCU_1	6.923	48093	33.9767	20682
	Ser GGA_1	6.906	787	0.5084	22625
	Arg CCG_1	6.914	822	0.5394	22265
	Arg ICG_1	6.923	125	0.0737	24775
	Arg UCU_1	6.914	12382	7.5801	23868
	Ser GCU_2	6.914	33579	20.7749	23617
	Ser GGA_2	6.914	542	0.2618	30266
	Arg CCG_2	6.914	1147	0.7666	21856
	Arg ICG_2	6.906	197	0.1072	26890
	Arg UCU_2	6.914	4897	2.5615	27933
	Ser GCU_3	6.931	24231	12.3917	28572
	Ser GGA_3	6.948	586	0.3048	28080
	Arg CCG_3	6.94	293	0.154	27832
	Arg ICG_3	6.914	198	0.0996	29001
	Arg UCU_3	6.914	5188	2.6378	28740
					average
	Isoacceptor	Mod per tRNA			Mod. per tRNA	St. Dev.
	Ser GCU_1	0.0852031		Ser GCU	0.0777306	0.00776316
	Ser GGA_1	0.00192589		Ser GGA	0.00193384	5.24898e-05
	Arg CCG_1	0.00319264		Arg CCG	0.00284829	0.00135598
	Arg ICG_1	0.000155324		Arg ICG	0.000193181	3.72036e-05
	Arg UCU_1	0.0434514		Arg UCU	0.03112	0.00871971
	Ser GCU_2	0.08096
	Ser GGA_2	0.0018739
	Arg CCG_2	0.00430985
	Arg ICG_2	0.000180467
	Arg UCU_2	0.0249048
	Ser GCU_3	0.0670286
	Ser GGA_3	0.00200173
	Arg CCG_3	0.00104238
	Arg ICG_3	0.000243753
	Arg UCU_3	0.0250038

## Sheet: m1G
	Sample Name	Retention time	area Sample	n in fmol	area SILIS
	Ala UGC_1	4.826	2773	0.2496	1179588
	Gly CCC_1	4.835	0	0	1300854
	Lys UUU_1	4.835	10215	0.908	1194421
	Ser UGA_1	4.826	2152	0.1868	1223363
	Ala UGC_2	4.835	2129	0.1993	1134189
	Gly CCC_2	4.843	472	0.041	1222901
	Lys UUU_2	4.835	6582	0.5852	1194233
	Ser UGA_2	4.826	1910	0.1628	1245755
	Ala UGC_3	4.826	4012	0.3383	1258889
	Gly CCC_3	4.835	376	0.0326	1221779
	Lys UUU_3	4.835	13488	1.1867	1206793
	Ser UGA_3	4.835	2691	0.2322	1230814
		ReplA	ReplB	ReplC
	Isoacceptor	Mod. per tRNA	Mod. per tRNA	Mod. per tRNA
	Ala UGC	0.000460469	0.000420794	0.000557676
	Gly CCC	0	0.0014586	0.000658316
	Lys UUU	0.00254987	0.00234561	0.00284453
	Ser UGA	0.00150244	0.00193524	0.00148557
		average
	Isoacceptor	Mod. per tRNA	St. dev.
	Ala UGC	0.000479646	5.75034e-05
	Gly CCC	0.000705639	0.000596411
	Lys UUU	0.00258	0.000204793
	Ser UGA	0.00164108	0.000208114

## Sheet: m1G_a
	Sample Name	Retention time	area Sample	n in fmol	area SILIS
	Ser GCU_1	4.702	29393	1.0514	2685526
	Ser GGA_1	4.694	46274	1.5442	2878886
	Arg CCG_1	4.694	2583862	88.6563	2799865
	Arg ICG_1	4.702	965	0.0337	2748175
	Arg UCU_1	4.702	18344	0.6293	2800474
	Ser GCU_2	4.702	24727	0.8204	2895672
	Ser GGA_2	4.702	25141	0.7045	3428240
	Arg CCG_2	4.702	2623030	98.9491	2546646
	Arg ICG_2	4.702	2355	0.0757	2989937
	Arg UCU_2	4.702	8928	0.2679	3201385
	Ser GCU_3	4.719	13199	0.3726	3403160
	Ser GGA_3	4.719	17094	0.4873	3369810
	Arg CCG_3	4.71	2544622	77.3965	3158487
	Arg ICG_3	4.719	657	0.0189	3344881
	Arg UCU_3	4.71	15096	0.4318	3358238
					average
	Isoacceptor	Mod per tRNA			Mod. per tRNA	St. Dev.
	Ser GCU	0.00263659		Ser GCU	0.00261638	0.000482621
	Ser GGA	0.00584964		Ser GGA	0.00469752	0.00110878
	Arg CCG	0.524745		Arg CCG	0.534971	0.0150823
	Arg ICG	7.10234e-05		Arg ICG	8.15719e-05	3.39721e-05
	Arg UCU	0.00360734		Arg UCU	0.00343504	0.000619702
	Ser GCU	0.00319711
	Ser GGA	0.00504264
	Arg CCG	0.556295
	Arg ICG	0.000127438
	Arg UCU	0.00260473
	Ser GCU	0.00201545
	Ser GGA	0.00320028
	Arg CCG	0.523874
	Arg ICG	4.62543e-05
	Arg UCU	0.00409306

[truncated: 17 more sheets: m2A, m2A_a , m7G, m7G_a  , I, I_a , Cm, Cm_a, s4U, s4U_a, Gm, Gm_a, m5U, m5U_a, Psi, Psi_a, Figure 1cd and Sup.Fig.5]
