# Supplementary material for: NAIL-MS reveals the repair of 2-methylthiocytidine by AlkB in E. coli
Source: Nat Commun. 2019 Dec 6;10:5600. doi: 10.1038/s41467-019-13565-9 (PMC6898146; doi:10.1038/s41467-019-13565-9)
Supplement: Supplementary file 4 — Source Data [file 41467_2019_13565_MOESM4_ESM.zip › Fig_2a.xlsx]

## Sheet: CUGA
					n in fmol
	Adenosine	Sample Name	Retention time	area Sample	n in pmol	area SILIS
		unstressed_A	5.619	13042765	0.0548	36448860
		unstressed_B	5.619	6648829	0.0216	39032947
		unstressed_C	5.619	13887219	0.0651	33835096
		STZ_200µM_A	5.431	3137958	1822.51	1084249
		STZ_200µM_B	5.431	3130951	1836.66	1073495
		STZ_200µM_C	5.431	2816537	1641.3	1080634
		MMS_20mM_A	5.624	15309585	0.0751	33264128
		MMS_20mM_B	5.629	15487695	0.0799	32040249
		MMS_20mM_C	5.619	14823633	0.0732	32893725
		MMS_3mM_m1A_A	5.457	175415455	33427.1	134062058
		MMS_3mM_m1A_B	5.44	163997900	26068.1	144940857
		MMS_3mM_m1A_C	5.448	169683464	29540.2	139397067
		MMS_3mM_ms2C_A	5.506	222898604	64812.3	116622911
		MMS_3mM_ms2C_B	5.506	222919638	60835.3	121446423
		MMS_3mM_ms2C_C	5.506	207530724	48625.2	130449168
					n in fmol
	Guanosine	Sample Name	Retention time	area Sample	n in pmol	area SILIS
		unstressed_A	3.639	1934324	0.1529	5249837
		unstressed_B	3.63	831704	0.0612	5636220
		unstressed_C	3.639	2042484	0.1666	5087384
		STZ_200µM_A	3.58	261345	2093.83	542160
		STZ_200µM_B	3.58	273550	2284.2	520183
		STZ_200µM_C	3.589	257561	2128.88	525511
		MMS_20mM_A.d	3.639	2136374	0.1859	4768493
		MMS_20mM_B.d	3.639	2357915	0.2009	4870652
		MMS_20mM_C.d	3.621	2163129	0.1924	4665498
		MMS_3mM_m1A_A	3.714	30642058	29716.2	29782771
		MMS_3mM_m1A_B	3.697	29871684	25745	33512486
		MMS_3mM_m1A_C	3.706	31369287	29258.2	30966929
		MMS_3mM_ms2C_A	3.738	74220167	129047	23026598
		MMS_3mM_ms2C_B	3.747	71981327	118077	24406752
		MMS_3mM_ms2C_C	3.747	58943480	87574.9	26947115
					n in fmol
	Cytidine	Sample Name	Retention time	area Sample	n in pmol	area SILIS
		unstressed_A	1.702	3214947	0.1086	16968716
		unstressed_B	1.693	1128855	0.0538	12034810
		unstressed_C	1.702	3096382	0.1471	12067654
		STZ_200µM_A	1.53	2095438	1336.53	22094591
		STZ_200µM_B	1.538	2060889	1371.35	21178503
		STZ_200µM_C	1.538	1842324	1306.3	19875336
		MMS_20mM_A.d	1.711	2957966	0.1376	12326095
		MMS_20mM_B.d	1.711	3425337	0.1701	11540455
		MMS_20mM_C.d	1.702	2364519	0.1214	11163678
		MMS_3mM_m1A_A	1.891	102207206	50719.6	53800746
		MMS_3mM_m1A_B	1.881	97550469	42385.5	61446154
		MMS_3mM_m1A_C	1.881	91435319	47181.3	51740020
		MMS_3mM_ms2C_A	1.915	166302616	87905.8	154592687
		MMS_3mM_ms2C_B	1.923	165158374	80959.3	166702026
		MMS_3mM_ms2C_C	1.915	152327382	68973.5	180468982
			after C	after G	after A
	average canonical content in tRNA		22.3158	23.6842	15.2105		Literature (Leipzig universitiy tRNA db: http://trna.bioinf.uni-leipzig.de/DataOutput/Search)
	average tRNA	unstressed_A	0.00486651	0.00645578	0.00360277
		unstressed_B	0.00241085	0.002584	0.00142007
		unstressed_C	0.00659175	0.00703422	0.00427993
		STZ_200µM_A	59.8917	88.406	119.819
		STZ_200µM_B	61.4522	96.4442	120.749
		STZ_200µM_C	58.5369	89.8862	107.906
		MMS_20mM_A.d	0.00616604	0.00784911	0.00493737
		MMS_20mM_B.d	0.00762241	0.00848244	0.00525294
		MMS_20mM_C.d	0.00544009	0.00812356	0.00481246
		MMS_3mM_m1A_A	2272.81	1254.68	2197.63
		MMS_3mM_m1A_B	1899.35	1087.01	1713.82
		MMS_3mM_m1A_C	2114.26	1235.34	1942.09
		MMS_3mM_ms2C_A	3939.17	5448.66	4261.02
		MMS_3mM_ms2C_B	3627.89	4985.48	3999.55
		MMS_3mM_ms2C_C	3090.8	3697.61	3196.82
		average tRNA	average	St. Dev.
		unstressed_A	0.00497502	0.00116726
		unstressed_B	0.00213831	0.000512766
		unstressed_C	0.00596863	0.00120768
		STZ_200µM_A	89.3722	24.4748
		STZ_200µM_B	92.8818	24.3386
		STZ_200µM_C	85.443	20.3982
		MMS_20mM_A.d	0.00631751	0.00119353
		MMS_20mM_B.d	0.00711926	0.0013656
		MMS_20mM_C.d	0.00612537	0.00143598
		MMS_3mM_m1A_A	1908.37	463.247
		MMS_3mM_m1A_B	1566.73	347.563
		MMS_3mM_m1A_C	1763.9	380.295
		MMS_3mM_ms2C_A	4549.62	649.155
		MMS_3mM_ms2C_B	4204.31	572.833
		MMS_3mM_ms2C_C	3328.41	264.629

## Sheet: ms2C
	ms2C	Sample Name	Retention time	area Sample	n in fmol	area SILIS
		unstressed_A	5.172	616	0.0016	24886
		unstressed_B	5.19	1182	0.0026	28966
		unstressed_C	5.19	910	0.0023	25158
		STZ_200µM_A	5.287	68405	1880.7	147818
		STZ_200µM_B	5.296	56116	1524.66	149578
		STZ_200µM_C	5.287	50236	1448.21	140975
		MMS_20mM_A.d	5.19	248600	0.6851	23081
		MMS_20mM_B.d	5.199	310493	0.8045	24547
		MMS_20mM_C.d	5.19	248501	0.669	23626
		MMS_3mM_ms2C_A	5.186	3833307	128.564	4549
		MMS_3mM_ms2C_B	5.186	4161822	169.44	3748
		MMS_3mM_ms2C_C	5.195	3572188	153.349	3554
		Sample Name	Mod. per tRNA
		unstressed_A	0.000321607
		unstressed_B	0.00121592
		unstressed_C	0.000385348
		STZ_200µM_A	0.0210435
		STZ_200µM_B	0.0164151
		STZ_200µM_C	0.0169495
		MMS_20mM_A.d	0.108445
		MMS_20mM_B.d	0.113003
		MMS_20mM_C.d	0.109218
		MMS_3mM_ms2C_A	0.0282582
		MMS_3mM_ms2C_B	0.0403016
		MMS_3mM_ms2C_C	0.0460728
			average
		Sample Name	Mod. per tRNA	St. dev.		incl. Factor *0.463
		unstressed	0.000296763	0.000188621		(standardization calculated
		STZ_200µM	0.00839698	0.000957225		from s2C abundance)
		MMS_20mM	0.0510328	0.000922228
		MMS_3mM_ms2C	0.0176916	0.00343615

## Sheet: m1A
	m1A	Sample Name	Retention time	area Sample	n in fmol	area SILIS
		unstressed_A	1.787	31603	0.0154	1282
		unstressed_B	1.795	30518	0.0143	1341
		unstressed_C	1.787	28574	0.0143	1249
		STZ_200µM_A	1.879	8639385	2979.12	378747
		STZ_200µM_B	1.879	7331714	2529.65	378528
		STZ_200µM_C	1.879	6583856	2299.54	373932
		MMS_20mM_A.d	1.795	1872014	0.966	1214
		MMS_20mM_B.d	1.795	2186466	0.5867	2335
		MMS_20mM_C.d	1.787	1890538	0.5111	2317
		MMS_3mM_m1A_A	2.33	2253077	23.4646	50877139
		MMS_3mM_m1A_B	2.321	2509408	23.9435	55531999
		MMS_3mM_m1A_C	2.321	2537437	25.6023	52514121
		Sample Name	Mod. per tRNA
		unstressed_A	0.00309547
		unstressed_B	0.00668754
		unstressed_C	0.00239586
		STZ_200µM_A	0.0333338
		STZ_200µM_B	0.0272352
		STZ_200µM_C	0.0269132
		MMS_20mM_A.d	0.152908
		MMS_20mM_B.d	0.0824102
		MMS_20mM_C.d	0.0834399
		MMS_3mM_m1A_A	0.0122956
		MMS_3mM_m1A_B	0.0152825
		MMS_3mM_m1A_C	0.0145146
			average
		Sample Name	Mod. per tRNA	St. dev.
		unstressed	0.00405962	0.00188004
		STZ_200µM	0.0291607	0.00295374
		MMS_20mM	0.106253	0.0329932
		MMS_3mM_ms2C	0.0140309	0.00126646

## Sheet: Figure 2a
		unstressed	200µM STZ	stressed 3mM	stressed 20mM
	ms2C	0.000296763	0.00839698	0.0176916	0.0510328
	m1A	0.00405962	0.0291607	0.0140309	0.106253
		stabN	stabN	stabN	stabN
		0.000188621	0.000957225	0.00343615	0.000922228
		0.00188004	0.00295374	0.00126646	0.0329932
