# Supplementary material for: NAIL-MS reveals the repair of 2-methylthiocytidine by AlkB in E. coli
Source: Nat Commun. 2019 Dec 6;10:5600. doi: 10.1038/s41467-019-13565-9 (PMC6898146; doi:10.1038/s41467-019-13565-9)
Supplement: Supplementary file 4 — Source Data [file 41467_2019_13565_MOESM4_ESM.zip › Fig_2b.xlsx]

## Sheet: CUGA
		Calibration Cytidine	Compound	Retention Time	area Calibration	measured conc.	Area SILIS
			Cal_1	1.72	69416	0.0016	24503397													Calibration Uridine	Compound	Retention Time	area Calibration	measured conc.	Area SILIS														Calibration Guanosine	Compound	Retention Time	area Calibration	measured conc.	Area SILIS
			Cal_2	1.712	162207	0.0039	23657076														Cal_1	1.852	6557	0.0025	2259617															Cal_1	3.639	50781	0.0014	14697315
			Cal_3	1.72	224562	0.0056	22851677														Cal_2	1.835	12207	0.0029	3702499															Cal_2	3.631	129481	0.0041	13242966
			Cal_4	1.72	645831	0.015	24625845														Cal_3	1.843	20241	0.0047	3695414															Cal_3	3.631	154608	0.0045	14144479
			Cal_5	1.712	1455134	0.0379	22005521														Cal_4	1.843	45677	0.0117	3377547															Cal_4	3.648	556030	0.0167	13821523
			Cal_6	1.712	2262383	0.0588	22047620									rRFN value	1.7445				Cal_5	1.843	139005	0.0326	3690082									rRFN value	1.15572					Cal_5	3.631	1274090	0.0409	12939886
			Cal_7	1.72	5711230	0.1686	19414504														Cal_6	1.844	209733	0.0498	3647308															Cal_6	3.631	1774406	0.0567	12983212
			Cal_8	1.72	12240866	0.4047	17339472														Cal_7	1.826	623777	0.1478	3650869															Cal_7	3.627	5084780	0.1686	12519314
			Cal_9	1.712	14958679	0.5854	14648129														Cal_8	1.843	1359421	0.3293	3571785															Cal_8	3.64	9840294	0.3915	10430144
			Cal_10	1.72	27603288	1.6001	9889193														Cal_9	1.844	1864344	0.5752	2804303															Cal_9	3.64	13913195	0.5866	9842771
			Cal_11	1.72	36774020	3.5511	5936241														Cal_10	1.861	5236027	1.5345	2952466															Cal_10	3.648	32797378	1.7841	7629303
			Cal_12	1.72	42215518	4.9212	4917426														Cal_11	1.843	10863411	3.2781	2867376															Cal_11	3.652	51803999	3.5831	6000213
																					Cal_12	1.835	14399145	5.139	2424410															Cal_12	3.631	60169159	4.8443	5154720
		Adenosine	Compound	Retention Time	m/z (precursor)	m/z (prod.)	Area	File		A in pmol	C in pmol	G in pmol	U in pmol		gesamt	A in %	C in %	G in %	U in %
			A	5.632	268	136	100740949	CD3_A.d		163.145	634.967	377.495	516.678		1692.29	9.6405	37.5213	22.3068	30.5314
			A	5.619	268	136	18968026	CD3_B.d		16.4245	25.2015	18.1753	18.4404		78.2417	20.9921	32.2098	23.2297	23.5685
			A	5.624	268	136	15251124	CD3_C.d		12.7165	23.3093	12.8544	12.6657		61.5459	20.6618	37.873	20.8859	20.5793
			A	5.623	268	136	28897426	CD3_MMS_A.d		26.6267	42.7778	26.164	23.8006		119.369	22.3062	35.8366	21.9186	19.9386
			A	5.621	268	136	19424713	CD3_MMS_B.d		17.2034	33.5245	19.8975	25.2117		95.8371	17.9506	34.9807	20.7618	26.3068
			A	5.622	268	136	19530856	CD3_MMS_C.d		16.7551	32.3177	17.0924	12.1686		78.3337	21.3894	41.2564	21.82	15.5343
			A SILIS	5.615	283	146	20805058	CD3_A.d
			A SILIS	5.613	283	146	38910356	CD3_B.d
			A SILIS	5.619	283	146	40408359	CD3_C.d
			A SILIS	5.612	283	146	36566074	CD3_MMS_A.d
			A SILIS	5.617	283	146	38043170	CD3_MMS_B.d
			A SILIS	5.626	283	146	39274410	CD3_MMS_C.d
	rRFN value	2.968
		Cytidine	Compound	Retention Time	m/z (precursor)	m/z (prod.)	Area	File		C in pmol
			C	1.703	244	112	49112055	CD3_A.d		634.967
			C	1.705	244	112	3051820	CD3_B.d		25.2015
			C	1.695	244	112	5207083	CD3_C.d		23.3093
			C	1.706	244	112	5760494	CD3_MMS_A.d		42.7778
			C	1.689	244	112	6021446	CD3_MMS_B.d		33.5245
			C	1.711	244	112	3518751	CD3_MMS_C.d		32.3177
			C SILIS	1.705	256	119	4433694	CD3_A.d
			C SILIS	1.702	256	119	6941643	CD3_B.d
			C SILIS	1.697	256	119	12805454	CD3_C.d
			C SILIS	1.708	256	119	7719164	CD3_MMS_A.d
			C SILIS	1.691	256	119	10295971	CD3_MMS_B.d
			C SILIS	1.708	256	119	6241337	CD3_MMS_C.d
	rRFN value	1.7445
		Guanosine	Compound	RT	m/z	m/z (prod.)	Area	File		G in pmol
			G	3.65	284	152	35689421	CD3_A.d		377.495
			G	3.632	284	152	2419059	CD3_B.d		18.1753
			G	3.636	284	152	1720992	CD3_C.d		12.8544
			G	3.647	284	152	3544091	CD3_MMS_A.d		26.164
			G	3.637	284	152	2723154	CD3_MMS_B.d		19.8975
			G	3.641	284	152	2364545	CD3_MMS_C.d		17.0924
			G SILIS	3.646	299	162	3923753	CD3_A.d
			G SILIS	3.632	299	162	5523799	CD3_B.d
			G SILIS	3.642	299	162	5556480	CD3_C.d
			G SILIS	3.641	299	162	5621769	CD3_MMS_A.d
			G SILIS	3.632	299	162	5679969	CD3_MMS_B.d
			G SILIS	3.633	299	162	5741402	CD3_MMS_C.d
	rRFN value	2.4095
		Uridine	Compound	RT	m/z	m/z (prod.)	Area	File		U in pmol
			U	1.708	245	113	1782915	CD3_A.d		516.678
			U	1.703	245	113	86559	CD3_B.d		18.4404
			U	1.694	245	113	50862	CD3_C.d		12.6657
			U	1.71	245	113	145221	CD3_MMS_A.d		23.8006
			U	1.693	245	113	89529	CD3_MMS_B.d		25.2117
			U	1.703	245	113	89271	CD3_MMS_C.d		12.1686
			U SILIS	1.71	256	119	298578	CD3_A.d
			U SILIS	1.706	256	119	406153	CD3_B.d
			U SILIS	1.698	256	119	347465	CD3_C.d
			U SILIS	1.704	256	119	527946	CD3_MMS_A.d
			U SILIS	1.692	256	119	307262	CD3_MMS_B.d
			U SILIS	1.704	256	119	634773	CD3_MMS_C.d
	rRFN value	1.15572

## Sheet: ms2C
	ms2C
								factor for ms2C	*0.463	*0.464
	Compound	Retention Time	m/z (precursor)	m/z (prod.)	Area	File			n.l. in fmol	CD3 in fmol		ms2C n.l./1000 CUGA	ms2C CD3/1000 CUGA
	ms2C	5.639	274	142	605	CD3_A.d		CD3_A.d	0.26151	4.13186		0.000154531	0.00244159
	ms2C	5.149	274	142	586	CD3_B.d		CD3_B.d	0.343358	0.720699		0.00438842	0.0092112
	ms2C	5.199	274	142	451	CD3_C.d		CD3_C.d	0.235071	0.180343		0.00381945	0.00293022
	ms2C	5.189	274	142	374165	CD3_MMS_A.d		CD3_MMS_A.d	201.699	0.744986		1.68971	0.00624103
	ms2C	5.191	274	142	214716	CD3_MMS_B.d		CD3_MMS_B.d	122.046	0.927637		1.27347	0.00967931
	ms2C	5.184	274	142	181190	CD3_MMS_C.d		CD3_MMS_C.d	99.3646	0.299426		1.26848	0.00382244
	ms2C CD3	4.229	277	145	9559	CD3_A.d		incl. Factor *0.463 for ms2C
	ms2C CD3	4.123	277	145	1230	CD3_B.d		(standardization calculated from s2C abundance)
	ms2C CD3	4.124	277	145	346	CD3_C.d
	ms2C CD3	4.227	277	145	1382	CD3_MMS_A.d			tiplicate average		Stand. Dev.
	ms2C CD3	4.127	277	145	1632	CD3_MMS_B.d			n.l./1000 CUGA	CD3/1000 CUGA	n.l.	CD3
	ms2C CD3	4.133	277	145	546	CD3_MMS_C.d		unstressed	0.00278747	0.004861	0.0018762	0.00308251
	ms2C SILIS	5.193	287	150	6813	CD3_A.d		stressed	1.41055	0.00658093	0.197404	0.0024031
	ms2C SILIS	5.182	287	150	5026	CD3_B.d
	ms2C SILIS	5.179	287	150	5650	CD3_C.d
	ms2C SILIS	5.18	287	150	5463	CD3_MMS_A.d
	ms2C SILIS	5.177	287	150	5181	CD3_MMS_B.d
	ms2C SILIS	5.185	287	150	5370	CD3_MMS_C.d
	rRFN	15.7221						n.l.	non labeled
								CD3	Methionine-d3 labeled
								CUGA	canonicals C, U, G and A
		Calibration ms2C	Compound	Retention Time	area Calibration	measured conc.	Area SILIS
			Cal_1	5.091	727	0.0019	24509
			Cal_2	5.109	1240	0.0033	23703
			Cal_3	5.127	1937	0.0049	25085
			Cal_4	5.145	5593	0.0122	29184
			Cal_5	5.145	10601	0.0295	22896
			Cal_6	5.136	18058	0.0416	27615
			Cal_7	5.136	55170	0.1344	26106
			Cal_8	5.145	122528	0.2685	29026
			Cal_9	5.145	183984	0.4548	25733
			Cal_10	5.145	651914	1.5288	27122
			Cal_11	5.145	1438998	3.4567	26478
			Cal_12	5.145	2024330	5.0325	25585

## Sheet: Cm
	Cm
	Compound	Retention Time	m/z (precursor)	m/z (prod.)	Area	File			n.l. in fmol	CD3 in fmol		ms2C n.l./1000 CUGA	ms2C CD3/1000 CUGA
	Cm	3.269	258	112	143221	CD3_A.d		CD3_A.d	5.39379	1008.35		0.00318728	0.595852
	Cm	3.24	258	112	18730	CD3_B.d		CD3_B.d	0.613156	46.097		0.0078367	0.589162
	Cm	3.245	258	112	19130	CD3_C.d		CD3_C.d	0.658668	37.145		0.0107021	0.603533
	Cm	3.262	258	112	28659	CD3_MMS_A.d		CD3_MMS_A.d	0.957244	70.6951		0.0080192	0.592239
	Cm	3.233	258	112	18206	CD3_MMS_B.d		CD3_MMS_B.d	0.62232	43.9699		0.00649352	0.458799
	Cm	3.247	258	112	21503	CD3_MMS_C.d		CD3_MMS_C.d	0.662796	38.6532		0.00846118	0.493443
	Cm CD3	3.235	261	112	26774697	CD3_A.d
	Cm CD3	3.213	261	112	1408119	CD3_B.d
	Cm CD3	3.222	261	112	1078818	CD3_C.d
	Cm CD3	3.231	261	112	2116544	CD3_MMS_A.d			tiplicate average		Stand. Dev.
	Cm CD3	3.213	261	112	1286342	CD3_MMS_B.d			n.l./1000 CUGA	CD3/1000 CUGA	n.l.	CD3
	Cm CD3	3.226	261	112	1254022	CD3_MMS_C.d		unstressed	0.00724202	0.596182	0.00309658	0.0058717
	Cm SILIS	3.256	271	119	1715118	CD3_A.d		stressed	0.00765797	0.514827	0.000842927	0.0565364
	Cm SILIS	3.233	271	119	1973095	CD3_B.d
	Cm SILIS	3.235	271	119	1875986	CD3_C.d
	Cm SILIS	3.254	271	119	1933836	CD3_MMS_A.d
	Cm SILIS	3.234	271	119	1889652	CD3_MMS_B.d
	Cm SILIS	3.244	271	119	2095562	CD3_MMS_C.d
	rRFN	1.54817						n.l.	non labeled
								CD3	Methionine-d3 labeled
								CUGA	canonicals C, U, G and A
		Calibration Cm	Compound	Retention Time	area Calibration	measured conc.	Area SILIS
			Cal_1	3.247	5360	0.0037	936839
			Cal_2	3.23	6561	0.0045	949373
			Cal_3	3.247	8331	0.0058	935139
			Cal_4	3.247	21665	0.0143	976923
			Cal_5	3.238	43992	0.0292	971618
			Cal_6	3.238	63135	0.0431	947241
			Cal_7	3.23	200225	0.133	972430
			Cal_8	3.255	471806	0.3276	930138
			Cal_9	3.247	660096	0.4559	935226
			Cal_10	3.264	2081597	1.5099	890515
			Cal_11	3.264	4191306	3.3198	815495
			Cal_12	3.244	5858431	5.1298	737669

## Sheet: Um
	Um
	Compound	Retention Time	m/z (precursor)	m/z (prod.)	Area	File			n.l. in fmol	CD3 in fmol		ms2C n.l./1000 CUGA	ms2C CD3/1000 CUGA
	Um	4.345	259	113	2720	CD3_A.d		CD3_A.d	13.614	1853.79		0.00804474	1.09544
	Um	4.33	259	113	439	CD3_B.d		CD3_B.d	2.53249	100.215		0.0323675	1.28084
	Um	4.587	259	113	329	CD3_C.d		CD3_C.d	1.62575	71.8048		0.0264153	1.16669
	Um	4.076	259	113	510	CD3_MMS_A.d		CD3_MMS_A.d	3.39124	456.561		0.0284097	3.82479
	Um	4.438	259	113	375	CD3_MMS_B.d		CD3_MMS_B.d	2.22026	94.4587		0.023167	0.985617
	Um	4.872	259	113	411	CD3_MMS_C.d		CD3_MMS_C.d	2.5974	98.0631		0.0331582	1.25186
	Um CD3	4.306	262	113	370377	CD3_A.d
	Um CD3	4.29	262	113	17372	CD3_B.d
	Um CD3	4.293	262	113	14531	CD3_C.d
	Um CD3	4.282	262	113	68661	CD3_MMS_A.d			tiplicate average		Stand. Dev.
	Um CD3	4.291	262	113	15954	CD3_MMS_B.d			n.l./1000 CUGA	CD3/1000 CUGA	n.l.	CD3
	Um CD3	4.297	262	113	15517	CD3_MMS_C.d		unstressed	0.0222758	1.18099	0.0103521	0.0763624
	Um SILIS	4.332	271	119	20571	CD3_A.d		stressed	0.028245	2.02076	0.00408054	1.28026
	Um SILIS	4.327	271	119	17848	CD3_B.d
	Um SILIS	4.332	271	119	20836	CD3_C.d
	Um SILIS	4.331	271	119	15484	CD3_MMS_A.d
	Um SILIS	4.331	271	119	17390	CD3_MMS_B.d
	Um SILIS	4.328	271	119	16292	CD3_MMS_C.d
	rRFN	0.971243
		Calibration Um	Compound	Retention Time	area Calibration	measured conc.	Area SILIS
			Cal_1	4.331	520	0.0076	70680
			Cal_2	4.357	618	0.0102	62365
			Cal_3	4.322	149	0.0023	66174
			Cal_4	4.331	929	0.015	63875
			Cal_5	4.331	2214	0.0415	54965
			Cal_6	4.34	2341	0.0361	66853
			Cal_7	4.322	8896	0.1576	58111
			Cal_8	4.34	19803	0.3136	65016
			Cal_9	4.34	26544	0.4272	63975
			Cal_10	4.34	98727	1.5891	63968
			Cal_11	4.34	208650	3.3782	63593
			Cal_12	4.331	327431	5.0683	66517

## Sheet: Gm
	Gm
	Compound	Retention Time	m/z (precursor)	m/z (prod.)	Area	File			n.l. in fmol	CD3 in fmol		ms2C n.l./1000 CUGA	ms2C CD3/1000 CUGA
	Gm	5.055	298	152	124496	CD3_A.d		CD3_A.d	13.8288	2255.48		0.00817166	1.3328
	Gm	5.056	298	152	8062	CD3_B.d		CD3_B.d	0.987088	104.682		0.0126159	1.33793
	Gm	5.354	298	152	9730	CD3_C.d		CD3_C.d	1.08405	81.9147		0.0176137	1.33095
	Gm	5.069	298	152	15730	CD3_MMS_A.d		CD3_MMS_A.d	1.77114	163.718		0.0148375	1.37153
	Gm	5.331	298	152	9709	CD3_MMS_B.d		CD3_MMS_B.d	1.16438	124.085		0.0121496	1.29475
	Gm	5.038	298	152	10336	CD3_MMS_C.d		CD3_MMS_C.d	1.15336	101.916		0.0147236	1.30105
	Gm CD3	5.013	301	152	20305320	CD3_A.d
	Gm CD3	5.012	301	152	854986	CD3_B.d
	Gm CD3	5.014	301	152	735232	CD3_C.d
	Gm CD3	5.014	301	152	1454031	CD3_MMS_A.d			tiplicate average		Stand. Dev.
	Gm CD3	5.007	301	152	1034665	CD3_MMS_B.d			n.l./1000 CUGA	CD3/1000 CUGA	n.l.	CD3
	Gm CD3	5.017	301	152	913340	CD3_MMS_C.d		unstressed	0.0128004	1.33389	0.00385691	0.00295202
	Gm SILIS	5.055	314	162	1739882	CD3_A.d		stressed	0.0139036	1.32244	0.00124111	0.0348034
	Gm SILIS	5.043	314	162	1578467	CD3_B.d
	Gm SILIS	5.047	314	162	1734647	CD3_C.d
	Gm SILIS	5.049	314	162	1716426	CD3_MMS_A.d
	Gm SILIS	5.045	314	162	1611489	CD3_MMS_B.d
	Gm SILIS	5.053	314	162	1731960	CD3_MMS_C.d
	rRFN	0.51743
		Calibration Gm	Compound	Retention Time	area Calibration	measured conc.	Area SILIS
			Cal_1	5.043	3990	0.0045	1712544
			Cal_2	5.025	3261	0.0035	1788188
			Cal_3	5.034	3846	0.0042	1759285
			Cal_4	5.043	12215	0.013	1811555
			Cal_5	5.034	22339	0.0246	1754384
			Cal_6	5.034	36893	0.0371	1922685
			Cal_7	5.034	122148	0.1294	1824469
			Cal_8	5.043	286002	0.3044	1815684
			Cal_9	5.043	400018	0.4406	1754456
			Cal_10	5.052	1366165	1.4369	1837449
			Cal_11	5.052	3188160	3.2563	1892157
			Cal_12	5.043	4569568	5.1994	1698508

## Sheet: m1G
	m1G
	Compound	Retention Time	m/z (precursor)	m/z (prod.)	Area	File			n.l. in fmol	CD3 in fmol		ms2C n.l./1000 CUGA	ms2C CD3/1000 CUGA
	m1G	4.975	298	166	289278	CD3_A.d		CD3_A.d	13.0168	1844.19		0.00769185	1.08976
	m1G	5.223	298	166	18491	CD3_B.d		CD3_B.d	0.608872	105.546		0.00778195	1.34898
	m1G	5.292	298	166	21973	CD3_C.d		CD3_C.d	0.683708	76.8024		0.0111089	1.24789
	m1G	4.965	298	166	30665	CD3_MMS_A.d		CD3_MMS_A.d	1.0488	186.677		0.00878624	1.56386
	m1G	4.962	298	166	24318	CD3_MMS_B.d		CD3_MMS_B.d	0.852873	139.096		0.00889919	1.45138
	m1G	5.329	298	166	24550	CD3_MMS_C.d		CD3_MMS_C.d	0.681682	101.932		0.00870228	1.30125
	m1G CD3	4.955	301	169	40984094	CD3_A.d
	m1G CD3	4.947	301	169	3205356	CD3_B.d
	m1G CD3	4.949	301	169	2468275	CD3_C.d
	m1G CD3	4.948	301	169	5458069	CD3_MMS_A.d			tiplicate average		Stand. Dev.
	m1G CD3	4.945	301	169	3966055	CD3_MMS_B.d			n.l./1000 CUGA	CD3/1000 CUGA	n.l.	CD3
	m1G CD3	4.953	301	169	3670965	CD3_MMS_C.d		unstressed	0.0088609	1.22887	0.00159001	0.106675
	m1G SILIS	4.972	314	177	3946683	CD3_A.d		stressed	0.0087959	1.43883	8.06787e-05	0.107577
	m1G SILIS	4.959	314	177	5393311	CD3_B.d
	m1G SILIS	4.962	314	177	5707427	CD3_C.d
	m1G SILIS	4.966	314	177	5192418	CD3_MMS_A.d
	m1G SILIS	4.961	314	177	5063663	CD3_MMS_B.d
	m1G SILIS	4.968	314	177	6395742	CD3_MMS_C.d
	rRFN	0.563091
		Calibration m1G	Compound	Retention Time	area Calibration	measured conc.	Area SILIS
			Cal_1	4.962	20742	0.0031	11791471
			Cal_2	4.962	19477	0.0029	12069285
			Cal_3	4.971	26794	0.0042	11272528
			Cal_4	4.971	84432	0.0128	11709273
			Cal_5	4.962	176961	0.0289	10861585
			Cal_6	4.962	254824	0.0401	11288328
			Cal_7	4.962	866010	0.1398	10998891
			Cal_8	4.98	1958774	0.304	11441348
			Cal_9	4.971	2791058	0.4113	12049960
			Cal_10	4.98	9414936	1.602	10437252
			Cal_11	4.98	21130519	3.635	10323540
			Cal_12	4.972	29424122	4.8875	10691594

## Sheet: m2A 
	m2A
	Compound	Retention Time	m/z (precursor)	m/z (prod.)	Area	File			n.l. in fmol	CD3 in fmol		ms2C n.l./1000 CUGA	ms2C CD3/1000 CUGA
	m2A	7.966	282	150	711855	CD3_A.d		CD3_A.d	22.2153	181.988		0.0131274	0.10754
	m2A	7.961	282	150	40315	CD3_B.d		CD3_B.d	0.858837	7.5001		0.0109767	0.0958581
	m2A	7.96	282	150	30889	CD3_C.d		CD3_C.d	0.642225	6.01898		0.0104349	0.0977967
	m2A	8.344	282	150	57738	CD3_MMS_A.d		CD3_MMS_A.d	1.23794	10.6595		0.0103707	0.0892985
	m2A	8.344	282	150	39113	CD3_MMS_B.d		CD3_MMS_B.d	0.811056	7.047		0.00846286	0.073531
	m2A	8.347	282	150	39162	CD3_MMS_C.d		CD3_MMS_C.d	0.825133	6.49512		0.0105336	0.082916
	m2A CD3	8.304	285	153	5831514	CD3_A.d
	m2A CD3	8.3	285	153	352065	CD3_B.d
	m2A CD3	8.302	285	153	289494	CD3_C.d
	m2A CD3	8.301	285	153	497163	CD3_MMS_A.d			tiplicate average		Stand. Dev.
	m2A CD3	8.3	285	153	339840	CD3_MMS_B.d			n.l./1000 CUGA	CD3/1000 CUGA	n.l.	CD3
	m2A CD3	8.304	285	153	308268	CD3_MMS_C.d		unstressed	0.011513	0.100398	0.00116278	0.0051114
	m2A SILIS	7.957	298	161	7053497	CD3_A.d		stressed	0.00978903	0.0819152	0.0009401	0.00647585
	m2A SILIS	7.948	298	161	10332864	CD3_B.d
	m2A SILIS	7.948	298	161	10587210	CD3_C.d
	m2A SILIS	7.948	298	161	10266626	CD3_MMS_A.d
	m2A SILIS	7.952	298	161	10615372	CD3_MMS_B.d
	m2A SILIS	7.955	298	161	10447346	CD3_MMS_C.d
	rRFN	0.454292
		Calibration m2A	Compound	Retention Time	area Calibration	measured conc.	Area SILIS
			Cal_1	7.94	16016	0.0014	25104107
			Cal_2	7.94	36625	0.0033	24288487
			Cal_3	7.948	47378	0.0042	25054796
			Cal_4	7.948	141517	0.0118	26336005
			Cal_5	7.94	338954	0.0309	24168717
			Cal_6	7.948	485144	0.0414	25764953
			Cal_7	7.94	1567346	0.1412	24435928
			Cal_8	7.948	3677656	0.3162	25600207
			Cal_9	7.948	5679245	0.4751	26311499
			Cal_10	7.948	16906739	1.4934	24920507
			Cal_11	7.956	37710441	3.5816	23176406
			Cal_12	7.956	50256369	4.9501	22348210

## Sheet: m2G
	m2G
	Compound	Retention Time	m/z (precursor)	m/z (prod.)	Area	File			n.l. in fmol	CD3 in fmol		ms2C n.l./1000 CUGA	ms2C CD3/1000 CUGA
	m2G	4.974	298	166	266956	CD3_A.d		CD3_A.d	121.921	19120.7		0.0720452	11.2987
	m2G	5.368	298	166	17715	CD3_B.d		CD3_B.d	6.21557	1162.32		0.0794406	14.8555
	m2G	5.343	298	166	9405	CD3_C.d		CD3_C.d	3.49191	884.694		0.0567367	14.3745
	m2G	4.965	298	166	25648	CD3_MMS_A.d		CD3_MMS_A.d	9.12495	1930.32		0.0764431	16.171
	m2G	4.961	298	166	17317	CD3_MMS_B.d		CD3_MMS_B.d	5.82978	1279.74		0.0608301	13.3533
	m2G	5.344	298	166	22312	CD3_MMS_C.d		CD3_MMS_C.d	6.73505	1062.38		0.0859789	13.5623
	m2G CD3	4.953	301	169	41866215	CD3_A.d
	m2G CD3	4.945	301	169	3312733	CD3_B.d
	m2G CD3	4.946	301	169	2382806	CD3_C.d
	m2G CD3	4.951	301	169	5425664	CD3_MMS_A.d			tiplicate average		Stand. Dev.
	m2G CD3	4.948	301	169	3801397	CD3_MMS_B.d			n.l./1000 CUGA	CD3/1000 CUGA	n.l.	CD3
	m2G CD3	4.955	301	169	3519482	CD3_MMS_C.d		unstressed	0.0694075	13.5096	0.00945464	1.57561
	m2G SILIS	4.971	312	175	30441	CD3_A.d		stressed	0.0744174	14.3622	0.0103664	1.28188
	m2G SILIS	4.965	312	175	39624	CD3_B.d
	m2G SILIS	4.961	312	175	37445	CD3_C.d
	m2G SILIS	4.962	312	175	39077	CD3_MMS_A.d
	m2G SILIS	4.966	312	175	41297	CD3_MMS_B.d
	m2G SILIS	4.968	312	175	46057	CD3_MMS_C.d
	rRFN	7.19287
		Calibration m2G	Compound	Retention Time	area Calibration	measured conc.	Area SILIS
			Cal_1	5.322	20367	0.0142	198967
			Cal_2	5.322	14604	0.0102	199856
			Cal_3	5.331	15468	0.0116	185705
			Cal_4	5.34	33941	0.0225	209886
			Cal_5	5.34	38018	0.021	251566
			Cal_6	5.349	45771	0.0302	211049
			Cal_7	5.34	163241	0.1172	193683
			Cal_8	5.349	421673	0.2803	209169
			Cal_9	5.349	622962	0.3773	229552
			Cal_10	5.349	2035609	1.4153	199961
			Cal_11	5.349	4526775	3.5693	176319
			Cal_12	5.349	6580361	4.9953	183142

## Sheet: m3C
	m3C
	Compound	Retention Time	m/z (precursor)	m/z (prod.)	Area	File			n.l. in fmol	CD3 in fmol		ms2C n.l./1000 CUGA	ms2C CD3/1000 CUGA
	m3C	1.79	258	126	2589	CD3_A.d		CD3_A.d	0.0518632	0.0303687		3.06468e-05	1.79454e-05
	m3C	1.896	258	126	1874	CD3_B.d		CD3_B.d	0.0378892	0.0322483		0.000484258	0.000412162
	m3C	1.769	258	126	1658	CD3_C.d		CD3_C.d	0.0286842	0.0508288		0.000466062	0.000825869
	m3C	1.769	258	126	162741	CD3_MMS_A.d		CD3_MMS_A.d	3.43639	0.0602853		0.0287879	0.000505033
	m3C	1.758	258	126	90959	CD3_MMS_B.d		CD3_MMS_B.d	1.88922	0.0338136		0.0197128	0.000352823
	m3C	1.759	258	126	88396	CD3_MMS_C.d		CD3_MMS_C.d	1.74776	0.0301523		0.0223118	0.00038492
	m3C CD3	2.195	261	129	1516	CD3_A.d
	m3C CD3	2.157	261	129	1595	CD3_B.d
	m3C CD3	2.142	261	129	2938	CD3_C.d
	m3C CD3	2.174	261	129	2855	CD3_MMS_A.d			tiplicate average		Stand. Dev.
	m3C CD3	2.113	261	129	1628	CD3_MMS_B.d			n.l./1000 CUGA	CD3/1000 CUGA	n.l.	CD3
	m3C CD3	2.162	261	129	1525	CD3_MMS_C.d		unstressed	0.000326989	0.000418659	0.000209677	0.000329865
	m3C SILIS	2.169	271	134	760	CD3_A.d		stressed	0.0236042	0.000414259	0.00381595	6.55108e-05
	m3C SILIS	2.156	271	134	753	CD3_B.d
	m3C SILIS	2.144	271	134	880	CD3_C.d
	m3C SILIS	2.177	271	134	721	CD3_MMS_A.d
	m3C SILIS	2.162	271	134	733	CD3_MMS_B.d
	m3C SILIS	2.151	271	134	770	CD3_MMS_C.d
	rRFN	6568.4
		Calibration m3C	Compound	Retention Time	area Calibration	measured conc.	Area SILIS
			Cal_1	1.718	4929	0.0067	112
			Cal_2	1.718	11154	0.007	244
			Cal_3	1.718	12799	0.0025	778
			Cal_4	1.718	46564	0.0118	600
			Cal_5	1.709	99685	0.0166	913
			Cal_6	1.709	140904	0.0821	261
			Cal_7	1.709	357098	0.4349	125
			Cal_8	1.709	829047	0.4579	276
			Cal_9	1.709	1076924	0.4765	344
			Cal_10	1.709	2857155	1.8826	231
			Cal_11	1.718	4505035	4.0622	169
			Cal_12	1.709	5078410	4.4777	173

## Sheet: m3U
	m3U
	Compound	Retention Time	m/z (precursor)	m/z (prod.)	Area	File			n.l. in fmol	CD3 in fmol		ms2C n.l./1000 CUGA	ms2C CD3/1000 CUGA
	m3U	3.805	259	127	1767	CD3_A.d		CD3_A.d	1.3319	63.3719		0.000787043	0.0374476
	m3U	3.79	259	127	351	CD3_B.d		CD3_B.d	0.274303	2.10143		0.00350584	0.0268582
	m3U	4.777	259	127	480	CD3_C.d		CD3_C.d	0.311499	1.88781		0.00506124	0.0306732
	m3U	3.79	259	127	1975	CD3_MMS_A.d		CD3_MMS_A.d	1.53264	3.86925		0.0128395	0.0324141
	m3U	3.806	259	127	2047	CD3_MMS_B.d		CD3_MMS_B.d	1.8017	2.79013		0.0187996	0.0291133
	m3U	4.559	259	127	2387	CD3_MMS_C.d		CD3_MMS_C.d	1.50176	1.70183		0.0191713	0.0217254
	m3U CD3	3.77	262	130	84074	CD3_A.d
	m3U CD3	3.753	262	130	2689	CD3_B.d
	m3U CD3	3.761	262	130	2909	CD3_C.d
	m3U CD3	3.768	262	130	4986	CD3_MMS_A.d			tiplicate average		Stand. Dev.
	m3U CD3	3.758	262	130	3170	CD3_MMS_B.d			n.l./1000 CUGA	CD3/1000 CUGA	n.l.	CD3
	m3U CD3	3.759	262	130	2705	CD3_MMS_C.d		unstressed	0.00311804	0.0316597	0.00176635	0.00437901
	m3U SILIS	3.788	271	134	10006	CD3_A.d		stressed	0.0169368	0.0277509	0.0029012	0.00446873
	m3U SILIS	3.781	271	134	9651	CD3_B.d
	m3U SILIS	3.786	271	134	11622	CD3_C.d
	m3U SILIS	3.79	271	134	9719	CD3_MMS_A.d
	m3U SILIS	3.78	271	134	8569	CD3_MMS_B.d
	m3U SILIS	3.789	271	134	11988	CD3_MMS_C.d
	rRFN	13.2588
		Calibration m3U	Compound	Retention Time	area Calibration	measured conc.	Area SILIS
			Cal_1	4.552	877	0.0026	25008
			Cal_2	4.543	895	0.0033	20294
			Cal_3	4.579	701	0.0024	21747
			Cal_4	4.561	4546	0.0108	31814
			Cal_5	4.561	8394	0.0233	27195
			Cal_6	4.561	11205	0.0362	23355
			Cal_7	4.552	39140	0.1494	19757
			Cal_8	4.561	94269	0.3343	21269
			Cal_9	4.561	130433	0.4662	21100
			Cal_10	4.57	449464	1.343	25242
			Cal_11	4.57	1059133	3.5381	22577
			Cal_12	4.552	1533576	5.0252	23017

[truncated: 7 more sheets: m5C, m5U, m6A, m7G, m1A, ms2i6A, Figure 2b]
