# Supplementary material for: NAIL-MS reveals the repair of 2-methylthiocytidine by AlkB in E. coli
Source: Nat Commun. 2019 Dec 6;10:5600. doi: 10.1038/s41467-019-13565-9 (PMC6898146; doi:10.1038/s41467-019-13565-9)
Supplement: Supplementary file 4 — Source Data [file 41467_2019_13565_MOESM4_ESM.zip › Fig_2c_Sup_Fig_13_14_Sup_Tab_10.xlsx]

## Sheet: CUGA
		non labeled				13C labeled						non labeled				13C labeled
	name	retention time	area sample	n In fmol	area SILIS	retention time	area sample	n In fmol	area SILIS			all in fmol	C%	G%	A%	conc. All	C%	G%	A%
Cytidine	SerGCU_A_control	1.547	728843	0.52	118771423	1.546	678460	0.484	118771423			1.4501	35.8596	48.3553	15.7851	1.3019	37.1764	44.773	18.0505
	ArgCCG_A_control	1.555	316934	0.1946	138016500	1.554	292399	0.1795	138016500			0.4922	39.5368	47.1556	13.3076	0.541	33.1793	53.8632	12.9575
	ArgICG_A_control	1.555	5881664	3.4637	143888034	1.554	5299093	3.1206	143888034			8.7542	39.5662	41.4133	19.0206	10.0202	31.1431	53.6337	15.2232
	ArgUCU_A_control	1.547	364587	0.1982	155908029	1.554	323861	0.176	155908029			0.5151	38.478	46.0105	15.5116	0.4502	39.0937	41.5593	19.347
	SerGCU_B_control	1.555	808975	0.4685	146301826	1.554	701041	0.406	146301826			1.318	35.5463	47.7997	16.654	1.112	36.5108	45.3417	18.1475
	ArgCCG_B_control	1.539	255717	0.155	139793453	1.537	228374	0.1384	139793453			0.447	34.6756	48.4787	16.8456	0.3589	38.5623	43.3547	18.083
	ArgICG_B_control	1.547	5730804	3.6812	131913048	1.546	5438781	3.4936	131913048			9.7009	37.947	42.3126	19.7404	11.9831	29.1544	55.4347	15.4109
	ArgUCU_B_control	1.547	287148	0.19	128085861	1.546	260022	0.172	128085861			0.5353	35.4941	46.3292	18.1767	0.5849	29.4067	54.5392	16.054
	SerGCU_C_control	1.547	1052839	0.7456	119645342	1.546	979397	0.6936	119645342			2.1966	33.9434	46.49	19.5666	2.0212	34.3162	46.7346	18.9491
	ArgCCG_C_control	1.547	308674	0.2035	128544277	1.546	287516	0.1895	128544277			0.5485	37.1012	46.5087	16.3902	0.4866	38.9437	42.9511	18.1052
	ArgICG_C_control	1.539	6341057	4.4194	121579504	1.546	5955959	4.151	121579504			11.6185	38.0376	41.804	20.1584	10.9676	37.8478	41.3801	20.7721
	ArgUCU_C_control	1.539	427148	0.3212	112668701	1.537	380319	0.286	112668701			0.9217	34.8486	46.3925	18.7588	0.7704	37.1236	41.7835	21.0929
	SerGCU_A	1.539	311104	0.2425	108706894	1.537	1709974	1.3329	108706894			0.7103	34.1405	47.8389	18.0206	5.2867	25.2123	60.0885	14.6992
	ArgCCG_A	1.539	214222	0.1539	117969796	1.537	519915	0.3734	117969796			0.4233	36.3572	44.1767	19.4661	1.0258	36.4009	44.6676	18.9316
	ArgICG_A	1.539	1880900	1.3479	118238322	1.546	8995955	6.4469	118238322			4.7032	28.6592	54.6607	16.6801	22.2157	29.0196	54.3422	16.6382
	ArgUCU_A	1.539	279952	0.2085	113767155	1.537	766118	0.5706	113767155			0.5982	34.8546	44.0655	21.0799	2.1387	26.6798	57.2684	16.0518
	SerGCU_B	1.539	521218	0.4114	107354661	1.537	1765804	1.3937	107354661			1.676	24.5465	58.9678	16.4857	5.201	26.7968	58.4541	14.7491
	ArgCCG_B	1.539	259157	0.1788	122844378	1.537	351490	0.2424	122844378			0.4882	36.6243	41.8886	21.4871	0.7876	30.777	54.6343	14.5886
	ArgICG_B	1.539	2638905	1.855	120542748	1.537	6567579	4.6166	120542748			4.8191	38.4927	40.493	21.0143	15.2659	30.2413	53.2782	16.4805
	ArgUCU_B	1.539	354052	0.2561	117159950	1.537	551774	0.3991	117159950			1.0158	25.2117	56.3103	18.478	1.4542	27.4446	55.9758	16.5796
	SerGCU_C	1.539	597109	0.438	115504120	1.537	1967886	1.4437	115504120			1.6653	26.3016	57.305	16.3934	5.3712	26.8785	58.4934	14.628
	ArgCCG_C	1.539	549343	0.3566	130520336	1.537	1254226	0.8143	130520336			0.9779	36.4659	44.0638	19.4703	2.8469	28.603	56.2928	15.1041
	ArgICG_C	1.555	2202095	1.2182	153169149	1.554	5471685	3.027	153169149			4.0456	30.1117	52.4273	17.4609	9.5901	31.5638	52.9765	15.4597
	ArgUCU_C	1.555	436041	0.2204	167616963	1.554	641515	0.3243	167616963			0.5723	38.5113	46.6713	14.8174	0.8507	38.1215	41.1779	20.7006
												non labeled								13C labeled
Guanosine	SerGCU_A_control	3.468	1505340	0.7012	58907085	3.468	1251542	0.5829	58907085			tRNA in fmol								tRNA in fmol
	ArgCCG_A_control	3.477	490728	0.2321	57998754	3.476	365161	0.2914	57998754				after C	after G	after A		middle value	Sttand. Dev.			after C	after G	after A		middle value	Sttand. Dev.
	ArgICG_A_control	3.468	7652571	3.6254	57915454	3.468	6725109	5.3742	57915454			SerGCU_A_control	19.2593	21.9125	13.4647	SerGCU_A_control	18.2122	3.52738		SerGCU_A_control	17.9259	18.2156	13.8235	SerGCU_A_control	16.655	2.00566
	ArgUCU_A_control	3.46	543506	0.237	62933352	3.459	429052	0.1871	62933352			ArgCCG_A_control	8.10833	9.284	5.45833	ArgCCG_A_control	7.61689	1.60001		ArgCCG_A_control	7.47917	11.656	5.84167	ArgCCG_A_control	8.32561	2.44799
	SerGCU_B_control	3.468	1226898	0.63	53436759	3.459	982053	0.5042	53436759			ArgICG_A_control	157.441	164.791	118.936	ArgICG_A_control	147.056	20.1091		ArgICG_A_control	141.845	244.282	108.957	ArgICG_A_control	165.028	57.6268
	ArgCCG_B_control	3.451	487234	0.2167	61705363	3.442	349853	0.1556	61705363			ArgUCU_A_control	9.00909	9.875	5.70714	ArgUCU_A_control	8.19708	1.79579		ArgUCU_A_control	8	7.79583	6.22143	ArgUCU_A_control	7.33909	0.794687
	ArgICG_B_control	3.46	8735609	4.1047	58392884	3.459	8381119	6.6428	58392884			SerGCU_B_control	17.3519	19.6875	12.9118	SerGCU_B_control	16.6504	2.8103		SerGCU_B_control	15.037	15.7562	11.8706	SerGCU_B_control	14.2213	1.68793
	ArgUCU_B_control	3.46	563682	0.248	62350764	3.459	429774	0.319	62350764			ArgCCG_B_control	6.45833	8.668	6.275	ArgCCG_B_control	7.13378	1.08744		ArgCCG_B_control	5.76667	6.224	5.40833	ArgCCG_B_control	5.79967	0.333811
	SerGCU_C_control	3.451	2211184	1.0212	59411665	3.451	2045450	0.9446	59411665			ArgICG_B_control	167.327	186.577	136.786	ArgICG_B_control	163.563	20.5008		ArgICG_B_control	158.8	301.945	131.907	ArgICG_B_control	197.551	74.6301
	ArgCCG_C_control	3.46	602274	0.2551	64769453	3.459	493333	0.209	64769453			ArgUCU_B_control	8.63636	10.3333	6.95	ArgUCU_B_control	8.6399	1.38124		ArgUCU_B_control	7.81818	13.2917	6.70714	ArgUCU_B_control	9.27233	2.87807
	ArgICG_C_control	3.46	11054970	4.857	62450739	3.459	10329909	4.5384	62450739			SerGCU_C_control	27.6148	31.9125	25.2824	SerGCU_C_control	28.2699	2.74609		SerGCU_C_control	25.6889	29.5188	22.5294	SerGCU_C_control	25.9124	2.85776
	ArgUCU_C_control	3.46	1030068	0.4276	66099859	3.459	775468	0.3219	66099859			ArgCCG_C_control	8.47917	10.204	7.49167	ArgCCG_C_control	8.72494	1.12086		ArgCCG_C_control	7.89583	8.36	7.34167	ArgCCG_C_control	7.86583	0.416274
	SerGCU_A	3.46	722816	0.3398	58358584	3.459	4005596	3.1767	58358584			ArgICG_C_control	200.882	220.773	167.293	ArgICG_C_control	196.316	22.0705		ArgICG_C_control	188.682	206.291	162.729	ArgICG_C_control	185.9	17.8927
	ArgCCG_A	3.46	439383	0.187	64472748	3.451	1076613	0.4582	64472748			ArgUCU_C_control	14.6	17.8167	12.35	ArgUCU_C_control	14.9222	2.24336		ArgUCU_C_control	13	13.4125	11.6071	ArgUCU_C_control	12.6732	0.772408
	ArgICG_A	3.46	3353953	2.5708	60380897	3.459	15750256	12.0725	60380897			SerGCU_A	8.98148	10.6188	7.52941	SerGCU_A	9.04321	1.26197		SerGCU_A	49.3667	99.2719	45.7118	SerGCU_A	64.7834	24.4326
	ArgUCU_A	3.46	594098	0.2636	61842362	3.459	1636650	1.2248	61842362			ArgCCG_A	6.4125	7.48	6.86667	ArgCCG_A	6.91972	0.437417		ArgCCG_A	15.5583	18.328	16.1833	ArgCCG_A	16.6899	1.18609
	SerGCU_B	3.46	1333349	0.9883	62438514	3.459	4101576	3.0402	62438514			ArgICG_A	61.2682	116.855	56.0357	ArgICG_A	78.0528	27.52		ArgICG_A	293.041	548.75	264.021	ArgICG_A	368.604	127.932
	ArgCCG_B	3.46	486880	0.2045	65329529	3.459	607401	0.4303	65329529			ArgUCU_A	9.47727	10.9833	9.00714	ArgUCU_A	9.82258	0.842916		ArgUCU_A	25.9364	51.0333	24.5214	ArgUCU_A	33.8304	12.178
	ArgICG_B	3.46	4703407	1.9514	66130226	3.451	11621609	8.1334	66130226			SerGCU_B	15.237	30.8844	16.2529	SerGCU_B	20.7915	7.14882		SerGCU_B	51.6185	95.0062	45.1235	SerGCU_B	63.9161	22.1434
	ArgUCU_B	3.451	814250	0.572	65877080	3.451	1158678	0.814	65877080			ArgCCG_B	7.45	8.18	8.74167	ArgCCG_B	8.12389	0.528811		ArgCCG_B	10.1	17.212	9.575	ArgCCG_B	12.2957	3.48297
	SerGCU_C	3.46	1325605	0.9543	64286610	3.459	4364079	3.1418	64286610			ArgICG_B	84.3182	88.7	72.3357	ArgICG_B	81.7846	6.91672		ArgICG_B	209.845	369.7	179.707	ArgICG_B	253.084	83.3727
	ArgCCG_C	3.46	1074788	0.4309	68444210	3.451	2369972	1.6026	68444210			ArgUCU_B	11.6409	23.8333	13.4071	ArgUCU_B	16.2938	5.3798		ArgUCU_B	18.1409	33.9167	17.2214	ArgUCU_B	23.093	7.66269
	ArgICG_C	3.468	2972759	2.121	64866576	3.468	7120670	5.0805	64866576			SerGCU_C	16.2222	29.8219	16.0588	SerGCU_C	20.701	6.4498		SerGCU_C	53.4704	98.1812	46.2176	SerGCU_C	65.9564	22.978
	ArgUCU_C	3.46	616248	0.2671	63293605	3.459	808072	0.3503	63293605			ArgCCG_C	14.8583	17.236	15.8667	ArgCCG_C	15.987	0.974401		ArgCCG_C	33.9292	64.104	35.8333	ArgCCG_C	44.6222	13.7977
												ArgICG_C	55.3727	96.4091	50.4571	ArgICG_C	67.413	20.6013		ArgICG_C	137.591	230.932	105.9	ArgICG_C	158.141	53.0721
												ArgUCU_C	10.0182	11.1292	6.05714	ArgUCU_C	9.06816	2.17689		ArgUCU_C	14.7409	14.5958	12.5786	ArgUCU_C	13.9718	0.98692
Adenosine	SerGCU_A_control	5.327	5205562	0.2289	202089751	5.326	5342277	0.235	202089751
	ArgCCG_A_control	5.327	1645317	0.0655	223280214	5.326	1761840	0.0701	223280214
	ArgICG_A_control	5.335	43299750	1.6651	231129516	5.317	39666899	1.5254	231129516			amaount of canonicals in each isoacceptor			Literature (Leipzig universitiy tRNA db: http://trna.bioinf.uni-leipzig.de/DataOutput/Search)
	ArgUCU_A_control	5.318	2216391	0.0799	246705999	5.309	2417254	0.0871	246705999				C	G	A
	SerGCU_B_control	5.318	5838561	0.2195	236410529	5.317	5367272	0.2018	236410529			SerGCU	27	32	17
	ArgCCG_B_control	5.31	2048655	0.0753	241802062	5.309	1766287	0.0649	241802062			ArgCCG	24	25	12
	ArgICG_B_control	5.318	49007518	1.915	227458138	5.309	47258195	1.8467	227458138			ArgICG	22	22	14
	ArgUCU_B_control	5.318	2556728	0.0973	233484951	5.309	2465578	0.0939	233484951			ArgUCU	22	24	14
	SerGCU_C_control	5.31	10689848	0.4298	221065606	5.312	9524763	0.383	221065606			SerGCU	27	32	17
	ArgCCG_C_control	5.31	2221098	0.0899	219709791	5.309	2178913	0.0881	219709791			ArgCCG	24	25	12
	ArgICG_C_control	5.322	53172794	2.3421	201791314	5.309	51721912	2.2782	201791314			ArgICG	22	22	14
	ArgUCU_C_control	5.318	3911978	0.1729	201122385	5.309	3676689	0.1625	201122385			ArgUCU	22	24	14
	SerGCU_A	5.318	2707873	0.128	188048244	5.318	16441558	0.7771	188048244			SerGCU	27	32	17
	ArgCCG_A	5.31	1837000	0.0824	198062282	5.309	4328409	0.1942	198062282			ArgCCG	24	25	12
	ArgICG_A	5.319	16059574	0.7845	181954625	5.309	75668903	3.6963	181954625			ArgICG	22	22	14
	ArgUCU_A	5.31	2743675	0.1261	193458157	5.309	7471313	0.3433	193458157			ArgUCU	22	24	14
	SerGCU_B	5.318	5926770	0.2763	190643333	5.309	16453583	0.7671	190643333			SerGCU	27	32	17
	ArgCCG_B	5.318	2302381	0.1049	195164037	5.309	2523905	0.1149	195164037			ArgCCG	24	25	12
	ArgICG_B	5.31	21427119	1.0127	188059767	5.309	53232845	2.5159	188059767			ArgICG	22	22	14
	ArgUCU_B	5.318	3923414	0.1877	185813303	5.309	5039528	0.2411	185813303			ArgUCU	22	24	14
	SerGCU_C	5.31	5696739	0.273	185479980	5.309	16396374	0.7857	185479980			SerGCU	27	32	17
	ArgCCG_C	5.31	3995132	0.1904	186458067	5.309	9019698	0.43	186458067			ArgCCG	24	25	12
	ArgICG_C	5.318	19621384	0.7064	246896000	5.317	41183801	1.4826	246896000			ArgICG	22	22	14
	ArgUCU_C	5.318	2489304	0.0848	260950091	5.317	5171281	0.1761	260950091			ArgUCU	22	24	14
												SerGCU	27	32	17
												ArgCCG	24	25	12
												ArgICG	22	22	14
												ArgUCU	22	24	14

## Sheet: s2C
		non labeled				13C labeled
	name	retention time	area sample	n In fmol	area SILIS	retention time	area sample	n In fmol	area SILIS			Mod. per n.l. tRNA	Mod. per 13C tRNA
s2C	SerGCU_A_control	2.434	171036	15.2566	735608	2.433	166509	14.8529	735608			0.837715	0.891797
	ArgCCG_A_control	2.442	56645	4.8372	768392	2.45	51042	4.3588	768392			0.635062	0.523541
	ArgICG_A_control	2.442	1284208	150.954	558225	2.433	1080528	127.012	558225			1.02651	0.769639
	ArgUCU_A_control	2.425	43310	4.6045	617200	2.416	50884	5.4097	617200			0.561725	0.737108
	SerGCU_B_control	2.434	107950	14.2191	498160	2.441	86132	11.3452	498160			0.853981	0.797762
	ArgCCG_B_control	2.392	40152	4.4517	591840	2.399	37513	4.1591	591840			0.624031	0.717127
	ArgICG_B_control	2.425	1353290	167.377	530533	2.425	1315148	162.66	530533			1.02332	0.823382
	ArgUCU_B_control	2.417	56883	5.4651	682965	2.425	52730	5.0661	682965			0.632542	0.546367
	SerGCU_C_control	2.409	214006	23.427	599416	2.416	226688	24.8153	599416			0.828691	0.957663
	ArgCCG_C_control	2.434	64647	6.3549	667512	2.416	58321	5.733	667512			0.72836	0.728848
	ArgICG_C_control	2.425	2247591	200.321	736224	2.425	2137641	190.521	736224			1.0204	1.02486
	ArgUCU_C_control	2.417	137032	9.805	917049	2.416	127469	9.1208	917049			0.657074	0.719691
	SerGCU_A	2.434	16624	1.5193	717991	2.433	540770	49.421	717991			0.168004	0.762865
	ArgCCG_A	2.425	12445	0.9702	841633	2.408	148792	11.6004	841633			0.140208	0.695056
	ArgICG_A	2.434	359168	29.7683	791702	2.433	3640321	301.715	791702			0.381387	0.818533
	ArgUCU_A	2.417	23179	1.6485	922614	2.425	283209	20.1421	922614			0.167828	0.595385
	SerGCU_B	2.45	35838	2.6405	890607	2.433	632601	46.6082	890607			0.126999	0.729209
	ArgCCG_B	2.409	15947	0.9266	1129274	2.416	105299	6.1185	1129274			0.114059	0.497614
	ArgICG_B	2.425	566607	40.4316	919559	2.425	2923581	208.619	919559			0.494367	0.824307
	ArgUCU_B	2.417	30366	1.9512	1021190	2.425	203799	13.0953	1021190			0.119751	0.567068
	SerGCU_C	2.425	36282	2.7354	870329	2.425	601236	45.3294	870329			0.132139	0.687263
	ArgCCG_C	2.417	30968	2.4845	817889	2.416	316334	25.3788	817889			0.155408	0.568749
	ArgICG_C	2.45	365335	27.9437	857879	2.441	1631696	124.805	857879			0.414515	0.789201
	ArgUCU_C	2.442	14257	1.3064	716108	2.433	91713	8.4037	716108			0.144064	0.601477
		n.l.negative	13C negative	St. Dev. n.l.	St. Dev. 13C					n.l. MMS	13C negative	St. Dev. n.l.	St. Dev. 13C			n.l.negative	13C negative	n.l. MMS	13C negative	St. Dev. n.l.	St. Dev. 13C	St. Dev. n.l.	St. Dev. 13C
	SerGCU	0.840129	0.882407	0.0104647	0.0656163				SerGCU	0.142381	0.726446	0.0182397	0.0309261		SerGCU	0.840129	0.882407	0.142381	0.726446	0.0104647	0.0656163	0.0182397	0.0309261
	ArgCCG	0.662485	0.656506	0.0467981	0.0941418				ArgCCG	0.136558	0.58714	0.0170767	0.0816473		ArgCCG	0.662485	0.656506	0.136558	0.58714	0.0467981	0.0941418	0.0170767	0.0816473
	ArgICG	1.02341	0.872626	0.00249372	0.109856				ArgICG	0.430089	0.81068	0.0474204	0.0153701		ArgICG	1.02341	0.872626	0.430089	0.81068	0.00249372	0.109856	0.0474204	0.0153701
	ArgUCU	0.617113	0.667722	0.040426	0.0861048				ArgUCU	0.143881	0.587977	0.0196276	0.0149925		ArgUCU	0.617113	0.667722	0.143881	0.587977	0.040426	0.0861048	0.0196276	0.0149925
	limit of precission
	A	B	C	middle value	St. Dev.
SerGCU	0.939357	1.07047	0.865326	0.958385	0.0848241
ArgCCG	1.21301	0.870182	0.99933	1.02751	0.141372
ArgICG	1.33375	1.24282	0.995652	1.19074	0.142856
ArgUCU	0.762065	1.15772	0.912994	0.944261	0.163032

## Sheet: ms2C
		non labeled				13C labeled
	name	retention time	area sample	n In fmol	area SILIS	retention time	area sample	n In fmol	area SILIS			Mod. per n.l. tRNA	Mod. per 13C tRNA
ms2C	SerGCU_A_control	5.015	2423	0.0936	11942	4.777	0	0	11942			0.00513942	0
	ArgCCG_A_control	4.998	4567	0.1663	12669	4.777	0	0	12669			0.0218331	0
	ArgICG_A_control	5.007	1834	0.0736	11487	4.769	0	0	11487			0.00050049	0
	ArgUCU_A_control	4.998	3222	0.1043	14247	4.761	0	0	14247			0.012724	0
	SerGCU_B_control	5.007	3537	0.1313	12431	4.769	0	0	12431			0.00788571	0
	ArgCCG_B_control	4.998	5322	0.1839	13349	4.752	0	0	13349			0.0257788	0
	ArgICG_B_control	5.007	4139	0.1482	12885	4.769	0	0	12885			0.000906071	0
	ArgUCU_B_control	5.023	2456	0.1069	10594	4.769	0	0	10594			0.0123728	0
	SerGCU_C_control	5.023	2414	0.0889	12530	4.769	0	0	12530			0.00314469	0
	ArgCCG_C_control	4.99	1659	0.0609	12571	4.769	0	0	12571			0.00697999	0
	ArgICG_C_control	5.007	1411	0.046	14143	4.769	0	0	14143			0.000234316	0
	ArgUCU_C_control	4.99	1620	0.0566	13210	4.769	0	0	13210			0.003793	0
	SerGCU_A	5.007	499379	18.9218	12175	4.997	1694	0.0642	12175			2.09238	0.000990994
	ArgCCG_A	4.998	76721	2.8556	12394	4.761	0	0	12394			0.412676	0																							+
	ArgICG_A	5.007	1290906	44.2964	13444	5.006	2434	0.0835	13444			0.567518	0.00022653
	ArgUCU_A	4.998	191891	6.3073	14035	4.98	622	0.0205	14035			0.642122	0.000605964
	SerGCU_B	5.007	1041260	38.7495	12396	4.997	2245	0.0835	12396			1.86372	0.0013064
	ArgCCG_B	5.007	102845	3.3181	14299	4.971	332	0.0107	14299			0.408437	0.000870225
	ArgICG_B	4.998	1902316	67.5829	12985	4.997	1745	0.062	12985			0.826352	0.000244978
	ArgUCU_B	4.998	275861	8.9265	14257	4.989	0	0	14257			0.547847	0
	SerGCU_C	4.998	961720	33.173	13374	4.989	2782	0.096	13374			1.60249	0.00145551
	ArgCCG_C	4.998	385611	11.8668	14991	4.989	1161	0.0357	14991			0.742278	0.000800051
	ArgICG_C	5.007	1251080	44.7172	12907	4.769	0	0	12907			0.663332	0
	ArgUCU_C	5.007	198174	7.5053	12181	4.769	0	0	12181			0.827654	0		incl. Factor *0.463 for ms2C
															(standardization calculated from s2C abundance)
		n.l.negative	13C negative	St. Dev. n.l.	St. Dev. 13C					n.l. MMS	13C negative	St. Dev. n.l.	St. Dev. 13C			n.l.negative	13C negative	n.l. MMS	13C negative	St. Dev. n.l.	St. Dev. 13C	St. Dev. n.l.	St. Dev. 13C
	SerGCU	0.00538994	0	0.0019436	0				SerGCU	1.85286	0.00125097	0.200144	0.000193645		SerGCU	0.00249554	0	0.857875	0.000579198	0.000899888	0	0.0926668	8.96576e-05
	ArgCCG	0.0181973	0	0.00809373	0				ArgCCG	0.52113	0.000556759	0.156385	0.000394729		ArgCCG	0.00842534	0	0.241283	0.000257779	0.0037474	0	0.0724061	0.000182759
	ArgICG	0.000546959	0	0.000276204	0				ArgICG	0.685734	0.000157169	0.106849	0.00011139		ArgICG	0.000253242	0	0.317495	7.27694e-05	0.000127882	0	0.0494712	5.15738e-05
	ArgUCU	0.00962996	0	0.00412984	0				ArgUCU	0.672541	0.000201988	0.116238	0.000285654		ArgUCU	0.00445867	0	0.311386	9.35205e-05	0.00191212	0	0.0538183	0.000132258
	limit of precission
	A	B	C	middle value	St. Dev.
SerGCU	#DIV/0!	#DIV/0!	#DIV/0!	#DIV/0!	#DIV/0!
ArgCCG	#DIV/0!	#DIV/0!	#DIV/0!	#DIV/0!	#DIV/0!
ArgICG	#DIV/0!	#DIV/0!	#DIV/0!	#DIV/0!	#DIV/0!
ArgUCU	#DIV/0!	#DIV/0!	#DIV/0!	#DIV/0!	#DIV/0!

## Sheet: I
		non labeled				13C labeled
	name	retention time	area sample	n In fmol	area SILIS	retention time	area sample	n In fmol	area SILIS			Mod. per n.l. tRNA	Mod. per 13C tRNA
Inosine	SerGCU_A_control	3.262	3241	0.0638	238060	3.285	0	0	238060			0.00350315	0
	ArgCCG_A_control	3.279	9299	0.1894	230209	3.268	5749	0.1171	230209			0.0248658	0.014065
	ArgICG_A_control	3.271	771828	16.2304	223009	3.277	738392	15.5273	223009			0.110369	0.0940888
	ArgUCU_A_control	3.271	4908	0.0862	267136	3.277	124	0.0022	267136			0.0105159	0.000299765
	SerGCU_B_control	3.271	3605	0.0742	227881	3.277	0	0	227881			0.00445636	0
	ArgCCG_B_control	3.254	13132	0.243	253466	3.26	7543	0.1395	253466			0.0340633	0.0240531
	ArgICG_B_control	3.271	928092	18.0911	240578	3.268	928994	18.1087	240578			0.110606	0.091666
	ArgUCU_B_control	3.262	8109	0.1497	254007	3.277	51	0.0009	254007			0.0173266	9.7063e-05
	SerGCU_C_control	3.262	145325	2.8852	236211	3.562	0	0	236211			0.102059	0
	ArgCCG_C_control	3.262	11429	0.2044	262257	3.26	8187	0.1464	262257			0.0234271	0.0186121
	ArgICG_C_control	3.262	1186175	22.6845	245217	3.26	1169148	22.3589	245217			0.115551	0.120274
	ArgUCU_C_control	3.271	10657	0.1794	278606	3.243	418	0.007	278606			0.0120223	0.000552346
	SerGCU_A	3.262	27361	0.5098	251700	3.252	667	0.0124	251700			0.0563738	0.000191407
	ArgCCG_A	3.254	22764	0.3985	267910	3.26	16366	0.2865	267910			0.057589	0.0171661
	ArgICG_A	3.271	326427	6.5239	234643	3.268	1768424	35.3435	234643			0.0835831	0.0958847
	ArgUCU_A	3.271	5014	0.0891	263784	3.26	575	0.0102	263784			0.00907093	0.000301504
	SerGCU_B	3.262	7856	0.1336	275700	3.243	445	0.0076	275700			0.00642572	0.000118906
	ArgCCG_B	3.262	27644	0.4206	308187	3.26	11107	0.169	308187			0.0517732	0.0137447
	ArgICG_B	3.262	539419	8.6033	294029	3.26	1473752	23.5052	294029			0.105195	0.092875
	ArgUCU_B	3.262	5504	0.0801	322160	3.252	474	0.0069	322160			0.00491598	0.000298792
	SerGCU_C	3.262	6476	0.0979	310076	3.268	459	0.0069	310076			0.00472925	0.000104615
	ArgCCG_C	3.262	34148	0.4625	346275	3.26	19227	0.2604	346275			0.0289298	0.00583566
	ArgICG_C	3.271	279909	5.1064	257060	3.268	778241	14.1974	257060			0.075748	0.0897769
	ArgUCU_C	3.262	3711	0.0628	276938	3.277	494	0.0084	276938			0.00692533	0.000601212
		n.l.negative	13C negative	St. Dev. n.l.	St. Dev. 13C					n.l. MMS	13C negative	St. Dev. n.l.	St. Dev. 13C			n.l.negative	13C negative	n.l. MMS	13C negative	St. Dev. n.l.	St. Dev. 13C	St. Dev. n.l.	St. Dev. 13C
	SerGCU	0.0366729	0	0.0462367	0				SerGCU	0.0225096	0.000138309	0.0239556	3.79965e-05		SerGCU	0.0366729	0	0.0225096	0.000138309	0.0462367	0	0.0239556	3.79965e-05
	ArgCCG	0.0274521	0.0189101	0.00471161	0.00408305				ArgCCG	0.0460973	0.0122488	0.0123693	0.00474502		ArgCCG	0.0274521	0.0189101	0.0460973	0.0122488	0.00471161	0.00408305	0.0123693	0.00474502
	ArgICG	0.112175	0.102009	0.00238895	0.0129525				ArgICG	0.0881752	0.0928455	0.0124523	0.00249359		ArgICG	0.112175	0.102009	0.0881752	0.0928455	0.00238895	0.0129525	0.0124523	0.00249359
	ArgUCU	0.0132883	0.000316391	0.00292098	0.00018624				ArgUCU	0.00697075	0.000400503	0.00169656	0.000141927		ArgUCU	0.0132883	0.000316391	0.00697075	0.000400503	0.00292098	0.00018624	0.00169656	0.000141927
																																	-
	limit of precission
	A	B	C	middle value	St. Dev.
SerGCU	#DIV/0!	#DIV/0!	#DIV/0!	#DIV/0!	#DIV/0!
ArgCCG	1.76792	1.41617	1.2587	1.48093	0.21287
ArgICG	1.17303	1.20662	0.960736	1.11346	0.108861
ArgUCU	35.0806	178.509	21.766	78.4518	70.9595

## Sheet: m1G
		non labeled				13C labeled
	name	retention time	area sample	n In fmol	area SILIS	retention time	area sample	n In fmol	area SILIS			Mod. per n.l. tRNA	Mod. per 13C tRNA
m1G	SerGCU_A_control	4.7	11174	0.0507	19678077	4.699	7077	0.0321	19678077			0.00278386	0.00192735
	ArgCCG_A_control	4.7	784023	3.5427	19756459	4.699	661585	2.9894	19756459			0.465111	0.359061
	ArgICG_A_control	4.7	4759	0.0213	19946557	4.691	447	0.002	19946557			0.000144843	1.21191e-05
	ArgUCU_A_control	4.7	2964	0.0132	20025151	4.691	2395	0.0107	20025151			0.00161033	0.00145795
	SerGCU_B_control	4.7	8548	0.0428	17815458	4.691	6999	0.0351	17815458			0.00257051	0.00246813
	ArgCCG_B_control	4.683	650198	2.8872	20104090	4.682	572754	2.5433	20104090			0.404722	0.438525
	ArgICG_B_control	4.692	6793	0.0302	20071980	4.691	894	0.004	20071980			0.000184638	2.02479e-05
	ArgUCU_B_control	4.7	5367	0.0236	20339729	4.682	2345	0.0103	20339729			0.00273151	0.00111083
	SerGCU_C_control	4.683	203715	0.9411	19323321	4.691	10903	0.0504	19323321			0.0332898	0.00194502
	ArgCCG_C_control	4.692	930318	4.0247	20635509	4.682	818860	3.5425	20635509			0.461287	0.450366
	ArgICG_C_control	4.7	10559	0.0444	21213904	4.674	5786	0.0243	21213904			0.000226166	0.000130715
	ArgUCU_C_control	4.692	34246	0.1429	21390974	4.682	9999	0.0417	21390974			0.00957632	0.0032904
	SerGCU_A	4.683	11858	0.0574	18439601	4.691	38175	0.1848	18439601			0.0063473	0.00285258
	ArgCCG_A	4.683	311514	1.3408	20740629	4.682	1721235	7.4085	20740629			0.193765	0.443892
	ArgICG_A	4.7	6010	0.0261	20576048	4.691	7763	0.0337	20576048			0.000334389	9.1426e-05
	ArgUCU_A	4.692	5480	0.0243	20100641	4.682	14178	0.063	20100641			0.00247389	0.00186223
	SerGCU_B	4.683	23426	0.0977	21407538	4.691	50719	0.2115	21407538			0.00469905	0.00330903
	ArgCCG_B	4.692	355723	1.3069	24298855	4.691	1086037	3.99	24298855			0.160871	0.324505
	ArgICG_B	4.692	12222	0.0466	23405716	4.682	14451	0.0551	23405716			0.000569789	0.000217714
	ArgUCU_B	4.692	11558	0.0459	22494662	4.682	15243	0.0605	22494662			0.00281702	0.00261984
	SerGCU_C	4.675	13931	0.0568	21881547	4.682	41885	0.1709	21881547			0.00274383	0.0025911
	ArgCCG_C	4.683	479467	1.8172	23554633	4.682	1416470	5.3684	23554633			0.113667	0.120308
	ArgICG_C	4.692	15715	0.0602	23316460	4.691	9002	0.0345	23316460			0.000893003	0.00021816
	ArgUCU_C	4.7	4702	0.0193	21750531	4.691	12765	0.0524	21750531			0.00212833	0.00375042
		n.l.negative	13C negative	St. Dev. n.l.	St. Dev. 13C					n.l. MMS	13C negative	St. Dev. n.l.	St. Dev. 13C			n.l.negative	13C negative	n.l. MMS	13C negative	St. Dev. n.l.	St. Dev. 13C	St. Dev. n.l.	St. Dev. 13C
	SerGCU	0.0128814	0.0021135	0.0144312	0.000250866				SerGCU	0.00459673	0.00291757	0.00147289	0.000296671		SerGCU	0.0128814	0.0021135	0.00459673	0.00291757	0.0144312	0.000250866	0.00147289	0.000296671
	ArgCCG	0.443707	0.415984	0.0276102	0.0405399				ArgCCG	0.156101	0.296235	0.0328732	0.133606		ArgCCG	0.443707	0.415984	0.156101	0.296235	0.0276102	0.0405399	0.0328732	0.133606
	ArgICG	0.000185216	5.43607e-05	3.32026e-05	5.40926e-05				ArgICG	0.00059906	0.000175767	0.000228991	5.96381e-05		ArgICG	0.000185216	5.43607e-05	0.00059906	0.000175767	3.32026e-05	5.40926e-05	0.000228991	5.96381e-05
	ArgUCU	0.00463939	0.00195306	0.00352082	0.000956203				ArgUCU	0.00247308	0.00274416	0.00028116	0.000775846		ArgUCU	0.00463939	0.00195306	0.00247308	0.00274416	0.00352082	0.000956203	0.00028116	0.000775846
																																				m
	limit of precission
	A	B	C	middle value	St. Dev.
SerGCU	1.4444	1.04148	17.1154	6.53377	7.48417
ArgCCG	1.29536	0.922917	1.02425	1.08084	0.157225
ArgICG	11.9516	9.11884	1.73022	7.60021	4.30881
ArgUCU	1.10452	2.45898	2.91038	2.15796	0.767351

## Sheet: m2A
		non labeled				13C labeled
	name	retention time	area sample	n In fmol	area SILIS	retention time	area sample	n In fmol	area SILIS			Mod. per n.l. tRNA	Mod. per 13C tRNA
m2A	SerGCU_A_control	7.614	30785	0.1291	49540891	7.603	20297	0.0851	49540891			0.00708867	0.00510957
	ArgCCG_A_control	7.597	263703	1.0847	50493217	7.594	228928	0.9416	50493217			0.142407	0.113097
	ArgICG_A_control	7.597	32980746	145.755	46994507	7.594	28634304	126.546	46994507			0.991154	0.766817
	ArgUCU_A_control	7.597	15493	0.0615	52332748	7.594	11881	0.0472	52332748			0.00750267	0.00643132
	SerGCU_B_control	7.589	23392	0.0976	49760072	7.594	18886	0.0788	49760072			0.00586173	0.00554099
	ArgCCG_B_control	7.589	264179	1.0831	50657824	7.586	237592	0.9741	50657824			0.151827	0.167958
	ArgICG_B_control	7.589	35957695	162.113	46066383	7.586	33771367	152.256	46066383			0.991132	0.770718
	ArgUCU_B_control	7.597	13984	0.056	51906025	7.594	11346	0.0454	51906025			0.00648156	0.00489629
	SerGCU_C_control	7.589	49544	0.2125	48427279	7.586	38757	0.1662	48427279			0.00751683	0.00641393
	ArgCCG_C_control	7.589	326354	1.3457	50368999	7.586	287666	1.1861	50368999			0.154236	0.150791
	ArgICG_C_control	7.597	44032256	201.306	45427990	7.586	39593870	181.015	45427990			1.02542	0.97372
	ArgUCU_C_control	7.589	30390	0.1227	51447793	7.594	22873	0.0923	51447793			0.00822264	0.00728308
	SerGCU_A	7.589	19973	0.0886	46822715	7.586	82538	0.3661	46822715			0.0097974	0.00565114
	ArgCCG_A	7.589	212390	0.8817	50031830	7.586	603138	2.5037	50031830			0.127418	0.150013
	ArgICG_A	7.589	10503144	49.7813	43819045	7.586	60288179	285.745	43819045			0.63779	0.77521
	ArgUCU_A	7.589	13584	0.0584	48340444	7.586	44498	0.1912	48340444			0.00594548	0.00565173
	SerGCU_B	7.589	44591	0.1782	51976964	7.586	114345	0.4569	51976964			0.00857083	0.00714843
	ArgCCG_B	7.589	294258	1.113	54909012	7.586	405563	1.534	54909012			0.137003	0.124759
	ArgICG_B	7.589	15192661	66.6658	47330456	7.586	43586597	191.259	47330456			0.815138	0.755714
	ArgUCU_B	7.597	22302	0.0885	52320795	7.586	35639	0.1415	52320795			0.00543152	0.0061274
	SerGCU_C	7.589	34209	0.1394	50982837	7.586	85291	0.3474	50982837			0.00673398	0.00526711
	ArgCCG_C	7.589	234981	0.9064	53839610	7.586	603747	2.329	53839610			0.0566961	0.0521938
	ArgICG_C	7.597	10331346	39.3221	54567091	7.586	31425311	119.608	54567091			0.583302	0.756336
	ArgUCU_C	7.597	16502	0.0619	55367495	7.594	40634	0.1524	55367495			0.00682608	0.0109077
		n.l.negative	13C negative	St. Dev. n.l.	St. Dev. 13C					n.l. MMS	13C negative	St. Dev. n.l.	St. Dev. 13C			n.l.negative	13C negative	n.l. MMS	13C negative	St. Dev. n.l.	St. Dev. 13C	St. Dev. n.l.	St. Dev. 13C
	SerGCU	0.00682241	0.00568816	0.000701432	0.000542577				SerGCU	0.0083674	0.00602223	0.00125888	0.000811633		SerGCU	0.00682241	0.00568816	0.0083674	0.00602223	0.000701432	0.000542577	0.00125888	0.000811633
	ArgCCG	0.14949	0.143949	0.00510396	0.0229136				ArgCCG	0.107039	0.108989	0.0358124	0.0414623		ArgCCG	0.14949	0.143949	0.107039	0.108989	0.00510396	0.0229136	0.0358124	0.0414623
	ArgICG	1.00257	0.837085	0.0161588	0.0966286				ArgICG	0.678743	0.76242	0.098978	0.00904726		ArgICG	1.00257	0.837085	0.678743	0.76242	0.0161588	0.0966286	0.098978	0.00904726
	ArgUCU	0.00740229	0.00620356	0.000714328	0.000987622				ArgUCU	0.00606769	0.00756228	0.000575849	0.00237353		ArgUCU	0.00740229	0.00620356	0.00606769	0.00756228	0.000714328	0.000987622	0.000575849	0.00237353
	limit of precission
	A	B	C	middle value	St. Dev.
SerGCU	1.38733	1.05789	1.17195	1.20572	0.1366
ArgCCG	1.25916	0.903958	1.02284	1.06199	0.147629
ArgICG	1.29256	1.28598	1.0531	1.21055	0.111366
ArgUCU	1.16658	1.32377	1.12901	1.20645	0.0843619

## Sheet: m7G
		non labeled				13C labeled
	name	retention time	area sample	n In fmol	area SILIS	retention time	area sample	n In fmol	area SILIS			Mod. per n.l. tRNA	Mod. per 13C tRNA
m7G	SerGCU_A_control	2.724	18624	0.1278	14861629	2.706	10243	0.0703	14861629			0.00701729	0.00422095
	ArgCCG_A_control	2.732	410616	2.7672	15129051	2.732	347597	2.3425	15129051			0.363298	0.281361
	ArgICG_A_control	2.724	6415644	46.1067	14187261	2.723	5855087	42.0782	14187261			0.313532	0.254976
	ArgUCU_A_control	2.715	81059	0.5108	16178629	2.723	73432	0.4628	16178629			0.0623149	0.0630596
	SerGCU_B_control	2.715	13392	0.0943	14486229	2.715	9942	0.07	14486229			0.00566354	0.0049222
	ArgCCG_B_control	2.674	326236	2.5207	13195931	2.681	250282	1.9338	13195931			0.353347	0.333433
	ArgICG_B_control	2.715	5669003	47.667	12125820	2.715	5243615	44.0902	12125820			0.291428	0.223184
	ArgUCU_B_control	2.724	70383	0.4984	14398438	2.723	59556	0.4217	14398438			0.0576859	0.0454794
	SerGCU_C_control	2.707	14254	0.1115	13038046	2.698	12174	0.0952	13038046			0.00394413	0.00367392
	ArgCCG_C_control	2.724	428272	4.0125	10882430	2.723	390941	3.6628	10882430			0.459888	0.465659
	ArgICG_C_control	2.715	7146153	61.2502	11895606	2.715	6784229	58.1482	11895606			0.311998	0.312792
	ArgUCU_C_control	2.724	122790	0.861	14540009	2.715	118149	0.8285	14540009			0.0576992	0.0653741
	SerGCU_A	2.715	184185	1.5076	12456518	2.715	59397	0.4862	12456518			0.166711	0.007505
	ArgCCG_A	2.707	370005	2.8532	13222217	2.698	883573	6.8133	13222217			0.412329	0.408229
	ArgICG_A	2.724	4034919	28.8447	14262353	2.723	13217800	94.4909	14262353			0.369554	0.256348
	ArgUCU_A	2.715	501631	3.2171	15898109	2.706	257328	1.6503	15898109			0.327521	0.0487816
	SerGCU_B	2.724	460378	2.96	15857664	2.723	86446	0.5558	15857664			0.142366	0.00869577
	ArgCCG_B	2.724	627854	3.5064	18256581	2.723	642409	3.5877	18256581			0.431616	0.291786
	ArgICG_B	2.715	5800481	37.8797	15612763	2.712	10007108	65.3508	15612763			0.463164	0.258218
	ArgUCU_B	2.715	747570	4.2928	17755359	2.706	210810	1.2106	17755359			0.263462	0.0524228
	SerGCU_C	2.715	445068	2.8263	16055969	2.706	70314	0.4465	16055969			0.13653	0.00676962
	ArgCCG_C	2.715	747269	5.0512	15083460	2.706	715386	4.8357	15083460			0.315957	0.10837
	ArgICG_C	2.732	4136456	24.1684	17450317	2.723	7351857	42.9552	17450317			0.358513	0.271626
	ArgUCU_C	2.732	551597	3.2175	17479269	2.732	154912	0.9036	17479269			0.354813	0.0646733
		n.l.negative	13C negative	St. Dev. n.l.	St. Dev. 13C					n.l. MMS	13C negative	St. Dev. n.l.	St. Dev. 13C			n.l.negative	13C negative	n.l. MMS	13C negative	St. Dev. n.l.	St. Dev. 13C	St. Dev. n.l.	St. Dev. 13C
	SerGCU	0.00554165	0.00427236	0.00125757	0.0005109				SerGCU	0.148536	0.0076568	0.0130707	0.000793641		SerGCU	0.00554165	0.00427236	0.148536	0.0076568	0.00125757	0.0005109	0.0130707	0.000793641
	ArgCCG	0.392178	0.360151	0.0480506	0.0775753				ArgCCG	0.386634	0.269462	0.0505927	0.123431		ArgCCG	0.392178	0.360151	0.386634	0.269462	0.0480506	0.0775753	0.0505927	0.123431
	ArgICG	0.305653	0.263651	0.0100778	0.0370931				ArgICG	0.397077	0.262064	0.0469477	0.00680446		ArgICG	0.305653	0.263651	0.397077	0.262064	0.0100778	0.0370931	0.0469477	0.00680446
	ArgUCU	0.0592333	0.057971	0.00217901	0.00888332				ArgUCU	0.315265	0.0552926	0.0382873	0.00679768		ArgUCU	0.0592333	0.057971	0.315265	0.0552926	0.00217901	0.00888332	0.0382873	0.00679768
	limit of precission
	A	B	C	middle value	St. Dev.
SerGCU	1.66249	1.15061	1.07355	1.29555	0.261368
ArgCCG	1.29122	1.05972	0.987606	1.11285	0.129516
ArgICG	1.22965	1.30578	0.997462	1.17763	0.131134
ArgUCU	0.98819	1.2684	0.8826	1.0464	0.162789

## Sheet: t6A
		non labeled				13C labeled
	name	retention time	area sample	n In fmol	area SILIS	retention time	area sample	n In fmol	area SILIS			Mod. per n.l. tRNA	Mod. per 13C tRNA
t6A	SerGCU_A_control	6.901	6037	1.7187	50492	6.908	3929	1.1185	50492			0.094371	0.0671569
	ArgCCG_A_control	6.876	187	0.0538	49822	6.991	0	0	49822			0.00706325	0
	ArgICG_A_control	6.884	324	0.0918	50640	6.916	82	0.0232	50640			0.000624253	0.000140582
	ArgUCU_A_control	6.884	1944	0.5163	54097	6.891	1550	0.4119	54097			0.0629859	0.0561241
	SerGCU_B_control	6.893	6638	2.1566	44243	6.883	3795	1.2329	44243			0.129523	0.086694
	ArgCCG_B_control	6.925	199	0.0555	51557	6.933	0	0	51557			0.00777989	0
	ArgICG_B_control	6.851	674	0.1897	51051	6.883	178	0.0501	51051			0.00115979	0.000253606
	ArgUCU_B_control	6.884	4290	1.1864	51972	6.883	2166	0.599	51972			0.137316	0.0646008
	SerGCU_C_control	6.876	21718	6.1084	51104	6.875	9458	2.6601	51104			0.216074	0.102658
	ArgCCG_C_control	6.918	180	0.0504	51319	6.85	95	0.0266	51319			0.00577654	0.00338171
	ArgICG_C_control	6.868	692	0.1826	54433	6.891	225	0.0593	54433			0.000930134	0.000318988
	ArgUCU_C_control	6.876	6720	1.7878	54031	6.875	3680	0.9791	54031			0.119808	0.0772574
	SerGCU_A	6.884	10880	3.2867	47583	6.875	16777	5.0681	47583			0.363444	0.0782314
	ArgCCG_A	6.876	563	0.1523	53127	6.883	115	0.0312	53127			0.0220096	0.0018694
	ArgICG_A	6.859	886	0.2397	53117	6.891	152	0.041	53117			0.003071	0.00011123
	ArgUCU_A	6.876	7002	1.9753	50954	6.875	5923	1.6708	50954			0.201098	0.0493876
	SerGCU_B	6.876	18811	4.9062	55113	6.875	17334	4.5209	55113			0.235972	0.0707318
	ArgCCG_B	6.884	335	0.084	57260	6.883	139	0.0349	57260			0.0103399	0.0028384
	ArgICG_B	6.884	605	0.151	57593	6.883	127	0.0318	57593			0.00184631	0.00012565
	ArgUCU_B	6.884	8507	2.2747	53754	6.883	4984	1.3327	53754			0.139605	0.0577101
	SerGCU_C	6.876	17632	4.8104	52687	6.875	17480	4.769	52687			0.232376	0.0723053
	ArgCCG_C	6.876	5081	1.3558	53867	6.875	4420	1.1795	53867			0.0848064	0.0264331
	ArgICG_C	6.868	984	0.2527	55961	6.875	387	0.0994	55961			0.00374854	0.000628553
	ArgUCU_C	6.884	5964	1.6075	53326	6.891	3583	0.9659	53326			0.177269	0.0691323
		n.l.negative	13C negative	St. Dev. n.l.	St. Dev. 13C					n.l. MMS	13C negative	St. Dev. n.l.	St. Dev. 13C			n.l.negative	13C negative	n.l. MMS	13C negative	St. Dev. n.l.	St. Dev. 13C	St. Dev. n.l.	St. Dev. 13C
	SerGCU	0.146656	0.0855028	0.0511409	0.0145176				SerGCU	0.277264	0.0737562	0.0609562	0.00322902		SerGCU	0.146656	0.0855028	0.277264	0.0737562	0.0511409	0.0145176	0.0609562	0.00322902
	ArgCCG	0.00687323	0.00112724	0.000828828	0.00159416				ArgCCG	0.0390519	0.0103803	0.0327022	0.0113579		ArgCCG	0.00687323	0.00112724	0.0390519	0.0103803	0.000828828	0.00159416	0.0327022	0.0113579
	ArgICG	0.000904727	0.000237725	0.000219371	7.36944e-05				ArgICG	0.00288862	0.000288478	0.000787215	0.000240542		ArgICG	0.000904727	0.000237725	0.00288862	0.000288478	0.000219371	7.36944e-05	0.000787215	0.000240542
	ArgUCU	0.106703	0.0659941	0.0317286	0.0086837				ArgUCU	0.172657	0.0587433	0.0253151	0.00809377		ArgUCU	0.106703	0.0659941	0.172657	0.0587433	0.0317286	0.0086837	0.0253151	0.00809377
	limit of precission
	A	B	C	middle value	St. Dev.
SerGCU	1.40523	1.49402	2.10481	1.66802	0.310975
ArgCCG	#DIV/0!	#DIV/0!	1.70817	#DIV/0!	#DIV/0!
ArgICG	4.44049	4.57322	2.91589	3.97653	0.751942
ArgUCU	1.12226	2.12561	1.55076	1.59955	0.411068

## Sheet: Gm
		non labeled				13C labeled
	name	retention time	area sample	n In fmol	area SILIS	retention time	area sample	n In fmol	area SILIS			Mod. per n.l. tRNA	Mod. per 13C tRNA
Gm	SerGCU_A_control	4.776	41395	1.6405	4374182	4.775	30669	1.2154	4374182			0.0900772	0.072975
	ArgCCG_A_control	4.793	5874	0.2438	4176468	4.758	2334	0.0969	4176468			0.0320078	0.0116388
	ArgICG_A_control	4.776	176270	6.802	4492242	4.775	112338	4.335	4492242			0.0462545	0.0262682
	ArgUCU_A_control	4.776	12104	0.442	4747031	4.766	6473	0.2364	4747031			0.0539217	0.0322111
	SerGCU_B_control	4.767	46975	2.1498	3787821	4.758	24710	1.1308	3787821			0.129114	0.0795146
	ArgCCG_B_control	4.767	5674	0.2318	4242840	4.758	2678	0.1094	4242840			0.0324933	0.0188632
	ArgICG_B_control	4.767	217929	8.4235	4484841	4.766	123238	4.7634	4484841			0.0514999	0.0241123
	ArgUCU_B_control	4.767	15257	0.5935	4456392	4.766	6625	0.2577	4456392			0.0686929	0.0277924
	SerGCU_C_control	4.759	82804	3.3808	4245730	4.758	51146	2.0883	4245730			0.11959	0.0805909
	ArgCCG_C_control	4.767	4795	0.1909	4353237	4.766	3657	0.1456	4353237			0.0218798	0.0185104
	ArgICG_C_control	4.767	237354	9.1017	4520601	4.766	172356	6.6093	4520601			0.0463625	0.0355529
	ArgUCU_C_control	4.767	27296	1.0945	4323131	4.766	13173	0.5282	4323131			0.073347	0.0416785
	SerGCU_A	4.767	24580	1.1345	3755953	4.766	94132	4.3445	3755953			0.125453	0.0670619
	ArgCCG_A	4.767	3815	0.1608	4113323	4.758	5466	0.2304	4113323			0.0232379	0.0138048
	ArgICG_A	4.767	53713	2.258	4123643	4.766	265122	11.1452	4123643			0.0289291	0.0302362
	ArgUCU_A	4.767	6552	0.2886	3934826	4.766	20907	0.9211	3934826			0.0293813	0.027227
	SerGCU_B	4.767	41533	1.7058	4220779	4.766	86295	3.5442	4220779			0.0820433	0.0554508
	ArgCCG_B	4.776	5191	0.188	4786999	4.775	5791	0.2097	4786999			0.0231416	0.0170548
	ArgICG_B	4.767	82699	3.0417	4713185	4.766	181147	6.6626	4713185			0.0371916	0.0263256
	ArgUCU_B	4.767	10191	0.3977	4442614	4.766	16310	0.6364	4442614			0.0244081	0.0275581
	SerGCU_C	4.767	47322	1.8886	4343610	4.758	89177	3.559	4343610			0.0912324	0.0539599
	ArgCCG_C	4.751	18586	0.6753	4771340	4.758	40945	1.4876	4771340			0.0422406	0.0333377
	ArgICG_C	4.767	53577	1.9548	4751133	4.775	110069	4.016	4751133			0.0289974	0.0253951
	ArgUCU_C	4.776	4945	0.1803	4754724	4.766	14330	0.5225	4754724			0.0198827	0.0373968
		n.l.negative	13C negative	St. Dev. n.l.	St. Dev. 13C					n.l. MMS	13C negative	St. Dev. n.l.	St. Dev. 13C			n.l.negative	13C negative	n.l. MMS	13C negative	St. Dev. n.l.	St. Dev. 13C	St. Dev. n.l.	St. Dev. 13C
	SerGCU	0.112927	0.0776935	0.0166186	0.00336531				SerGCU	0.0995763	0.0588242	0.0186783	0.00585665		SerGCU	0.112927	0.0776935	0.0995763	0.0588242	0.0166186	0.00336531	0.0186783	0.00585665
	ArgCCG	0.0287936	0.0163375	0.00489284	0.00332558				ArgCCG	0.02954	0.0213991	0.00898072	0.0085455		ArgCCG	0.0287936	0.0163375	0.02954	0.0213991	0.00489284	0.00332558	0.00898072	0.0085455
	ArgICG	0.048039	0.0286445	0.00244763	0.00496366				ArgICG	0.031706	0.027319	0.00387897	0.0020975		ArgICG	0.048039	0.0286445	0.031706	0.027319	0.00244763	0.00496366	0.00387897	0.0020975
	ArgUCU	0.0653205	0.033894	0.00828113	0.00579252				ArgUCU	0.0245574	0.0307273	0.00387919	0.00471799		ArgUCU	0.0653205	0.033894	0.0245574	0.0307273	0.00828113	0.00579252	0.00387919	0.00471799
	limit of precission
	A	B	C	middle value	St. Dev.
SerGCU	1.23436	1.62378	1.48392	1.44735	0.16107
ArgCCG	2.7501	1.72258	1.18202	1.8849	0.650372
ArgICG	1.76085	2.13584	1.30404	1.73358	0.340126
ArgUCU	1.67401	2.47165	1.75983	1.9685	0.357503

## Sheet: m1A
		non labeled				13C labeled
	name	retention time	area sample	n In fmol	area SILIS	retention time	area sample	n In fmol	area SILIS			Mod. per n.l. tRNA	Mod. per 13C tRNA
m1A	SerGCU_A_control	1.618	7415	0.059	6606	1.911	0	0	6606			0.00323959	0
	ArgCCG_A_control	1.627	5983	0.0439	7162	1.869	0	0	7162			0.00576351	0
	ArgICG_A_control	1.643	4608	0.0272	8923	1.877	139	0.0008	8923			0.000184964	4.84766e-06
	ArgUCU_A_control	1.635	9426	0.0618	8021	1.668	91	0.0006	8021			0.00753927	8.1754e-05
	SerGCU_B_control	1.643	6441	0.0439	7722	1.919	0	0	7722			0.00263658	0
	ArgCCG_B_control	1.601	9606	0.0686	7364	1.777	0	0	7364			0.00961622	0
	ArgICG_B_control	1.627	12866	0.0757	8934	1.811	0	0	8934			0.000462817	0
	ArgUCU_B_control	1.635	11914	0.0825	7595	1.928	0	0	7595			0.00954872	0
	SerGCU_C_control	1.627	124091	0.801	8145	2.087	0	0	8145			0.028334	0
	ArgCCG_C_control	1.627	6340	0.0371	8978	1.995	0	0	8978			0.00425218	0
	ArgICG_C_control	1.627	7917	0.0607	6852	2.012	0	0	6852			0.000309196	0
	ArgUCU_C_control	1.635	17160	0.1207	7475	1.819	0	0	7475			0.00808861	0
	SerGCU_A	1.627	206999	1.615	6739	1.903	0	0	6739			0.178587	0
	ArgCCG_A	1.61	69286	0.5457	6676	1.861	0	0	6676			0.0788615	0
	ArgICG_A	1.643	1090929	8.2338	6966	1.802	0	0	6966			0.10549	0
	ArgUCU_A	1.627	94602	0.8773	5670	1.894	0	0	5670			0.0893146	0
	SerGCU_B	1.635	377256	2.5116	7898	1.945	0	0	7898			0.1208	0
	ArgCCG_B	1.627	81594	0.5895	7277	1.886	0	0	7277			0.0725638	0
	ArgICG_B	1.618	1435975	9.6072	7859	1.626	404	0.0027	7859			0.11747	1.06684e-05
	ArgUCU_B	1.618	139373	1.0529	6960	1.819	0	0	6960			0.0646197	0
	SerGCU_C	1.618	420891	3.0107	7350	1.827	0	0	7350			0.145438	0
	ArgCCG_C	1.618	221043	1.505	7722	1.978	0	0	7722			0.094139	0
	ArgICG_C	1.652	991169	6.8511	7607	1.886	0	0	7607			0.101629	0
	ArgUCU_C	1.66	111992	0.8331	7068	1.911	0	0	7068			0.0918709	0
		n.l.negative	13C negative	St. Dev. n.l.	St. Dev. 13C					n.l. MMS	13C negative	St. Dev. n.l.	St. Dev. 13C			n.l.negative	13C negative	n.l. MMS	13C negative	St. Dev. n.l.	St. Dev. 13C	St. Dev. n.l.	St. Dev. 13C
	SerGCU	0.0114034	0	0.0119743	0				SerGCU	0.148275	0	0.0236767	0		SerGCU	0.0114034	0	0.148275	0	0.0119743	0	0.0236767	0
	ArgCCG	0.00654397	0	0.00225833	0				ArgCCG	0.0818548	0	0.00905877	0		ArgCCG	0.00654397	0	0.0818548	0	0.00225833	0	0.00905877	0
	ArgICG	0.000318992	1.61589e-06	0.000113645	2.28521e-06				ArgICG	0.108196	3.55613e-06	0.00674408	5.02913e-06		ArgICG	0.000318992	1.61589e-06	0.108196	3.55613e-06	0.000113645	2.28521e-06	0.00674408	5.02913e-06
	ArgUCU	0.0083922	2.72513e-05	0.000847978	3.85392e-05				ArgUCU	0.081935	0	0.0122882	0		ArgUCU	0.0083922	2.72513e-05	0.081935	0	0.000847978	3.85392e-05	0.0122882	0
	limit of precission
	A	B	C	middle value	St. Dev.
SerGCU	#DIV/0!	#DIV/0!	#DIV/0!	#DIV/0!	#DIV/0!
ArgCCG	#DIV/0!	#DIV/0!	#DIV/0!	#DIV/0!	#DIV/0!
ArgICG	38.1553	#DIV/0!	#DIV/0!	#DIV/0!	#DIV/0!
ArgUCU	92.219	#DIV/0!	#DIV/0!	#DIV/0!	#DIV/0!

[truncated: 2 more sheets: Sup.Table 6, FigureS14]
