# Supplementary material for: NAIL-MS reveals the repair of 2-methylthiocytidine by AlkB in E. coli
Source: Nat Commun. 2019 Dec 6;10:5600. doi: 10.1038/s41467-019-13565-9 (PMC6898146; doi:10.1038/s41467-019-13565-9)
Supplement: Supplementary file 4 — Source Data [file 41467_2019_13565_MOESM4_ESM.zip › Fig_3_and_Sup_Fig_15.xlsx]

## Sheet: Fig 3 a
BW with sfGFP
	1h	1h	5h	5h
MMS (20mM)	no	yes	no	yes
	1351	181.5	2449.9	1133.8
	17.9	17.3	3222.8	53.7
	1813.7	195.9	3222.8	93
	2757.1	329.1	3131.8	100
	1194.5	227.1	1806.7	1556.9
	2577.7	575.6	1338.9	1088.5
	448.3	160.5	3692.6	681.1
	1834.2	435.9	829.4	1201.6
	1766.8	66.5	811.2	654.9
	2042.3	309	1063.2	653.8
	17.6	182	2584	227
	3873.2	17.8	131	3639.9
	1340.8	227.1	2529.7	1371.4
	2049.2	141.6	3352.6	34.5
	1732.4	392	99.7	394.5
	1225.6	16.8	3650.5	806.6
	3797.6	1221.5	3961.4	947.1
	1883.8	355.8	3995.1	502.3
	1100.2	396.9	4019.5	80.8
	1529.5	143.5	2357.8	1450.6
	724.6	1730.9	2616.1	844.9
	1399.2	356	4058	824
	3363.9	1095.5	625.3	446.7
	30.9	172.2	3845.4	1711
	3389.6	557.7	1353.9	909.9
	987.7	124.9	1936.9	44.3
	795.6	258.8	1852.9	247.7
	1235.4	280.8	3406.4	721
	2594.7	62.4	1099	144.3
	1492.7	292.9	2764.1	2263.5
	1696.8	18.4	977.9	1187.8
	1670	263	11.5	1325
	2954.8	113.7	234.4	835.2
	537.5	182	1249.1	230.1
	17.6	19.4	3253.4	802.3
	2360	99.8	10.5	37.9
	3255	669.6	778	2168.6
	2505.6	196	1744.8	26.6
	2075.5	390	3545.9	403.1
	2479.4	149.3		123.4
	2168.4	491.6	1814.5	1164.2
	1654.7	240.7	1403.9	72.5
	3334.8	18.1	1310.4	267.2
	2577.9	266.3	2490.3	1740.9
	563.5	18.2	984.9	405.6
	3574.8	463.5	1334.6	2369.9
	1144.2	913.4	1140.4	149.3
	1791.2	244.2	1105.7	19.7
	768.4	534.9	3694.5	416.8
	1479.6	405	2937	1741.8
	16.3	18.1	4053.4	158.7
	1970.1	1085.6	1359.3	1570.3
	1388.5	265.5	336.5	138.8
	2738.7	203.6	4068.3	599
	2640.2	263.6	3615.9	895.7
	2166.4	139.9	2047.8	2314.6
	1836	354.3	390	404.4
	467.4	653.9	378.5	32.8
	16.3	298.9	3168.9	2263.2
	16	152.8	3245.3	378.9
	3097.9	220	42.4	214.5
	241.4	465.8	3889.9	1501.6
	2615.6	1875.5	3513.4	49.7
	795.6	175.5	3899.3
	2652.8	514.7	3748.9	121.4
	1450.5	305.6	3106.7	1468.8
	231	788.6	2376.6	31
	659.9	165.3	2743	487.8
	2359.8	339.3	47.5	31.9
	19.3	62	2228.1	147.3
	1896.4	668.2	2545.3	122.9
	16.7	109.1	3174.6	1230.3
	1636	17.2	2028.6	86.6
	18.3	360.8	2697.1	957.2
	2221.3	212.2	2769.6	404.9
	879.4	234.5	3742.2	268.2
	1666.1	124.7		1006.5
	2952.6	365.2	3968.7	113.2
	2868.7	660	3938.3	3017
	3664.6	101.4	1828.2	2461.7
	3806.1	365.8	3063.6	811.6
	2044	261.6	12.9	608
	1534.8	149.2	410.7	336.2
	2036.7	111.1	4093.8	653.8
	1521.4	157.2	2996.7	1882.6
	642.3	223.7	3744.4	1232.4
	1299.3	86.4	1420.3	23.4
	2635.8	175	3558.8	26.6
	2651	16.2	3907.4	1325.9
	4083.6	17.5	2297.9	11.3
	705.3	109.8	486.3	444.7
	1467.4	124.8	1367.3	1958.6
	832.8	281.5	4063.9	214.3
	1113.9	78.6	1908.7	135.5
	1016.2	784.5	2630.7	4.8
	1023.9	105.4	3964.3	463.7
	2441.5	105.2	424.8	52
	2995.9	267.8	4095	625
	3296.4	336.6	1902	4.8
	16.3	232.9	1597.7	2168.8
	432.8	142.7	2892	337.1
	375.6	200.1	4091.5	659.7
	1220.7	216.3	2006	268.7
	3402.8	95.9	2280.1	345.8
	16	97.3	4031.9	458.7
	813.2	15.3	2777.1
	2207.1	179.2	2094.3	68.9
	1415.1	210.1	26.4
	26.5	316.9	4095	1078.7
	1062.4	81.4	2647.3	41.8
	2582.5	152.2	1544.3	4.9
	3534.8	186.7	4010	31.8
	1517.7	225.4	3545.9	368.5
	999.2	995.6		1300.1
	17	808.6		1815.8
	2008.6	103.1	3694.4
	1620.1	209	2131	913.3
	1895.9	474.6	12.9	497.7
	385	15.2	498.8	116.4
	15.5	16	477.4	3541.4
	1165.4	219.1	1249.2
	1237	112.4	2717.8
	3546.1	110.1	1643.7
	17.1	89.2	2852.6
	473.9	15.7	798.3
	3047.7	58	2430.6
	1016.3	488.1	1516.4
	1045.4	203.5	3017.1
	18.4	93.1	335.1
	1674.8	520.1	1039.6
	3235	55.3	2282.5
	3714.6	13.8	1565.8
	2463.6	14	2502.2
	22.5	182.2	3869.1
	15.4	13.2	1156.9
	1999	1450.4	1216.8
	15.7	13.3	2559.6
	1740.1	16.2	2146.9
	18.1	14	641.7
	1774.1	108.6	2510.8
	16.4	117.7	965.4
	15	14.3	1183.7
	3273.7	250.6	2235.7
	2396.4	14	3868.6
	1013.6	368.1	10.9
	2935.3	59.3	2165
	593.4	49.3	2746.6
	14	191.7	3591.4
	915.4	205.1	920.4
	1479.6	162.9	46.1
	1023.5	14.2
	2536.5	14.4	681.6
	2549.5	84.2	3733.2
	3639.9	224.6	1472.6
	3050.4	227	1353.9
	3386.2	15.4	1813.9
	578.1	152.4	1927.3
	1205.5	213.3	1920.6
	2480.4	16.8	2302.1
	3014	59.9	1711.9
	1910.1	67.7	15.8
	3122.3	407.5	1745
	2398.6	136.1	888.4
	2636.1	116.9	2094.6
	3643.4	737	10.5
	2817.4	277.7	2233.5
	1079.7	15.9	1073.2
	2476.5	242.8	1063.8
	3436.6	268.2	216.5
	1092.7	82.1	1816.2
	2852.3	199.6	1071.6
	524.3	16	2981.5
	28.3	546.3	3198.2
	18.2	147	775.4
	1635.2	18.8	2603.2
	699.8	15.2	1361.7
	2630.9	221.4	1229.7
	2359.9		1235.1
	2142.6		490.9
	2406.2		1913.6
	632.2		3077.8
	1759.2		1797.9
	3587.9		2220.2
	1432.8		3432.2
	1822.8		1372.3
	2819.8		2072.6
	3370.7		1525.6
	802.7		1181.5
	734.5		1751.1
	689.4		478.8
	314.9		439.6
	2339.9		1557.6
	1045.9		3172.7
	1164.1		3742.5
	1288.6		2051.4
	1037.7		1597.5
	692.6		4008.4
	1026.5		1523
	3197.7		3868.5
	1942.4		3168.6
	1734.1		2317.6
	1193.9		231.8
	1193.1		1927.9
	15.8		1016.8
	15		3731.3
	502.9		95.3
	294.2		570.5
	1004.4		2516.5
	409.3		1962.7
	1443.6		2027
	80.4		1549.5
	982.5		3527.6
	684.4		2484.8
	15.5		1900.4
	2092.8		16.8
	979.8		2636.5
	1984.4		1782.6
	1753.3		1880.4
	878.1		2134
	15.9		366.5
	450.1		1840.3
	1491.9		2854.7
	1514.7		3987.3
	1180.3		713.3
	15.7		740
	2441		2405.3
	18.8		1727.4
	2386.5		1991.8
	13.9		3736.1
	3350.6		1315.3
	18.9		525.2
	14.9		2019.7
	1368.5		632.4
	1560.6		385.3
	1025.1		1847.4
	17.2		1649.6
	1167.3		316.5
	890.5		2793.3
	2070.3		1319.9
	2400.7		2552.3
	15.1		1604.2
	488.1		1764.3
	16.6		974
	2388.9		1520.3
	3474.1		4.3
	1245.7		2765.2
	1342.5		727.3
	20		2239.6
	751.6		2498.2
	16.7		2265.9
	887.4		511.2
	1087.7		1295.1
	2147.8		3415
	1869.5		1410.5
	16.2		1288.1
	1740.1		691.1
	3841.3		1507.3
	1747.8		1634.2
	16.9		2481.4
	1254.4		591.6
	325.4		405.5
	3113.3		2583.8
	589.1		1082.9
	2450.9
	13.1
	1771.7
	1840.8
	2578
	1043.4
	118.4
	16.4
	2195.3
	1696
	12.3
	1923.9
	517.6
	1117.4
	1544.8

## Sheet: Fig 3 c
			AGC	AGT	TTC				AGC	AGT	TTC			AGC	AGT	TTC
		fluorescence change 1h after MMS (20mM) stress	0.178777	0.125767	0.347328				MEAN of 3	MEAN of 3	MEAN of 3			Mean of single measurement	Mean of single measurement	Mean of single measurement
		stdev	0.0620295	0.0218894	0.0767441			Ara	1869.15	1775.39	1557.12		Ara	1513.55	1269.02	937.445
								MMS-20mM	334.161	223.286	540.831			2040.9	2593.7	2133.89
														2053	1463.45	1600.03
													MMS-20mM	259.427	211.766	709.764
														245.135	182.507	460.442
														497.92	275.585	452.288
	BW cells with sfGFP
	AGC						AGT						TTC
	Ara	Ara	Ara	MMS-20mM	MMS-20mM	MMS-20mM	Ara	Ara	Ara	MMS-20mM	MMS-20mM	MMS-20mM	Ara	Ara	Ara	MMS-20mM	MMS-20mM	MMS-20mM
	1351.03	3116.22	2145.87	181.52	111.211	610.828	353.904	2850.77	1799.92	508.338	48.1606	167.418	497.512	449.425	1260.76	416.229	173.804	660.842
	17.8556	2832.66	2005.62	17.2632	83.9758	733.269	1463.8	22.3774	1843.63	18.3213	634.592	73.9522	780.954	1327.49	1760.4	655.828	361.072	267.42
	1813.74	956.301	2458.19	195.883	81.9	50.5137	18.7337	1281.56	1932.17	17.5397	49.8276	497.631	422.032	1739.36	1533.81	208.137	291.928	421.736
	2757.1	1815.46	2126.58	329.087	89.56	1118.94	1812.13	2602.88	2421.42	16.9231	161.851	233.057	975.053	3870.59	2238.14	387.245	345.135	338.041
	1194.55	2241.86	2078.04	227.139	134.139	106.417	1914.15	2891.58	1473.31	279.866	57.6319	239.041	301.99	4060.85	3854.42	1000.03	525.529	399.57
	2577.71	2167.65	3386.48	575.598	48.3719	421.5	1365.85	1048.35	1978.6	443.752	103.527	78.0533	1006.35	2823.42	1845.07	2104.33	588.241	263.667
	448.302	2840.73	1348.15	160.476	136.27	331.5	2279.63	3226.99	1481.93	165.323	354.852	603.163	760.275	3851.64	2865.79	418.911	406.443	662.034
	1834.22	3499.58	1836.28	435.934	41.9276	753.5	18.1404	842.268	731.193	349.616	1201.74	172.426	3538.57	3340.75	2860.36	657.085	410.052	301
	1766.76	13.9895	770.044	66.5266	126.222	677.541	22.9477	3797.66	1614.88	342.877	162.214	739.935	640.832	2880.25	1045.42	243.695	472.312	342.028
	2042.29	1272.35	2993.82	308.983	74.8102	297.28	1311.79	3367.83	1541.62	220.04	76.6943	796.908	815.176	2442.32	1535.04	704.632	352.98	228.428
	17.5532	4029.28	1543.11	182.032	263.425	437.778	1618.25	3397.98	692.19	16.7984	155.209	109.926	483.4	2019.16	2017.56	585.767	602.277	299.726
	3873.21	3482.99	3658.4	17.7851	622.64	457.865	19.0992	1908.02	943.025	250.817	134.12	497.325	310.267	1656.42	1646.81	887.547	387.74	404.64
	1340.8	21.4309	2182.16	227.081	139.195	934.314	3723.6	2354.14	1822.23	75.9333	67.0112	214.98	77.5373	2292.56	2044.06	1653.66	521.11	307.651
	2049.18	1098.48	2638.63	141.578	162.226	761.62	3546.69	2643.17	1375.91	203.594	179.138	223.718	514.202	1282.49	1979.25	184.284	387.779	308.474
	1732.38	1843.93	2870.8	391.995	15.0464	123.822	1625.39	3199.08	994.996	141.423	71.6633	369.22	93.2963	3300.48	1740.03	1265.38	481.616	243.361
	1225.65	14.1753	3392.97	16.8056	50.0139	925.28	3203.59	3304.93	323.444	15.8649	550.735	528.422	785.091	2446.01	1653.35	584.031	324.058	303.548
	3797.58	2010.64	2089.63	1221.45	75.3977	86.887	1508.62	1143.93	983.738	94.9837	1831.67	101.947	1112.27	4094.68	2606.71	345.367	637.52	264.445
	1883.81	3905.22	2695.24	355.757	622.562	243.25	2220.42	3224.64	2245.93	133.96	161.205	362.53	77.4426	4026.22	1968.81	624.704	287.196	513.589
	1100.17	3054.55	2772.37	396.901	232.64	509.491	1553.2	1384.64	3023.27	18.2433	245.527	359.179	402.953	2067.26	2055.03	783.89	405.97	479.649
	1529.53	878.463	3578.89	143.453	294.358	113.117	2017.09	1779.86	1436.5	273.958	231.131	121.915	1372.27	3380.68	1364.99	270.056	448.475	295.858
	724.561	1040.4	3325.02	1730.94	459.132	325.296	1420.94	1832.79	1302.81	424.477	64.8592	154.359	1145.03	2067.78	3296.56	350.333	363.839	296.361
	1399.22	391.183	3276.09	356.008	64.3457	107.514	18.8226	3135.96	1062.58	20.5294	137.957	111.948	814.62	2826.44	1598.38	513.268	362.262	324.33
	3363.92	1144.07	1445.7	1095.48	132.359	896.615	2080.71	3173.52	1521.2	16.069	56.1654	266.587	324.715	1909.82	1710.79	630.174	329.308	376.14
	30.8963	2662.12	1737.33	172.21	77.1326	322.758	135.685	2513.16	942.193	216.494	68.1907	113.372	3441.94	387.927	1784.89	337.926	503.65	432.991
	3389.64	1556.23	2075.45	557.733	479.508	299.926	18.5256	1466.13	1344.35	676.427	42.2143	63.218	535.148	1876.21	2714.89	1018.72	338.39	903.876
	987.671	1136.09	1471.61	124.896	14.5035	357.355	2415.07	889.354	2323.05	175.893	54.5474	267.851	541.805	1490.75	1143.71	453.709	360.04	1053.51
	795.583	2799.43	1907.14	258.817	109.302	515.136	18.2426	3086.32	1458.82	172.031	117.104	777.468	682.865	1754.49	1117.87	571.053	384.439	419.071
	1235.43	2968.08	2723.02	280.818	216.927	744.822	1431.91	3052.78	1160.75	149.673	66.016	445.888	546.932	2675.98	1805.41	353.399	664.47	306.046
	2594.74	185.738	3765.11	62.4171	227.85	1171.34	3386.54	2853.43	2065.79	399.121	110.187	206.395	420.72	3665.77	2217.16	975.233	406.817	298.1
	1492.73	2110.3	2440.32	292.855	82.3379	410.51	20.0651	2744.13	1349.27	255.485	99.814	389.778	467.083	982.436	1929.3	335.319	504.041	258.057
	1696.77	3177.51	2231.69	18.4032	347.004	266.415	1776.55	2928.68	1523.19	81.7281	103.892	189.966	620.205	2914.37	2081.76	207.25	494.695	270.792
	1669.99	2195.48	2909.77	263.019	186.606	1302.07	864.485	2162.6	1866.18	65.3297	110.787	98.0873	613.49	3135.46	1454.52	349.224	576.462	334.975
	2954.84	2157.32	1513.82	113.743	156.58	116.429	20.625	3620.43	897.133	188.584	66.5188	78.6074	1233.26	936.95	1670.19	330.113	654.546	302.865
	537.475	3183.55	2060.95	181.964	71.6763	499.475	17.7255	3237.41	996.128	207.065	327.879	74.0769	814.146	775.584	1262.91	588.495	344.55	246.741
	17.6295	579.18	2946.6	19.3644	1370.12	416.221	2224.93	3364.08	3134.28	78.7268	138.343	135.623	444.063	1617.81	2030.76	595.551	178.519	754.642
	2359.98	3067.22	3737.26	99.7809	82.4506	80.4928	1691.41	3454.11	1382.67	90.7521	73.5805	715.107	692.178	2676.51	1732.61	790.582	347.037	347.762
	3255.01	2445.09	1460.09	669.56	46.3553	855.711	1515.07	1959.69	1724.62	88.819	180.746	596.95	391.434	1692.1	2304.32	298.127	523.258	296.301
	2505.62	12.36	3069.72	195.967	412.688	1162.77	781.48	2951.93	865.648	124.662	66.558	344.247	247.827	1919.72	1873.55	2753.65	173.511	303.986
	2075.45	2747.78	3752.28	389.983	1490.17	532.73	3181.27	1356.6	586.865	51.5586	154.865	275.328	561.097	2068.48	1290.94	1159.7	178.22	807.254
	2479.35	1561.09	2158.07	149.256	361.311	572.756	612.146	3411.34	1499.95	134.317	1137.95	115.158	636.542	3142.75	1251.18	286.882	240.544	410.197
	2168.4	2602.48	1785.79	491.564	116.633	237.219	1878.12	2198.51	1224.36	583.676	45.9104	97.9652	500.849	4095	1894.92	1054.22	504.467	732.433
	1654.67	2323.92	1196.82	240.703	78.5455	370	1795.06	2561.16	1898.93	118.935	53.519	165.042	922.695	2864.55	1796.44	470.016	444.581	282.158
	3334.75	3492	2104.19	18.1372	23.2169	194.085	531.153	3089.5	2320.98	112.331	154.092	160.078	3928.78	1603.62	1821.53	1062.71	386.48	286.822
	2577.85	317.531	2260.53	266.289	979.439	809.931	3736.27	2864.06	1058.09	523.097	45.7612	514.081	789.545	2382.86	960.693	313.027	605.437	455.314
	563.452	2326.26	1816.99	18.2295	188.386	167.551	1671.88	3131.95	1290.91	16.7085	226.478	105.016	652.675	2130.02	1123.75	91.5323	493.656	459.058
	3574.83	1890.99	1381.44	463.459	62.8658	299.259	1207.68	636.593	2000.71	19.7851	161.913	179.542	1150.83	3839.85	1019.71	559.217	1427.14	280.462
	1144.22	3265.89	3259.14	913.443	1026.35	15.5347	755.744	3075.29	1602.27	166.79	50.5329	312.953	932.866	1086.19	1516.96	148.742	396.514	409.511
	1791.22	2300.98	2371.6	244.195	75.1243	603.731	450.54	2914.6	2005.89	19.8039	52.8143	16.819	781.873	1920.96	3348.66	603.29	415.916	384.438
	768.419	2091.92	2210.36	534.94	1488.2	154.949	817.566	1012.42	1212.74	18.6667	14.8676	313.232	648.066	3671.21	1398.4	667.428	718.868	444.952
	1479.61	2362.09	2067.3	405.007	99.85	466.575	2854	1943.87	1595.23	298.646	23.4673	141.893	1617.82	847.028	2080.01	372.327	365.068	384.333
	16.2847	1891.35	3340.07	18.0639	39.0556	116.32	2889.4	1544.97	1374.95	469.238	85.191	446.5	636.584	2727.59	675.766	112.074	370.583	1278.53
	1970.09	3485.48	1281.77	1085.65	179.287	510.462	3447.36	3254.69	1232.87	17.1667	92.3932	91.1852	441.688	811.685	1091.15	838.154	409.816	261.275
	1388.54	2150.39	910.206	265.496	175.496	392.291	2105.54	34.17	1801.52	144	188.284	78.5482	1822.25	1704.65	1712.48	422.709	364.221	564.384
	2738.66	1417.42	2277.27	203.604	181.47	218.052	686.902	3313.59	1476.36	171.54	282.19	100.797	659.144	1527.33	2511.27	685.267	386.622	226.386
	2640.18	2540.4	2898.12	263.615	93.0342	173.321	1584.42	851.014	1555.12	58.6294	226.106	625.676	390.274	2748.81	1483.18	507.777	377.765	956.525
	2166.44	1621.26	2001.28	139.916	274.399	306.68	2136.26	27.2798	1455.4	172.527	59.3069	387.041	1894.86	3208.63	1281.2	794.401	496.055	281.892
	1836	19.2447	1507.97	354.289	355.95	231.343	1875.63	2936.35	1140.17	100.027	832.25	100.604	562.385	2076.41	1336.81	546.79	402.132	282.909
	467.4	18.8906	2049.56	653.861	60.0633	391.508	1553.17	3044.56	2145.37	122.413	45.3692	213.499	817.769	1608.3	2767.56	320.136	316.259	318.583
	16.307	2690.15	1825.83	298.873	54.8779	601.027	3464.09	2229.62	964.903	383.054	59.8782	93.7955	1937.15	2338.05	2411.01	585.5	442.733	291.33
	15.9744	17.6822	3423.05	152.817	1303.2	715.388	1727.31	2643.83	683.442	277.807	78.0857	167	1721.57	2292.83	1819.26	766.511	509.594	393.907
	3097.91	3910.8	2084.97	220.04	112.476	284.266	2614.44	3123.05	862.608	265.764	528.288	211.25	1560.18	1267.01	1801.38	478.938	407.638	468.113
	241.393	16.8889	3120.69	465.8	76.1343	307.759	40.3613	3263.3	720.392	597.155	65.216	113.915	678.526	1105.73	2771.63	1182.18	319.747	312.622
	2615.6	3871.3	1551.52	1875.47	611.288	418.346	693.995	889.889	1156.97	183.507	48.5167	170.582	932.165	3236.26	3107.14	1029.45	390.782	329.877
	795.614	2661.71	2097.8	175.535	93.25	421.862	2326.73	3061.81	2626.35	102.777	271.735	579.402	516.392	2893.44	2967.29	1038.31	344.294	344.156
	2652.83	17.0659	2679.48	514.654	357.473	463.71	1578.02	1753.46	2041.19	86.2887	46.1313	80.3872	928.651	2997.03	1674.02	157.368	304.353	350.139
	1450.51	3812.42	1783.9	305.624	481.186	215.138	307.341	2804.78	681.438	123.868	33.3775	169.886	1119.7	1567.95	2435.36	1214.61	554.01	638.554
	230.953	2707.95	397.461	788.615	421.212	511.527	20.5407	3199.23	1885.69	192.41	12.8938	339.201	480.269	3077.36	1255.45	87.5238	1122.08	372.737
	659.927	3114.72	1710.44	165.27	118.562	412.214	2214.57	2595.73	1285.49	247.43	64.8204	220.804	1486.38	2407.97	2525.39	108.084	345.922	3551.38
	2359.76	1881.77	1545.65	339.327	39.5886	339.388	19.5215	1579.87	999.596	62.1414	86.1882	115.826	720.78	3413.39	1794.4	2657.92	449.542	694.73
	19.3084	3534.92	1347.72	62.0233	54.4137	821.541	370.783	1881.26	1309.36	98.0298	40.482	135.519	2406.77	2901.2	1922.79	404.456	512.618	696.95
	1896.39	15.2328	2866.51	668.24	719.614	239.812	1526.86	2830.07	1503.82	883.304	102.283	92.2092	716.931	2486.96	1878.73	823.314	367.526	391.028
	16.7193	2424.91	1423.44	109.093	52.1404	329.728	790.102	2239.84	1292.84	882.332	102.99	252	659.992	1493.82	1247.47	280.926	338.828	1563.6
	1636	3424.67	1493.57	17.1849	76.4819	1109.52	1413.97	1400.01	2508.17	225.021	156.911	79.0614	443.543	1282.09	1895.88	1131.47	426.72	265.38
	18.2542	66.0676	2254.73	360.836	203.055	523.68	20.3946	3182.76	852.514	18.2987	49.539	180.327	1206.88	1575.94	3087.21	601.573	286.029	489.867
	2221.28	2705.3	3862.42	212.193	14.2218	699.833	1967.49	3075.77	1166.46	214.993	165.314	826.061	550.531	1905.44	1609.27	541.08	287.882	285.727
	879.412	3480.68	1424.18	234.538	68.3894	132.045	1756.29	2488.93	1020.72	18.3395	58.2193	1351.75	985.137	1080.46	1378.7	525.937	451.714	319.507
	1666.15	1417.49	1349.56	124.684	87.0896	213.514	3099.89	2961.09	1288.29	219.15	36.0705	443.051	637.152	669.583	2449.71	159.782	367.977	303.642
	2952.64	1564.08	3241.23	365.245	140.781	1476.08	2118.32	310.914	972.059	89.5241	220.105	157.558	544.622	2134.32	1170.56	269.578	347.606	244.906
	2868.71	3166.68	1894.8	660.006	159.597	45.9691	717.5	15.3077	1787.96	231.996	232.598	1057.54	702.607	1902.35	1868.18	537.33	464.03	297.639
	3664.61	1283.4	1440.6	101.445	236.328	1083.83	1622.16	742.967	3512.87	16.679	57.7396	632.709	3593.56	1752.67	1605.27	458.293	416.453	459.753
	3806.1	3095.63	2310.44	365.764	203.836	987.601	18.1453	96.3809	1195.51	319.887	123.788	555.081	693.166	1520.68	1258.36	1117	403.541	262.87
	2043.95	1918.02	1564.68	261.561	252.558	798.07	2696.08	3890.9	772.51	17.9402	156.251	134.57	83.9184	743.558	1376.5	783.099	444.093	295.304
	1534.77	2549.48	2542.12	149.187	57.9669	322.864	2430.77	3678.89	1350.5	116.183	66.2461	17.525	942.486	1316.55	1470.88	254.665	614.978	754.824
	2036.67	1311.98	1604.84	111.132	576.517	294.782	18.2045	4089.12	2035.52	16.2092	377.011	255.484	531.885	1758.62	1603.82	1081.87	463.41	244.712
	1521.4	1906.61	1120.76	157.216	173.048	209.724	672.644	1281.95	1404.1	71.4266	13.7167	184.663	835.201	3026.35	1159.36	413.16	360.789	841.516
	642.331	2045.29	1831.03	223.746	137.729	795.079	382.105	296.03	1919.58	17.0347	41.9205	177.798	568.122	2428.14	1378.03	677.831	396.164	337.04
	1299.31	3161.75	2348.33	86.3788	54.9708	295.52	1319.72	956.445	668.418	14.9596	160.512	88.6331	1072.48	2188.26	1039.49	910.475	479.429	752.6
	2635.84	1915.27	2027.81	174.992	68.6182	205.1	1459.45	3319.71	955.912	128.533	52.3276	100.631	2896.78	1352.17	1071.7	465.921	405.379	229.522
	2651.01	3289.45	1092.61	16.2254	110.826	881.419	1489.67	644.99	695.444	614.286	16.0855	182.004	725.303	1639.97	1173.64	1218.53	294.593	231.256
	4083.59	2152.46	1173.19	17.468	92.2319	372.737	1150.54	4062.41	917.904	333.678	104.214	217.199	752.885	2192.07	2899.61	658.405	530.269	790.195
	705.264	27.7644	3754.3	109.83	413.761	1162.91	2007.97	2965.39	1552.31	630.891	84.952	735.826	1606.46	2918.38	2307.97	232.802	522.774	583.148
	1467.41	3329.27	709.013	124.848	99	171.005	1769.72	2959.96	1182.01	18.1277	83.2452	168.483	1222.44	1070.99	4070.55	1160.81	1245.21	756.389
	832.797	1234.25	2766.02	281.482	92.4	467.711	324.253	3508.56	1076.57	151.41	557.393	64.7555	937.756	2126.18	1381.86	661.631	533.383	247.568
	1113.86	2926.07	2013.14	78.6409	72.1576	144.532	17.9304	4070.66	1161.58	228.059	961.405	186.434	83.661	2111.26	2682.05	1557.58	405.448	405.906
	1016.19	3709.36	1158.42	784.482	83.6947	1264.84	1354.78	2995.04	1301.96	68.2535	178.374	229.408	910.807	1212.95	1410.64	210.958	486.305	262.235
	1023.89	2771.48	1940.97	105.389	283.323	583.711	17.5702	2712	1403.87	624.758	293.85	97.807	1559.52	1066.21	1142.8	466.591	438.494	511.408
	2441.46	3943.2	3334.35	105.2	72.8241	506.221	787.345	1841.11	1026.77	17.6262	53.5318	200.382	1127.07	2039.06	2019.91	783.013	315.204	401.064
	2995.87	3344.28	3650.11	267.835	715.242	525.092	1560.38	2859.21	2376.41	17.8732	88.7857	122.775	472.079	3211.25	3071.25	775.988	231.635	322.291
	3296.41	2754.64	979.605	336.594	750.817	396.923	1124.12	3794.87	1269.6	18.0562	136.547	87.4375	1507.66	2279.41	1196.43	1592.72	432.435	278.076
	16.2623	2376.19	1535.19	232.937	110.104	187.742	132.725	109.598	1005.27	158.764	219.511	85.4859	1445.21	2143.56	3085.7	925.798	177.728	356.405
	432.821	2257.67	1802.5	142.67	172.267	125.662	1093.61	3850.63	1672.04	16.2788	141.856	181.636	1437.58	2788.28	2025.32	1445.23	522.692	428.94
	375.563	1191.06	3151.15	200.07	156.908	678.06	2349.36	1987.81	1954.31	15.7877	378.142	426.862	716.659	3299.7	2338.74	776.569	827.577	379.2
	1220.68	785.132	3384.37	216.252	120.68	486.746	277.715	3675.73	1237.37	173.278	17.6333	148.435	677.805	2029.94	1389.85	1535.79	413.388	327.938
	3402.76	2392.37	2411.22	95.9167	459.44	884.329	379.076	36.8374	1012.08	96.6861	23	380.29	1831.01	3922.07	1169.09	1389.11	799.862	458.273
	16.0127	3632.85	3440.27	97.2593	1294.36	908.543	419.654	3967.32	1212.23	398.32	661.609	72.3378	827.207	972.148	1186.07	564.753	431.057	350.482
	813.166	2000.84	2864.21	15.3315	629.615	341.387	22.1827	3107.41	2421.01	187.388	1376.82	634.811	351.89	1498.47	1198.95	574.362	926.284	957.475
	2207.1	2282.53	2169.36	179.157	175.139	1413.72	669.404	504.833	1812.49	19.3944	129.369	1265.29	1431.35	1732.07	404.489	1018.09	471.412	598.369
	1415.13	2149.36	1555.43	210.073	514.596	1544.41	18.7446	3649.74	1775.95	16.838	15.7031	273.685	94.227	1295.54	1693.04	504.788	422.187	283.791
	26.4887	1217.02	1673.09	316.927	114.486	1438.03	21.2419	295.259	25.9936	121.477	432.698	233.612	426.824	1541.83	1431.07	1094.49	453.827	163.861
	1062.44	3010.09	2329.31	81.3925	56.6429	13.3056	1237.44	4059.32	2091.18	124.927	108.452	282.083	91.7379	2228.25	1267	749.318	362.091	222.884
	2582.55	16.8859	2620.43	152.246	14.2951	795.373	1500.97	3338.04	1877.31	26.6768	206.173	189.832	92.6782	1985.41	1717.25	789.026	354.277	874.234
	3534.8	15.3404	3973.34	186.665	197.222	211.441	3939.87	1941.31	923.732	174.67	295.73	275.128	674.726	2582.8	1092.75	2017.26	437.679	392.471
	1517.72	3709.47	3862.35	225.395	1467.7	165.487	2054.19	2262.84	634.347	15.6983	177.81	319.618	3479.73	3309.08	1134.89	222.345	406.935	317.44
	999.204	1651.8	1704.44	995.634	461.013	237.149	35.0862	4021.66	1712.37	607.145	152.003	197.19		3462.34	2053.04	1039.14	688.58	349.402
	17.0125	1595.59	2024.5	808.62	15.64	466.505	93.3208	2774.57	1468.28	87.4907	39.7716	610.102		1581.93	1831.28	1341.3	440.462	296.908
	2008.59	348.43	3029.17	103.06	88	216.256	895.971	2679.01	1212.73	71.6628	12.9038	141.039		3481.06	535.933	263.325	341.614	401.142
	1620.08	3793.12	2440.32	208.971	187.526	519.41	3440.15	4085.03	1460.1	772.384	128.817	95.4034		1775.34	2160.12	394.91	499.1	309.049
	1895.9	13.3793	3341.25	474.63	431.131	348.745	2954.44	2199.45	1275.44	120.899	57.6292	236.358		1262.65	2017.23	516.336	366.935	365.505
	385.007	16.8414	3011.31	15.2129	147.346	2483.08	601.022	3449.92	1205.57	50.1484	42.2256	100.79		1977.11	2381.96	441.824	688.492	266.69
	15.4552	1774.35	1369.62	16	54.861	194.191	2646.8	3048.77	962.227	82.3971	463.157	95.9337		2072.66	3704.93	1888.54	394.688	304.723
	1165.42	1942.53	1884.9	219.066	397.575	104.653	282.299	4075.93	2425.58	184.406	75.0957	67.8817		1054.04	1410.94	806.281	350.699	422.349
	1237.04	735.102	1372.67	112.358	127.23	730.756	2064.3	2804.49	1671.62	397.058	302.3	48.8395		1978.28	730.805	921.824	440.091	302.462
	3546.13	15.7847	2216.71	110.127	114.951	619.013	24.7022	4008.68	2016.42	88.852	928.597	134.581		3606.44	2782.04	279.063	345.824	946.512
	17.123	929.854	2368.66	89.1685	179.698	518.36	1232.78	3359.84	1399.06	113.01	86.4327	74.5952		1251.08	3127.29	254.469	389.489	298.506
	473.893	3312.28	3213.92	15.7377	272.617	684.698	1492.97	3236.59	783.099	297.039	151.284	147.286		461.047	747.631	686.794	619.309	346.183
	3047.69	1209	1951.07	57.9774	12.4528	226.504	2841.31	4060.46	957.145	72.1515	100.622	239.286		1747.13	1426.37	856.171	614.433	413.274
	1016.34	2005.35	1217.76	488.138	78.2422	65.4056	1428.52	2162.29	2304.7	159.52	56.9843	433.687		3169.13	2792.35	365.168	357.247	380.913
	1045.37	2537.29	2222.96	203.546	46.6131	270.82	1154.76	2195.52	15.9593	739.61	83.8678	89.4895		3095.3	1168.15	378.601	356	305.446
	18.3665	2877.06	2991.17	93.0619	401.266	81.7068	848.536	2055.71	1526.9	19.1926	160.183	120.005		3663.46	1789.85	541.101	821.367	319.077
	1674.83	3412.02	2466.78	520.067	52.8116	210.75	887.231	1017.87	1375.4	35.4528	153.732	364.529		1044.05	1321.35	636.811	363.588	567.328
	3235.03	1250.61	2809.75	55.3333	17.3092	151.665	805.765	3982.11	1104.07	721.567	17.5268	160.913		1767.36	1175.53	212.477	350.475	387.661
	3714.59	3613.58	3277.06	13.8173	68.0694	352.409	2217.1	936.104	1612.84	128.455	52.1538	75.6413		1636.61	1390.11	688.402	311.245	355.588
	2463.61	2430.31	972.782	14.0213	112.916	717.429	839.202	1461.58	1667.48	417.871	257.371	16.4839		2540.22	1606.99	679.369	443.008	746.736
	22.4567	2786.42	784.948	182.182	50	426.807	3491.25	3383.44	1964.26	185.94	172.723	236.759		1163.61	1124.16	1229.65	432.064	808.536
	15.4151	15.0242	2154.12	13.2408	129.805	321.173	18.2147	2089.64	1595.74	115.794	48.7092	93.6853		1938.42	2439.44	1772.45	436.839	276.858
	1998.99	3177.44	2576.74	1450.45	58.9466	325.489	2470.15	1602.33	1075.31	63.8805	245.072	742.752		1905.7	2239.96	848.258	383.175	277.937
	15.6512	2750.62	2383.5	13.25	261.58	621.568	614.623	4043.59	1018.61	64.1452	97.6569	206.162		747.547	1162.66	636.959	619.056	326.421
	1740.07	2320.51	1479.3	16.1524	163.446	254.887	2152.63	2412.09	1667.22	83.8945	92.6261	229.636		658.662	1100.75	2629.28	506.863	532.887
	18.1066	1681.51	3055.05	13.9674	395.741	462.663	2396.91	3871.69	1713.91	102.389	53.1401	732.57		3982.15	1795.15	706.105	570.614	406.961
	1774.12	1875.72	3617.13	108.649	196.928	681.722	3782	4027.41	975.324	50.7021	53.15	195.33		3595.35	1120.12	621.223	415.418	328.894
	16.4184	1883.6	2138.06	117.713	76.3376	361.196	2430.79	3020.42	1306.67	79.0529	62	113.622		3647.49	2802.81	398.495	409.091	667.736
	14.9538	3144.55	2041.23	14.3352	630.963	856.515	16.4495	3875.67	1194.12	476.006	133.398	589.731		2256.42	969.603	935.563	467.267	533.188
	3273.66	3022.05	973.04	250.562	421.612	314.223	16.5724	859.296	1000.17	1454.55	217.14	371.896		372.34	1067.2	276.387	377.606	644.379
	2396.39	3822.34	4058.46	14.0108	702.374	333.483	2268.56	3657.46	1028.39	115.543	184.437	281.349		1723.45	785.269	1212.72	428.845	306.464
	1013.61	1842.06	3118.98	368.112	16.8684	253.018	15.8381	3581.76	607.882	225.697	13.7347	413.658		3448.17	1344.64	640.846	368.59	327.208
	2935.32	2157.81	1704.77	59.3225	322.817	1033.34	15.2424	3721.24	1220.69	16.0559	164.39	678.133		1659.56	2325.55	756.088	492.75	747.161
	593.355	3290.39	3389.26	49.2677	217.309	500.908	1198.27	1336.72	935.924	16.699	106.842	1149.14		1209.96	1284.31	460.138	612.897	408.863
	13.9888	736.967	2359.76	191.699	739.532	192.15	395.134	3685.43	1507.94	285.172	48.5059	142.309		2097.69	1012.44	602.115	615.111	343.198
	915.369	14.8958	1811.54	205.093	145.749	449.586	16.2203	4012.77	1229.33	628.346	82.4661	90.1257		2801.91	1979.54	1240.34	1378.18	420.96
	1479.6	3166.92	1659.81	162.939	161.265	540.46	50.4017	3853.16	2112.1	16.9442	117.986	114.028		2062.38	794.097	624.053	334.22	811.92
	1023.55	2588.43	24.0152	14.2035	740.969	245.004	15.4464	2078.14	1532.82	279.622	423.235	370.696		1465.54	1102.06	153.59	276.063	300.168
	2536.53	2149.02	34.44	14.4132	448.828	337.821	15.6689	3928.76	1081.5	16.8694	109.953	275.7		3478.67	2699.27	1674.28	416.291	269.454
	2549.49	3095.56	2598.56	84.1847	81.254	24.5672	3048.36	2290.61	1858.58	18.8103	81.9121	103.881		1186.05	2684.14	743.757	464.321	350.569
	3639.94	1292.09	2860.53	224.603	141.894	594.089	936.83	4082.94	1796.51	41.4312	230.336	802.947		1309.75	2738.57	728.908	343.926
	3050.44	1479.06	1456.44	226.976	111.231	16.6456	2715.86	3516.16	1202.37	17.3812	69.6194	236.582		1905.26	661.803	1233.85	395.552
	3386.22	3750.82	1586.07	15.3846	15.5105	160.5	1750.82	3943.94	853.829	133.966	72.1083	118.337		1250.17	3519.62	333.215	352.122
	578.05	2256.56	84.6719	152.397	42.9441	544.091	1896.53	702.24	1720.86	19.4218	268.187	190.543		713.089	1225.51	312.804	530.658
	1205.48	2628.38	3127.39	213.327	386.138	359.659	514.799	2061	1506.3	297.526	16.2896	114.715		1629.55	2942.64	254.659	518.397
	2480.38	17.2727	2465.28	16.7677	16.0044	293.514	2669	4064.27	958.442	342.416	147.867	249.995		1512.41	1539.61	667.176	314.909
	3013.95	2724.76	3251.11	59.8826	51.9806	886.708	800.976	2427.35	1431.73	18.1512	85.9677	85.6364		1829.66	1342.61	3469.72	313.486
	1910.06	3237.78	1956.99	67.6761	142.228	322.863	20.3197	3568.45	1720.89	256.866	56.6928	726.41		1351.18	1238.96	793.864	401.462
	3122.28	1367.1	1284.88	407.52	130.123	774.427	1930.48	3869.77	2794.7	259.347	111.143	506.098		2537.4	3084.18	1445.6	515.428
	2398.6	2152.77	1507.72	136.077	82.9178	272.282	20.8489	2082.53	2656.19	17.6538	115.599	61.5303		1405.18	1332.59	1265.49	658.133
	2636.08	1529.47	2239.08	116.891	68.7297	762.217	1560.56	3430.4	1574.35	2399.92	53.1116	159.142		3092.33	2107.09	572.729	820.04
	3643.45	1113.08	663.141	736.966	55.8537	165.179	198.179	3721.37	1368.25	153.291	98.5697	260.907		2942.11	1552.44	1132.47	450.071
	2817.44	3087.6	3908.66	277.746	81.2968	356.096	391.482	3191.05	3053.12	130.637	589.725	96.3257		1666.06	934.21	440.831	1053.85
	1079.66	2039.08	1487.9	15.9377	85.5746	766.588	1128.45	3989.01	974.698	18.4459		261.285		3516.31	1499.58	197.863	352.571
	2476.54	1704.72	1682.25	242.755	128.133	1429.56	975.154	3303.36	2018.7	383.31		114.804		744.455	763.333	562.294	370.409
	3436.65	15.5575	2523.55	268.204	118.769	346.39	21.3226	2348.08	2934.36	17.2997		133.126		922.019	1723.57	664.878	370.56
	1092.66	15.9716	1175.17	82.0769	109.08	725.097	17.3733	4076.24	2073.2	191.621		779.356		3496.49	926.616	709.253	346.132
	2852.28	3180.39	2371.99	199.642	594.687	237.577	89.5072	1336.32	1513.09	18.4324		111.059		2389.18	1788.13	623.388	301.092
	524.284	4095	1218.14	16.0326	222.167	131.8	2497.69	153.53	1428.28	269.991		210.975		3239.55	1128.83	679.093	437.108
	28.2766	2953.67	1395.4	546.301	63.9831	456.85	2141.95	3666.38	1581.19	230		76.6603		1446.44	1591.34	461.222	613.298
	18.1955	2390.68	1694.33	147.018	77	271.99	18.2308	3685.31	2076.12	433.728		130.896		938.685	1470.16	649.27	622.264
	1635.17	3392.72	1932.01	18.798	197.079	197.721	14.8571	3932.43	1682.52	112.21		102.787		1100.73	2407.9	412.394	343.105
	699.802	1691.74	1261.85	15.152	58.8966	1010.23	1486.91	1986.6	1911.71	12.7636		143.453		1679.94	1681.33	1346.5	404.109
	2630.9	1592.42	2454.94	221.424	127.618	718.357	17.9221	3786.57	1703.22	111.012		262.853		2397.85	1166.31	563.958	297.767
	2359.89	2387.73	1162.95		62.7615	255.578	812.333	3036.48	1093.37	81.0909		151.056		3426.24	941.22	1050.42	513.447
	2142.55	3240.48	34.6476		84.1486	479.358	1597.21	697.549	1724.11	16.8027		160.879		1586.42	2073.42	425.98	413.019
	2406.23	1603.66	1739.34		444.678	949.26	56.6667	3116.46	1502.97	150.735		341.505		2098.78	1657.06	563.324	502.302
	632.189	1816.48	1236.12		975.58	472.7	16.113	3319.51	1971.67	659.104		19.0335		1805.13	1175.44	350.006	564.917
	1759.23	1777.01	1362.65		13.243	262.447	17.236	1864.02	1148.74	16.0219		1428.31		2310.62	2977.39	238.847	308.156
	3587.91	2099.08	686.438		153.744	298.246	1767.9	2480.56	1116.07	459.184		102.459		1836.32	1894.96	390.143	461.829
	1432.82	1466.21	1379.41		59.9764	483.448	560.503	3896.47	1257.8	338.31		208.561		3104.67	1221.79	2210.04	381.281
	1822.85	2104.31	1574.04		820.462	449.889	2575.84	3354.54	1303.9	684.897		228.687		1012.68	921.485	711.84	348.992
	2819.76	1032.47	1698.64		127.055	288.102	1065.76	190.081	856.191	306.36		58.5368		1084.68	897.54	188.101	270.264
	3370.66	2757.48	1754.97		168.606	312.969	1840.59	3087.34	1383.9	18.711		626.623		2008.74	1004.53	1419.97	351.949
	802.697	1520.02	982.587		69.4069	217.779	1090.67	1622.96	2335.62	16.6842		44.9014		1910.38	2603.62	478.64	484.124
	734.456	2184.57	1807.49		64.9707	1026.52	2336.4	771.555	2633.94	109.689		179.841		3165.03	1351.02	309.976	311.208
	689.416	1376.74	883.71		535.045	2263.53	12.097	2070.51	1713.95	63.3863		190.567		1276.85	2318.62	393.758	420.61
	314.917	2337.25	2021.51		592.126	138.743		3075.66	1323.63	93.8014		725.191		2095.17	3153	225.757	425.669
	2339.9	2015.77	3064.1		105.848	641.919		3384.27	1164.81	136.706		196.381		1074.92	753.615	643.591	1237.59
	1045.93	1921.77	3418.89		55.717	397.94		1730.76	16.2203	309.022		165.2		355.585	2468.51	885.892	340.211
	1164.07	1371.12	2558.69		514.516	367.394		76.2739	3094.11	17.8737		111.335		3241.42	1594.97	1100.96	398.521
	1288.56	86.3272	1452.29		246.599	187.919		3811.65	866.742	17.1503		175.547		1202.86	1606.12	395.343	286.969
	1037.7	3895.84	1994.39		83.4514	720.394		2731.46	248.069	157.132		356.121		2774.88	1510.09	1411.02	339.587
	692.621	2030.54	1793.72		50.1366	367.225		3745.94	1124.41	165.029		174.14		1131.64	1136.42	732.425	372.818
	1026.48	1008.77	2855.73		79.0058	211.871		3658.49	1502.72	846.306		239.071		3367.34	1305.84	497.464	325.59
	3197.69	1933.06	3014.05		91.8249	458.792		3059.93	2560.85	188.497		112.482		3731.63	1220.32	1086.14	319.763
	1942.44	2617.85	2337.16		175.638	294.418		3706.21	863.329	113.662		68.4498		2400.74	1696.84	229.768	486.694
	1734.11	14.5895	1500.02		117.99	557.772		2017.76	769.12	613.126		327.482		1587.95	1033.31	245.057	456.752
	1193.94	1061.93	1311.23		124.35	379.987		3762.35	1068.12	72.0105		318.096		2948.18	1294.4	2401.81	547.254
	1193.06	2645.08	1144.65		1514.44	1041.22		2446.36	2372.81	240.397		116.624		2885.99	666.673	858.301	468.515
	15.7512	560.565	1108.45		229.518	105.479		755.561	1486.62	62.8135		98.0968		1302.56	3369.07	1377.5	434.078
	14.9618	1215.84	1297.27		123.759	380.049		2873.23	2369.51	182.987		165.832		2667.35	1793.98	256.736	631.297
	502.939	3127.27	1753.33		291.124	172.066		3834	877.077	113.734		195.306		1966.45	1137.15	436.779	780.475
	294.212	2496.98	1519.78		87.2486	182.185		3539.17	939.382	381.186		68.8626		3012.45	1527.23	2069.76	519.409
	1004.42	1005.4	1332.54		300.781	599.703		3900.39	1380.35	822.825		314.903		1566.25	2268.57	359.157	693.246
	409.32	2180.95	2306.73		91.7734	793.372		3237.02	1184.5	143.351		111.448		3237.02	1329.93	2042.66	636.625
	1443.6	1682.46	1117.08		112.007	384.372		2897.66	894.568	182.455		153.205		2616.01	1099.69	574.379	505.254
	80.398	2394.04	1440.5		133.14	155.625		3784.68	2472.8	186.556		227.803		2524.34	1803.95	214.231	336.598
	982.505	971.908	967.226		135.488	134.66		1096.45	1238.33	87.9073		430.624		1696.06	1237.06	1060.95	512.077
	684.41	3532.36	69.4966		115.381	728.861		2363.27	1475.08	189.553		233.305		1459.35	1443.5	297.743	392.513
	15.5		1181.88		383	183.854		3495.52	934.564	431.513		696.177		996.403	1498.37	691.767	401.774
	2092.81		1817.98		153.009	77.49		2639.63	1673.67	163.743		639.494		2340.71	1727.8	540.447	358.175
	979.807		2467.86		134.32	19.0859		3772.59	984.101	113.031		85.8043		2407.83	1557.97	857.591	441.329
	1984.37		1031.79		151.809	524.53		1940.42	1609.69	16.9842		209.579		3451.46	3691.64	244.497	545.54
	1753.3		778.746		1291.81	507.919		3588.38	902.064	123.533		260.547		2941.11	3094.01	253.612	295.156
	878.108		745.188		402.985	202.925		1849.91	1351.36	113.322		84.9364		1753.82	1194.66	990.704	422.184
	15.8621		1551.18		161.834	277.484		3565.34	1648.41	115.403		225.471		2884.7	1326.3	768.233	1173.41
	450.075		2290.52		172	475.837		1077.49	1834.96	113.364		87.3241		2455.15	1236.34	133.792	326.882
	1491.95		1076.41		768.229	213.262		3967.12	764.735	223.76		213.036		700.88	1628.29	335.691	1305.53
	1514.71		1075.64		55.125	492.012		3830.32	1295.07	178.163		389.378		3919.94	961.008	447.803	386.32
	1180.34		1235.89		132.678	1141.61		1732.07	1766.84	753.835		458.516		3225.67	1164.3	189.717	316.847
	15.7159		1934.98		131.807	210.752		3927.58	1215.91	75.6912		440.444		2744.71	1423.77	460.928	381.009
	2440.97		796.313		1415.46	421.732		3465.29	15.9691	329.597		168.759		3628.02	1296.76	756.571	350.51
	18.7592		2214.51		56.2426	583.871		3297.01	811.104	196.281		132.348		650.085	1014.25	732.079	416.313
	2386.54		2519.72		166.07	667.45		3833.04	1842.21	376.487		92.8323		3300.21	3885.45	774.796	582.326
	13.8667		1805.33		458.006	898.12		38.2423	1175.85	263.07		32.0753		922.356	1559.18	621.224	377.777
	3350.59		1187.81		680.491	427.293		675.877	1495.56	18.2269		432.4		2348.21	2624.81	396.952	386.982
	18.9277		1836.65		2147.99	764.393		1005.43	1064.62	19.6543		172.425		1594.68	2023.92	643.71	428.381
	14.8521		1627.91		247.223	1042.17		3572.59	1814.87	17.1364		216.338		3553.82	1273.07	551.83	320.375
	1368.5		2737.02		44.3259	64.411		19.1356	1287.43	175.422		503.859		2228.98	1993.02	503.239	382.803
	1560.58		1413.99		1092.78	356.45		3757.04	1488.98	441.424		232.531		1093.21	918.987	282.066	297.242
	1025.06		1546.42		159.295	120.912		3842.76	875.553	17.931		108.566		1281.78	650.667	465.629	559.465
	17.1667		3511.94		235.28	626.457		21.8936	1192.74	311.704		96.1893		1781.65	2002.73	1304.29	343.955
	1167.25		1365.4		336.434	615.75		3141.77	1221.49	146.333		132.407		1648.92	1108.03	736.228	336.762
	890.518		1642.91		97.2609	190.654		32.5315	2033.8	54.2443		392.956		3795.96	1002.52	1079.79	438.668
	2070.31		1377.62		207.692	206		3062.82	2757.57	18.3456		134.657		2175.98	1962.87	216.02	307.965
	2400.66		2395.83		219.733	258.731		736.442	1742.85	16.4344		737.094		1945.76	688.604	567.182	1014.15
	15.0897		1318.34		207.626	1012.12		3106.18	1627.68	788.125		207.322		2096.65	767.442	423.773	308.958
	488.068		2999.89		81.9282	319.111		3608.6	2110.83	405.736		675.739		1906.74	2412.11	492.814	487.018
	16.6425		852.799		100.293	529.432		3270.76	1413.66	869.527		56.1022		1837.21	1002.52	569.354	312.465
	2388.92		1811.64		73.4524	2197.71		3929.49	1634.08	20.7027		369.918		1822.09	1120.12	673.155	1008.25
	3474.06		1260.56		222.513	277.224		3710.09	998.725	190.074		84.0476		2072.8	1225.44	545.267	466.38
	1245.73		1633.71		56.7257	198.81		1845.97	1289.68	90.5143		233.458		2010.78	1667.09	938.936	338.74
	1342.52		3228.6		130.089	170.805		2120.74	731.984	25.8889		348.28		1689.83	819.277	340.36	696.508
	19.9754		1147.44		17.5644	1156.79		3453.36	1501.38	620.815		230.123		375.458	3036.43	884.155	316.5
	751.636		29.1776		64.7931	191.263		3833.01	838.965	828.093		282.74		2322.42	2674.8	431.667	350.801
	16.6952		1255.29		54.9735	397.123		4038.68	762.219	89.1407		72.6591		4001.82	1951.44	715.662	581.832
	887.407		2851.54		121.822	1215.76		1403.49	3102.09	101.841		153.022		1827.27	2430.04	1427.66	293.263
	1087.72		249.646		226.466	410.492		2000.23	1538.41	18.1667		66.2238		2198.11	1859.89	1120.01	470.392
	2147.81		2883.12		45.0498	332.279		2513.99	472.153	272.517		190.076		2876.62	1531.1	672.116	795.576
	1869.47		1139.51		848.11	114.858		2107.39	950	52.5		101.116		2328.92	376.451	312.799	408.147
	16.1921		32.5973		104.194	376.637		3619.3	1674.45	211.947		260.42		2181.72	1495.75	851.17	318.094
	1740.1		2074.55		95.8889	769.738		2316.37	1530.17	325.378		95.9697		1463.6	1382.11	469.456	434.673
	3841.35		1049.88		297.266	246.243		2815.23	1345.94	341.14		382.711		2734.36	1707.5	734.604	553.705
	1747.75		3090.12		525.842	313.119		26.9124	1081.48	141.97		247.578		2511.58	744.735	335.897	510.523
	16.8952		2518.45		160.483	136.517		1225.9	1489.57	96.9843		123.682		1555.68	1405.17	543.686	506.859
	1254.37		1713.09		811.366	120.481		155.768	1574.15	179.836		223.255		1421.2	2013.83	902.292	411.537
	325.386		1882.45		119.984	123.32		86.5825	875.123	224.463		178.749		1540.23	2177.58	1263.79	429.917
	3113.34		1935.05		93.5901	308.23		3454.95	2320.44	335.616		329.407		2405	1168.81	149.273	377.468
	589.101		1581.92		62.3507	871.361		3786.7	3433.38	181.953		515.624		3218.12	3019.39	249.521	937.015
	2450.86		2278.55		140.229	506.625		3421.6	1800.74	497.642		95.5928		3565.29	1294.59	963.242	339.993
	13.1493		958.503		59.8341	1248.61		1189.98	536.627	788.429		298.152		1443.43	1044.08	636.234	342.663
	1771.73		1084.7		135.668	834.578		2218.47	1529.76	600.101		140.328		2459.53	2729.06	583.645	414.67
	1840.77		3065.32		433.826	897.063		3096.93	1669.98	19.8235		63.9481		1744.97	878.249	329.629	284.124
	2577.96		2882.69		94.6667	191.743		420.065	1486.31	164.604		419.315		2093.02	3155.32	862.547	333.271
	1043.44		1654.18		494.298	467.615		211.27	1416.46	206.482		537.941		1888.79	1238.73	2457.42	461.772
	118.411		2750.67		131.955	558.398		3837.12	1140.5	205.466		100.347		3377.39	2942.4	369.312	340.317
	16.4444		3596.49		61.6771	255.452		3943.38	25.6882	93.5613		275.25		1541.65	769.202	816.747	381.115
	2195.35		1476.24		253.132	276.305		1849.06	515.246	331.081		605.786		1260.81	648.004	461.514	326.727
	1695.99		1725.29		72.5622	814.211		1204.57	1341.39	410.905		208.251		1398.18	2500.85	1091.98	370.776
	12.2534		3215.05		640.866	335.315		3298.18	2895.03	18.08		56.0621		1401.95	918.552	567.298	510.154
	1923.92		1748		104.836	703.339		3236.21	1280.83	161.611		388.992		718.651	1600.36	302.022	362.101
	517.598		2288.5		66.3459	111.575		1328.16	1712.04	17.0284		140.549		1431.28	2281.87	733.127	421.307
	1117.41		1307.41		61.2094	457.807		2514.86	956.673	328.066		376.352		874.133	2225.17	708.903	464.424
	1544.77		2771.5		469.247	427.005		2456.77	1801.88	448.407		343.996		2300.47	2503.76	251.478	326.039
			2322.6		210.468	83.672		3254.3	1458.62	113.641		661.967		1766.46	1927.58	498.327	290.531
			1919.92		60.3601	497.043		2982.52	1920.49	234.093		262.55		1122.53	1561.79	672.548	464.509
			3273.04		13.4468	794.841		3416.44	1113.82	262.151		107.072		2870.77	2471.21	1134.63	405.769
			18.0081		82.0064	387.238		2342.26	2425.2	17.3702		146.523		1249.43	2809.02	1178.23	309.777
			1395.13		228.71	322.941		1868.72	2438.9	182.701		1014.99		300.129	1285.29	433.676	555.339
			3085.51		16.4817	77.4513		2555.78	1166.43	127.792		360.973		1408.67	1207.98	352.913	283.925
			1909.75		102.794	117.899		3400.81	1560.25	63.4413		1185.74		1027.86	1606.82	674.141	439.172
			2296.31		53.6494	759		3854.9	1762.5	19.2458		135.348		902.379	2958.47	419.975	392.098
			1284.92		169.718	256.465		2376.74	1465.66	19.1783		135.448		2335.53	1782.17	849.122	289.576
			2483.68		82.4902	223.456		45.0155	640.898	154.688		292.975		747.762	1603.54	204.425	588.873
			1965.09		72.8886	311.469		1424.97	1440.53	196.797		126.666		2601.84	1165.27	926.772	992.057
			2523.67		42.8427	537.875		2923.43	2335.69	94.6455		358.754		3330.06	925.26	287.272	313.565
			1875.3		123.245	256.76		1145.74	2211.07	198.879		142.635		3726.33	1581.69	577.246	523.559
			941.591		208.692	539.369		3075.11	1403.06	221.632		67.5116		560.07	1171.08	309.638	297.249
			1622.84		57.6367	1301.16		2879.37	1737.19	30.0815		158.955		1417.32	2906.58	323.238	327.159
			3864.52		106.567	241.793		3989.05	3650.99	133.857		470.322		2159.8	1422.82	312.036	610.867
			2499.6		192.429	485.119		3691.61	594.283	395.448		104.907		2618.36	3652.02	96.5455	321.268
			2909.25		114.099	663.466		3680.07	2008.3	279.699		939.127		714.843	1369.37	420.675	1467.71
			1710.95		87.2553	766.18		3939.85	965.886	265.29		687.417		2581.14	1778.89	467.862	643.2
			3272.85		93.3548	1054.28		2647.43	3812.36	25.5214		179.077		537.078	1402.05	1321.18	505.199
			2557.23		71.537	868.908		3564.95	2364.26	323.603		105.011		1505.16	2371.36	724.054	372.248
			1570.03			1194.67		2905.73	974.638	273.462		800.092		2835.35	2237.13	199.828	381.846
			2853.48			77.9231		2319.94	2035.6	54.2773		295.459		1867.38	1094.26	1943.65	409.235
			788.395			414.848		507.975	1560.53	329.96		481.779		1505.54	1848.01	436.385	366.153
			1290.54			142		531	1198.25	264.993		1614.29		1132.25	2192.71	300.587	361.284
			1895.36			705.29		21.0339	2070.57	91.4922		126.333		1460.43	1466.25	738.2	301.898
			806.988			707.246		1303.73	857.398	341.281		213.959		3380.62	1613.79	895.4	340.627
			1740.45			220.306		29.5196	1462.08	65.567		440.567		1637.7	900.859	575.611	308.356
			1873.39			244.363		1640.03	17.0361	261.861		190.317		1256.28	1399.54	2501	358.05
			2491.26			306.343		3761.44	1274.87	210.352		270.917		1787.81	3056.02	342.947	475.593
			1944.08			1157.07		323.269	1154.59	157.28		264.281		1709.79	877.732	620.327	819.563
			2402.39			363.831		3537.29	993.475	184.225		231.915		930.9	1606.49	1584.26	433.175
			1703.02			618.198		3323.51	2085.52	300.114		118.781		2020.04	1205.48	463.458	344.413
			62.4868			2579.69		3898.01	1141.22	233.077		238.72		2942.86	1764.48	621.471	414.424
			1453.94			340.619		1324.4	1629.67	27.2222		234.827		1148.53	2374.75	136.146	443.58
			1897.16			233.341		1657.14	1167.12	22.9439		212.114		1889.45	1321.61	602.65	414.228
			62.8325			200.492		2238.32	990.99	159.46		282.02		3021.61	2968.22	315.206	336.147
			1885.58			1356.03		3734.77	2594.01	521.306		341.705		938.094	966.863	295.905	442.318
			3986.68			238.082		3791.13	2051.23	42.8103		74.2772		1754.22	1338.02	206.766	1211.28
			1777.29			465.638		3968.05	1208.05	252.176		18.1695		2282.06	2902.51	866.073	447.919
			3572.85			1497.07		3811.31	1668.89	18.9755		861.669		2913	1085.04	223.854	371.239
			1922.87			510.732		3626.47	1136.75	261.191		76.9125		1954.68	1496.28	504.438	460.269
			1749.94			393.319		2977.81	1747.64	168.376		608.103		981.47	2680.55	335.221	458.276
			3952.05			142.232		3417.29	1552.23	152.415		178.527		1635.96	1776.48	1349.97	326.12
			3231.89			452.258		3650.71	1701.51	1327.91		161.624		1440.95	1050.05	151.497	891.421
			1900.1			988.823		3718.03	1793.92	143.713		339.035		1211.85	1355.98		381
			3670.42			288.362		1797.85	1387.34	17.9215		135.901		3223.86	2508.58		175.5
			2667.19			411.768		3889.05	1564.38	332.326		178.974		1382.4	1485.29		360.595
			3792.55			165.157		3879.32	1309.99	17.9344		381.669		1952.91	2490.66
			3348.69			148.535		3845.12	1557.53	18.7238		220.026		2507.63	1878.19
			3126.85			149.323		1390.44	595.077	82.4067		313.667		2418.77	1643.94
			3696.72			383.224		3850.39	2007.51	395.909		133.701		2447.28	1886
			1825.32			1115.81		2315.69	1562.04	238.074		149.136		1184.51	2668.01
			3509.25			615.049		3635.71	1254.32	373.31		215.34		1256.78	907.638
			2469.3			1452.19		343.426	3606.27	17.832		273.826		2622.36	928.673
			1181.36			1025.78		499.391	785.05	175.79		387.674		1035.73	1652.3
			1097.39			1096.89		3370.49	1076.15	221.591		322.19		1320.4	1138.78
			3933.77			237.91		3582.72	2003.39	163.856		117.031		3535.44	1435.44
			2390.54			572.704		3392.24	3508.04	204.218		112.992		2752.35	1176.61
			2167.35			657.076		873.285	1483.28	96.3895		322.181		2601.49	2056.8
			2968.74			313.661		3636.94	1518.16	49.1129		661.445		3033.94	1337.89
			2998.44			334.996		3817.55	835.02	347.835		118.067		2032.69	1525.03
			2777.73			991.086		3211.78	2397.88	22.5616		127.523		3235.14	1327.16
			2057.76			404.886		3853.98	1349.94	104.782		623.047		1775.62	676.101
			1440.39			820.391		3869.54	2803.08	596.276		452.195		2725.7	3871.66
			2408.27			138.265		3961.52	671.706	47.0197		370.11		3495.4	1891.32
			2470.16			560.197		3087.68	1641.52	133.536		843.905		3144.97	2491.05
			1986.02			521.29		2952.95	1174.2	653.363		219.444		669.887	2143.18
			2216.62			101.69		2287.2	2283.83	26.2072		79.5815		2361.16	1196.58
			3204.56			591.84		3305.97	1105.31	23.4256		301.976		1905.16	2447.1
			2673.61			967.007		3532.14	1058.94	131.473		493.785		2310.77	1984.87
			2183.32			467.352		757.202	2447.6	136.57		154.535		1748.74	2459.92
			3931.45			393.902		3249.15	662.549	145.125		97.2193		1794.06	1084.01
			1542.96			94.8985		3994.84	989.695	78.88		19.226		1001.87	1514.47
			2194.88			143.638		2852.46	1815.19	286.435		125.588		853.672	1079.47
			1940.38			883.114		3178.52	1846.45	18.8849		377.121		1515.8	1823.86
			1519.18			306.131		62.9958	1005.2	1042.85		150.502		911.55	1788.37
			1590.9			144.921		3271.42	769.794	456.49		355.601		2148.06	1624.4
			2023.46			16.2409		3230.16	1530.9	152.927		517.817		2354.13	1663.35
			2554.92			119.763		3379.48	868.817	21.2208		60.2125		3064.56	2755.81
			1840.86			454.566		3225.08	1131.27	142.753		145.73		2824.15	2741.67
			2006.12			914.111		3316.09	1078.33	352.008		106.885		2535.58	1914.72
			2581.37			358.073		151.545	1903.2	33.1245		511.564		3469.06	2258.41
			1177.19			501.473		1478.59	987.758	218.217		237.05		2303.27	1123.96
			1851.67			686.124		412.137	1656.39	308.124		192.767		2831.98	1802.98
			2434.28			196.182		1887.27	2422.31	197.871		85.1955		4043.94	1536.69
			2230.63						630.767	226.995		110.053		2205.74	1250.67
			506.664						1832.75	182.782		178.931		3038.72	1728.56
			2698.42						996.073	25.8359		150.089		2255.87	2376.94
			1693.75						3122.07	59.7598		139.514		1902.99	2863.96
			2201.4						202.017	89.8698		438.261		1998.39	1531.55
			3616.53						1430.06	262.508		74.6722		1410.46	3362.43
			1525						990.117	229.244		619.987		3070.41	1229.65
			1150.38						1212.57	291.396		87.3434		2105.8	2011.5
			1514.88						854.96	384.208		87.3658		934.642	2544.48
			2316.14						1767.26	178.628		510.86		1610.18	617.205
			42.4389						1454.61	89.9496		291.022		2375.47	1838.33
			2721.86						1174.54	129.353		505.925		4031.91	768.799
			1354.8						2014.32	100.46		196.167		2197.09	2469.82
			1608.21						1401.23	392.974		274.374		743.612	1455.97
			1476.15						1757.29	22.5106		310.902		2207.72	2618.66
			2130.61						1324.47	134.88		546.857		3953.49	1083.18
			2905.58						883.524	56.902		109.652		3292.62	1564.17
			3166.55						2150.52	199.922		138.448		3121.12	1343.87
			830.237						1069.27	223.13		145.861		1995.64	1385.29
			1804.83						1106.2	84.4029		137.633		3153.3	1267.3
			2451.62						1238.4	404.698		439.966		1897.8	1098.72
			2121.27						1207.4	103.431		311.377		3712.11	2590.48
			2072.57						2129.47	870.396		170.204		3695.77	2530.51
			1230.08						946.886	135.362		319.239		3182.48	1081.83
			2834.81						1126.66	125.506		133.476		699.07	1877.17
			3626.27						1553.93	43.5696		96.0086		1466.24	1575.46
			2154.65						1015.83	152.015		117.955		3002.92	969.875
			3643.81						1112.68	93.0504		224.56		1601.92	1900.71
			1714.81						1783.65	18.2732		260.928		2262.25	1959.73
			3320.67						1331.99	107.173		961.485		4003.3	1839.38
			1387.49						1575.57	143.8		104		1277.72	2131.09
			2016.27						839.85	171		574.851		1701.16	1612.03
			2660.77						1398.23	441.37		295.168		3226.73	1191.39
			965.97						20.1809	63.3051		341.667		1992.76	1400.24
			1152.13						1057.5	286.209		287.598		3911.7	1230.66
			918.566						2779.75	210.148		118.508		3242.68	1846.45
			2377.69						1130.61	122.944		102.026		3276.94	1635.54
			921.319						1594.57	489.629		65.7865		2385.64	1535.69
			1881.6						22.7721	56.8308		66.995			2085.68
			14.377						227.571	132.688		72.9			1382.05
			1563.31						2356.55	294.791		489.636			1058.49
			2467.23						1361.04	29.9324		83.8555			1778.11
			1165.39						1062.58	18.4641		164.029			939.149
			103.852						2032.96	868.106		127.99			2335.23
			597.947						1954.55	522.834		103.287			1854.49
			2033.24						1207.5	23.125		130.397			1098.66
			3074.19						1908.89	18.465		223.55			1077.84
			2670.58						2132.32	498.787		291.186			1397.61
			1841.23						1263.71	149.573		121.145			2073.67
			3020.68						1698.24	93.4091		223.186			2180.42
									1692	134.951		158.17			2051.03
									743.852	299.209		242.595			2920.9
									2459.27	59.0192		72.7725			1109.76
									1525.36	196.817		282.62			1670.94
									2595.21	117.262		395.623			1710.28
									1005.5	110.574		55.2044			3503.74
									1964.48	106.518		174.475			1508.64
									1185.1	138.782		106.872			1371.46
									542.964	258.943		217.025			1286.83
									987.972	406.405		123.794			803.347
									635.686	303.467		298.847			1621.83
									1682.66	21.4075		248.461			989.759
									16.0517	57.7004		99.1453			1107.74
									1126.42	90.0891		43.9042			1749.84
									1863.14	83.3989		87.5026			1150.82
									1287.79	178.146		269.023			897.408
									1498.38	83.9519		260.918			1758.61
									2290.75	91.6562		759.593			1559.25
									1739.27	61.2926		149.419			1054.66
									1232.03	103.194		408.75			979.359
									1369.3	21.2184		144.57			1737.82
									1199.15	179.662		474.606			1177.78
									2803.97	358.721		174.492			1157.37
									1847.9	203.283		127.655			889.189
									771.257	19.2262		65.9111			1210.12
									673.639	22.8359		502.227			660.984
									969.709	163.606		592.91			710.349
									1034.9	465.953		512.881			1781.63
									1885.92	20.3699		714.327			1578.67
									1528.5	207.691		76.2683			595.967
										201.979		284.96			2074.11
										298.528		219.824			2968.88
										26.137		174.623			1381.96
										284.157		477.524			1292.64
										297.191		362.912			1051.89
										229.171		133.538			1348.92
										85.8571		210.168			2780.05
										19.1605		138.477			846.98
										154.95		64.3203			2211.88
										27.3693		823.594			1907.09
										43.6941		139.494			2467.01
										95		182.776			2037.97
										27.0667		262.77			730.207
										103.575		395.068			1497.75
										303.033		89.9388			1179.57
										236.985		404.98			759.549
										79.5122		286.5			2119.67
										2122.25		88.2095			1211.7
										269.492		1446.95			1706.75
										16.4179		50.1807			2162.66
										143.222		101.662			1320.72
										142.575		144.041			2529.03
										108.389		109.698			2111.75
										268.095		129.952			1480.46
										16.8688		104.039			1054.88
										20.6667		204.545			688.982
										33.464		76.5284			946.873
										141.021		249.178			1521.07
										269.781		108.04			1099.48
										261.335		66.863			1047.86
										940.109		81.4908			1172.35
										207.321		53.3119			840.949
										122.398		108.368			2259.92
										300.991		248.043			2602.04
										130.937		87.4333			945.199
										701.046		560.691			1545.57
										92.6571		190.654			2034.22
										74.8731		77.7099			674.734
										21.2282		95.5069			1776.25
										154.881		491.223			1874.85
										250.084		339.597			1232.21
										230.116		330.211			1020.88
										251.242		245.921			1714.16
										284.413		151.362			969.205
										13.8269		317.886			1547.24
										83.1744		176.566			2513.15
										77.7014		339.495			998.06
										66.6167		136.936			1450.56
										216.416		349.739			2211.66
										380.371		1382.08			2232.46
										333.32		135.788			1327.86
										243.72		432.063			1993.1
										177.591		1203.41			1175.34
										149.102		129.338			1138.15
										23.7379		109.763			2682.13
										396.708		159.994			1379.62
										26.4768		157.441			1183.18
										616		479.893			1545.98
										249.434		64.1508			3008.91
										352.554		87.8556			1850.28
										210.546		366.657			1668.33
										33.6643		72.1261			2602.66
										357.399		261.508			805.145
										401.039		103.705			1036.65
										383.225		185.12			494.326
										157.251		139.466			1936.33
										45.7704		84.1092			1410.17
										232.997		242.019			977.448
										140.359		244.572			612.337
										20.6241		150.289			1271.33
										212.535		86.1741			1382.83
										233.039		91.8397			1304.61
										23.7636		394.218			1366.89
										208.96		266.724			496.629
										155.465		524.719			275.676
										651.036		345.82			157.593
										110.92		80.3359			178.073
										568.959		76.1736			193.398
										110.044		95.5594			422.409
										97.3915		82.642			242.928
										251.917		211.632			244.029
										94.8653		525.63			1044.37
										85.8204		50.8922			200.291
										727.266		146.355			219.613
										374.196		125.247			188.777
										291.474		77.0586			230.738
										98.9907		99.236			312.723
										178.973		153.714			204.855
										90.0346		1043.95			171.552
										121.529		16.4696			462.336
										963.243		668.532			215.145
										67.8446		1389.98			195.888
										153.137		1076.56			210.764
										167.333		69.0099			417.168
										242.604		477.81			223.655
										396.052		1077.83			228.662
										18.5632		106.91			214.36
										36.5		194.138			239.588
										148.181		99.8091			215.119
										131.702		235.855			248.489
										16.8987		311.214			327.21
										267.767		335.747			240.297
										149.684		1105.97			851.435
										163.334		249.018			243.695
										584.37		111.126			192.5
										130.109		665.874			489.95
										141.958		266.8			201.197
										22.8622		177.18			175.092
										112.524		1036.14			220.181
										270.358		332.639
										352.454		447.126
										199.497		321.16
										98.0102		65.316
										156.179		159.147
										389.11		326.159
										137.614		119.595
										22.0755		98.1525
										219.907		104.525
										58.99		58.558
										109.56		211.025
										112.614		388.385
										145.201		455.183
										52.2		123.538
										18.7418		622.788
										101.569		774.111
										299.249		289.043
										90.403		192.551
										20.229		153.662
										89.5866		314.689
										18.4629		234.537
										98.7591		500.825
										978.849		109.057
										291.459		633.394
										583.55		166.869
										56.6016		741.207
										112.22		67.5833
										203.446		223.126
										205.92		184.548
										37.021		75.8641
										275.629		250.075
										18.6957		67.2117
										129.122		465.03
										123.083		173.226
										191.137		198.849
										13.375		102.178
										93.8776		108.241
										104.055		311.369
										41.8347		43.4956
										101.547		92.2471
										301.871		177.8
										174.359		109.337
										172.541		706.719
										774.263		246.734
										16.2955		123.976
										17.0408		23.3985
										16.9423		575.966
										60.5846		93.8411
										97.7963		104.977
										144.62		261.231
										179.464		331.564
										21.2414
										331.576
										72.0185
										559.258
										414.293
										105.146
										123.84
										80.2566
										152.357
										306.728
										213.889
										347.948
										407.81
										1348.29
										60.1758
										210.668
										17.9945
										270.618
										312.908
										341.265
										107.81
										121.638
										19.4286
										603.868
										674.386
										17.9107
										1210.82
										169.462
										419
										995.245
										314.247
										18.0455
										62.8475
										84.1309
										405.894
										19.509
										86.3982
										762.394
										290.373
										104.947
										92.5197
										341.282
										17.6158
										21.7564
										142.194
										18.0821
										106.451
										315.83
										17.4397
										267.025
										310.974
										64.8851
										373.419
										95.1863
										70.672
										487.057
										744.061
										218.105
										16.823
										122.391
										288.807
										229.777
										16.0723
										142.472
										818.311

## Sheet: Fig S15
1h:					5h:
	ctrl	Ara	MMS (3mM)	MMS (20 mM)		ctrl	Ara	MMS (3mM)	MMS (20 mM)
	269.3	1351	675.1	181.5		78.8	2449.9	1412.7	1133.8
	16.4	17.9	1396.7	17.3		34.1	3222.8	1135.5	53.7
	15.8	1813.7	15.5	195.9		23.1	3131.8	1866.3	93
	66.6	2757.1	1516.2	329.1		65.3	1806.7	760	100
	55.4	1194.5	1516.9	227.1		79.1	1338.9	1698.4	1556.9
	97.9	2577.7	2105.9	575.6		77.2	3692.6	557.9	1088.5
	101	448.3	1866.8	160.5		84.7	829.4	968.3	681.1
	66.1	1834.2	355.3	435.9		56.9	811.2	311.9	1201.6
	136.5	1766.8	1079.3	66.5		67.8	1063.2	1470.4	654.9
	63.3	2042.3	807.4	309		51.5	2584	1489.7	653.8
	55.8	17.6	2122.1	182		91.9	131	612.5	227
	87.3	3873.2	15.8	17.8		179.4	2529.7	623.5	3639.9
	78.5	1340.8	11.7	227.1		57.9	3352.6	1417.7	1371.4
	16.5	2049.2	15	141.6		104.5	99.7	1660.5	34.5
	16.9	1732.4	769.7	392		77.6	3650.5	644.6	394.5
	81.4	1225.6	637.2	16.8		134.7	3961.4	1456.8	806.6
	78.7	3797.6	1044.6	1221.5		91.7	3995.1	2559.4	947.1
	66.6	1883.8	2050.8	355.8		120.2	4019.5	1682	502.3
	89.7	1100.2	1276.9	396.9		82.3	2357.8	38.1	80.8
	92.3	1529.5	2487.2	143.5		104.3	2616.1	1276.3	1450.6
	98.9	724.6	1594.8	1730.9		66.6	4058	1374.5	844.9
	146.1	1399.2	11.5	356		64.4	625.3	2353.6	824
	69.7	3363.9	957.2	1095.5		58.7	3845.4	2145.8	446.7
	63.3	30.9	999.7	172.2		128.5	1353.9	2079	1711
	125.8	3389.6	149.4	557.7		133	1936.9	1375.2	909.9
	69	987.7	566.4	124.9		124.3	1852.9	1777.3	44.3
	87.2	795.6	578.1	258.8		71.2	3406.4	549.1	247.7
	56.8	1235.4	15.3	280.8		93	1099	1073.1	721
	120.3	2594.7	1519.1	62.4		55.2	2764.1	792.3	144.3
	87.5	1492.7	800.7	292.9		185.5	977.9	1058.8	2263.5
	173.8	1696.8	861.8	18.4		92.4	11.5	698.4	1187.8
	91	1670	1743.5	263		24.4	234.4	881	1325
	63.9	2954.8	1131.4	113.7		99.3	1249.1	878.6	835.2
	66	537.5	1745.1	182		63.7	3253.4	1074.8	230.1
	127.8	17.6	1179.8	19.4		47.6	10.5	1469.8	802.3
	97.8	2360	1825.9	99.8		51.1	778	1029.7	37.9
	51.9	3255	940	669.6		72.6	1744.8	1112.8	2168.6
	304	2505.6	629.4	196		25.3	3545.9	970	26.6
	80.3	2075.5	18.3	390		24		683.3	403.1
	67.3	2479.4	1044.5	149.3		73.7	1814.5	1446.6	123.4
	17.7	2168.4	902.5	491.6		101.4	1403.9	963.3	1164.2
	63	1654.7	1485.5	240.7		83.1	1310.4	871.8	72.5
	17.3	3334.8	753.4	18.1		62.7	2490.3	920.6	267.2
	41.2	2577.9	2207.4	266.3		60.7	984.9	685.7	1740.9
	117.4	563.5	1135.7	18.2		50.5	1334.6	1102.9	405.6
	130.2	3574.8	811.3	463.5		72.6	1140.4	1734.1	2369.9
	51.1	1144.2	1168.9	913.4		63.9	1105.7	400.1	149.3
	56.1	1791.2	1181.2	244.2		117.4	3694.5	1304.5	19.7
	76.6	768.4	132.5	534.9		84.4	2937	661.9	416.8
	59.2	1479.6	1524.9	405		60.6	4053.4	424	1741.8
	73	16.3	2185.2	18.1		96.6	1359.3	595.7	158.7
	44.9	1970.1	689.8	1085.6		80.9	336.5	567.9	1570.3
	84.4	1388.5	683.2	265.5		52.7	4068.3	374.9	138.8
	83.3	2738.7	1697.5	203.6		86.3	3615.9		599
	59.6	2640.2	1293.4	263.6		28.2	2047.8	1097	895.7
	122.7	2166.4	2742.6	139.9		115	390	1436.3	2314.6
	23.2	1836	767.6	354.3		46.6	378.5
	51.6	467.4	594.2	653.9		63.9	3168.9	1942	404.4
	50.1	16.3	2564.8	298.9		64.5	3245.3		32.8
	51.9	16	1680.9	152.8		25.1	42.4	882.9	2263.2
	55.9	3097.9	664.4	220		43.3	3889.9	525.4	378.9
	94.3	241.4	2029	465.8		100.6	3513.4	1203.7	214.5
	14.5	2615.6	230.4	1875.5		116.7	3899.3	257	1501.6
	56.5	795.6	108.2	175.5		82.3	3748.9		49.7
	96.5	2652.8	461.5	514.7		72.8	3106.7	144.1
	193.2	1450.5	1160.6	305.6		22.7	2376.6	2010.4	121.4
	70.1	231	467.5	788.6		176.7	2743	1022.5	1468.8
	64.7	659.9	2217.2	165.3		46.8	47.5		31
	47.1	2359.8	714.5	339.3		76.6	2228.1	252.7	487.8
	16.6	19.3	1793.5	62		76.5	2545.3		31.9
	85	1896.4	486	668.2		76.6	3174.6	1393.9	147.3
	56.1	16.7	1508.7	109.1		71.8	2028.6	920.4	122.9
	69.5	1636	1207.9	17.2		64.5	2697.1	929	1230.3
	43.8	18.3	2087.2	360.8		61.6	2769.6	2943.4	86.6
	42.3	2221.3	938	212.2		23.1	3742.2	185.6	957.2
	45.5	879.4	719.1	234.5		83.7		1147.1	404.9
	49.3	1666.1	750.6	124.7		83	3968.7	981.5	268.2
	14.8	2952.6	712.4	365.2		63.8	3938.3	2145.1	1006.5
	68.5	2868.7	322.4	660		123.4	1828.2	1976.7	113.2
	49.6	3664.6	586.2	101.4		47.7	3063.6	542
	57.7	3806.1	1146.6	365.8		73.7	12.9	2850.2	3017
	69.2	2044	3534.8	261.6		63.4	410.7	764.3	2461.7
	15	1534.8	1426.9	149.2		80.7	4093.8	1514.8	811.6
	53.4	2036.7	918.7	111.1		64.2	2996.7	3131.8	608
	15.4	1521.4	816.7	157.2		57.7	3744.4	1204.6	336.2
	117.8	642.3	23.5	223.7		120.2	1420.3	2208.1	653.8
	53.1	1299.3	1370.4	86.4		38.6	3558.8	422.4	1882.6
	75.2	2635.8	23	175		80.5	3907.4	532.7	1232.4
	52.1	2651	601.8	16.2		23.1	2297.9	3231.3	23.4
	48.6	4083.6	14.1	17.5		80.3	486.3	434.8	26.6
	54.8	705.3	14.8	109.8		73.9	1367.3	1370.4	1325.9
	50.6	1467.4	669.8	124.8		51	4063.9	2144.3	11.3
	41.7	832.8	2373.7	281.5		121.1	1908.7	568.7	444.7
		1113.9	2549.6	78.6		213	2630.7	1424.5	1958.6
		1016.2	413.4	784.5		26.3	3964.3	374	214.3
		1023.9	1180.2	105.4		22.9	424.8	1471.1	135.5
		2441.5	2615	105.2		178.3	4095	940.4	4.8
		2995.9	1954.8	267.8		61.4	1902	2002.9	463.7
		3296.4	2565.9	336.6		111.4	1597.7	2154.2	4.8
		16.3	185.9	232.9		134.3	2892	923.5	2168.8
		432.8	1068	142.7		104	4091.5	756.7	337.1
		375.6	531.9	200.1		34.8	2006	793.9	345.8
		1220.7	786	216.3		50.2	2280.1	379.5	458.7
		3402.8	215.3	95.9		97.9	4031.9	354.9	1078.7
		16	439	97.3		58.6	2777.1	1164.1	41.8
		813.2	753.8	15.3		392.4	2094.3	588.7	4.9
		2207.1	831.6	179.2		93.5	26.4	1664.5	31.8
		1415.1	1457.3	210.1		24.7	4095	52	368.5
		26.5	3090	316.9		71.9	2647.3	625	1300.1
		1062.4	1311	81.4		49.7	1544.3	1045.8	1815.8
		2582.5	497.7	152.2		75.5	4010	1125.6	913.3
		3534.8	15.5	186.7		66	3545.9	659.7	497.7
		1517.7	1189.5	225.4		103.4	266.5	268.7	116.4
		999.2	564.6	995.6		30.3	479.1	812	3541.4
		17	1721.6	808.6		97.2	3694.4	1128.6
		2008.6	1723.5	103.1		62.7	2131	995.5
		1620.1	396	209		94.4	12.9	68.9
		1895.9	14.5	474.6		99.1	498.8	1974.4
		385	1103.6	15.2		109.3	477.4	276.6
		15.5	2126.7	16		107.6	1249.2	1818.7
		1165.4	1028.7	219.1		62.3	2717.8	737.2
		1237	492.5	112.4		149.3	1643.7	1734.1
		3546.1	1594.7	110.1		104.8	2852.6	1054.6
		17.1	16	89.2		41.2	798.3	564
		473.9	1067	15.7		53.5	2430.6	432.6
		3047.7	1049.5	58		62.5	1516.4	1548.7
		1016.3	2990.8	488.1		114.1	3017.1	578
		1045.4	2243.5	203.5		61.6	335.1	582.7
		18.4	1229.2	93.1		65.6	1039.6	22.1
		1674.8	3197.2	520.1		85.3	2282.5	33.6
		3235	2071.7	55.3		85.5	1565.8	1251.8
		3714.6	1249.2	13.8		24.4	2502.2	1352.2
		2463.6	17	14		52.1	3869.1	722.1
		22.5	566.9	182.2		68	1156.9	3642.2
		15.4	528.2	13.2		98.5	1216.8	997.3
		1999	699.1	1450.4		56.4	2559.6	1263
		15.7	2808.7	13.3		24.6	2146.9	1679.4
		1740.1	199.1	16.2		24	641.7	1803.4
		18.1	3291.2	14		78.4	2510.8	624.8
		1774.1	1110.7	108.6		135.1	965.4	890.3
		16.4	1092.3	117.7		68.1	1183.7	1309
		15	964.7	14.3		70.3	2235.7	758.5
		3273.7	589.5	250.6		104.6	3868.6	645.6
		2396.4	1257.2	14		49	10.9	1646.6
		1013.6	1050.3	368.1		45.6	2165	875.5
		2935.3	3045.4	59.3		36.5	2746.6	1039.7
		593.4	15.9	49.3		56.1	3591.4	561.2
		14		191.7		138.4	920.4	1120.3
		915.4		205.1		25.7	46.1	813.3
		1479.6		162.9		23.6		714.2
		1023.5		14.2		102.9	681.6	44.6
		2536.5		14.4		70.4	3733.2	407.3
		2549.5		84.2		69.9	1472.6	2918.9
		3639.9		224.6		91.9	1353.9	1486
		3050.4		227		66.2	1813.9	1138.3
		3386.2		15.4		156.5	1927.3	1178.7
		578.1		152.4		67.6	1920.6	1177.3
		1205.5		213.3		123	2302.1	1230.8
		2480.4		16.8		58.6	1711.9	637.9
		3014		59.9		39.9	15.8	2150.9
		1910.1		67.7		49.1	1745	299.7
		3122.3		407.5		33.3	888.4	626
		2398.6		136.1		94		227.8
		2636.1		116.9		93.1	2094.6	1683
		3643.4		737		86.1	10.5	164.4
		2817.4		277.7		156.4	2233.5	1428.4
		1079.7		15.9		95.7	1073.2	2996.4
		2476.5		242.8		26.1	1063.8	410.3
		3436.6		268.2		75	216.5	1049.6
		1092.7		82.1		85.6	1816.2	603.3
		2852.3		199.6		82.6	1071.6	662.6
		524.3		16		28.6	2981.5	982
		28.3		546.3		103.1	3198.2	2085.6
		18.2		147		73.6	775.4	22
		1635.2		18.8		83.7	2603.2	578
		699.8		15.2		65.8	1361.7	934.6
		2630.9		221.4		28.1	1229.7	595.6
		2359.9				75.2	1235.1	593.6
		2142.6				87	490.9	708.9
		2406.2				74.3	1913.6	654.7
		632.2				80	3077.8	459.9
		1759.2				55.2	1797.9	90.8
		3587.9				55	2220.2	1545.5
		1432.8				29.8	3432.2	1472.8
		1822.8				61.2	1372.3	65.7
		2819.8				42.3	2072.6	1444.1
		3370.7				100.5	1525.6	1013
		802.7				98.2	1181.5	1057.7
		734.5				192.8	1751.1	1035.8
		689.4				109.1	478.8	344.2
		314.9				86.2	439.6	702.9
		2339.9				178.7	1557.6
		1045.9				70.1	3172.7
		1164.1				99	3742.5
		1288.6				57	2051.4
		1037.7				104.9	1597.5
		692.6				33.1	4008.4
		1026.5				72.1	1523
		3197.7				96.4	3868.5
		1942.4				108.7	3168.6
		1734.1				84.7	2317.6
		1193.9				78.7	231.8
		1193.1				91.8	1927.9
		15.8				83.6	1016.8
		15				91.4	3731.3
		502.9				108.5	95.3
		294.2				144.6	570.5
		1004.4				69.2	2516.5
		409.3				102.7	1962.7
		1443.6				76.1	2027
		80.4				57.3	1549.5
		982.5				84	3527.6
		684.4				86.4	2484.8
		15.5				85	1900.4
		2092.8				70.8	16.8
		979.8				67.1	2636.5
		1984.4				27	1782.6
		1753.3				74.1	1880.4
		878.1				26.2	2134
		15.9				87.6	366.5
		450.1				87	1840.3
		1491.9				55.3	2854.7
		1514.7				65.4	3987.3
		1180.3				80.3	713.3
		15.7				77.1	740
		2441				47.9	2405.3
		18.8				78.2	1727.4
		2386.5				65.3	1991.8
		13.9				25.6	3736.1
		3350.6				74.4	1315.3
		18.9				110.4	525.2
		14.9				66	2019.7
		1368.5				82.9	632.4
		1560.6				23.1	385.3
		1025.1				85.5
		17.2				118.6	1847.4
		1167.3				50	1649.6
		890.5				38.1	316.5
		2070.3				134	2793.3
		2400.7				30.3	1319.9
		15.1				60.9	2552.3
		488.1				126.4	1604.2
		16.6				23.1	1764.3
		2388.9				86.9	974
		3474.1				78.4	1520.3
		1245.7				107.3	4.3
		1342.5				24.7	2765.2
		20				24.3	727.3
		751.6				66.7	2239.6
		16.7				84	2498.2
		887.4				76.5	2265.9
		1087.7				48.9	511.2
		2147.8				63.2	1295.1
		1869.5				78.8	3415
		16.2				27.6	1410.5
		1740.1				80.9	1288.1
		3841.3				69	691.1
		1747.8				53.9	1507.3
		16.9				21.9	1634.2
		1254.4				45.6	2481.4
		325.4				25.4	591.6
		3113.3				61.5	405.5
		589.1				80.3	2583.8
		2450.9				78.7	1082.9
		13.1				71
		1771.7				132.4
		1840.8				43.7
		2578				27.5
		1043.4				47.8
		118.4				82.2
		16.4				40.7
		2195.3				57.2
		1696				55.7
		12.3				59.6
		1923.9				28.4
		517.6				23.2
		1117.4				74.5
		1544.8				48.1
						63.1
						31.1
						66.6
						89.2
						99.7
						23.7
						43.6
						26.6
						65.6
						63.4
						61.4
						92.7
						58.4
						141.5
						143.5
						82.6
						58.9
						148.7
						91.3
						32.1
						119
						48.2
						50.7
						69.6
						103.3
						78.9
						92.5
						42.2
						56.6
