# Supplementary material for: NAIL-MS reveals the repair of 2-methylthiocytidine by AlkB in E. coli
Source: Nat Commun. 2019 Dec 6;10:5600. doi: 10.1038/s41467-019-13565-9 (PMC6898146; doi:10.1038/s41467-019-13565-9)
Supplement: Supplementary file 4 — Source Data [file 41467_2019_13565_MOESM4_ESM.zip › Fig_4b_and_Sup_Fig_16.xlsx]

## Sheet: CUGA
													average tRNA original				average tRNA new
												calculated	after C	after G	after A		after C	after G	after A
			non labeled				15N labeled					number per tRNA	22.3158	23.6842	15.2105		22.3158	23.6842	15.2105
Cytidine	Name	Type	retention time	area sample	n In pmol	area SILIS	retention time	area sample	n In pmol	area SILIS		Literature (Leipzig universitiy tRNA db: http://trna.bioinf.uni-leipzig.de/DataOutput/Search)												original	middle value	Stand. Dev.		new	middle value	Stand. Dev.
	PC4A_T0	Sample	1.875	35361713	15.4512	147329041	1.487	0	0	147329041		PC4A_T0	0.692389	0.978673	0.769553		0	1.68889e-05	1.31488e-05					PC4A_T0	0.813538	0.120943		PC4A_T0	1.00126e-05	7.24272e-06
	PC4A_T1	Sample	1.875	23853813	9.7748	157097163	1.487	0	0	157097163		PC4A_T1	0.438022	0.650159	0.5562		0	1.68889e-05	1.97232e-05					PC4A_T1	0.548127	0.0867926		PC4A_T1	1.2204e-05	8.70678e-06
	PC4A_T1_MMS	Sample	1.883	25580610	10.7865	152667511	1.504	0	0	152667511		PC4A_T1_MMS	0.483357	0.649779	0.560513		0	1.26667e-05	0					PC4A_T1_MMS	0.56455	0.0680013		PC4A_T1_MMS	4.22222e-06	5.97112e-06
	PC4A_T2	Sample	1.892	25023982	11.9953	134295790	1.89	27732424	13.2936	134295790		PC4A_T2	0.537525	0.680344	0.580177		0.595704	0.266604	0.21752					PC4A_T2	0.599349	0.0598605		PC4A_T2	0.359943	0.167908
	PC4A_T2_MMS	Sample	1.892	30140330	14.5205	133623729	1.89	12772163	6.1531	133623729		PC4A_T2_MMS	0.650683	0.814935	0.663639		0.275729	0.143458	0.104369					PC4A_T2_MMS	0.709752	0.0745634		PC4A_T2_MMS	0.174518	0.073324
	PC4A_T3	Sample	1.9	14060180	6.2761	144217088	1.899	56974126	25.4318	144217088		PC4A_T3	0.28124	0.348836	0.305295		1.13963	0.476507	0.405515					PC4A_T3	0.31179	0.0279753		PC4A_T3	0.673885	0.330606
	PC4A_T3_MMS	Sample	1.898	14572796	6.0572	154875910	1.895	45996666	19.1187	154875910		PC4A_T3_MMS	0.271431	0.337436	0.312501		0.856734	0.369871	0.313224					PC4A_T3_MMS	0.307123	0.0272133		PC4A_T3_MMS	0.513276	0.24396
	PC4A_T4	Sample	1.896	10952018	4.6818	150590989	1.893	56926823	24.3352	150590989		PC4A_T4	0.209798	0.271489	0.237309		1.09049	0.463292	0.391426					PC4A_T4	0.239532	0.0252343		PC4A_T4	0.648404	0.313978
	PC4A_T4_MMS	Sample	1.903	9239321	3.9844	149279035	1.9	57672436	24.8706	149279035		PC4A_T4_MMS	0.178546	0.226966	0.197534		1.11448	0.471677	0.40349					PC4A_T4_MMS	0.201015	0.0199198		PC4A_T4_MMS	0.663217	0.320306
	PC4A_T5	Sample	1.9	9416370	4.4806	135288784	1.899	50443163	24.0025	135288784		PC4A_T5	0.200782	0.255884	0.221551		1.07558	0.441438	0.364024					PC4A_T5	0.226072	0.0227213		PC4A_T5	0.627015	0.318756
	PC4A_T5_MMS	Sample	1.9	9059283	4.1485	140580037	1.89	66400409	30.4063	140580037		PC4A_T5_MMS	0.1859	0.231061	0.19877		1.36255	0.564904	0.479181					PC4A_T5_MMS	0.205244	0.0189968		PC4A_T5_MMS	0.802211	0.39776
	PC4A_T10	Sample	1.892	10491582	4.5691	147816407	1.894	56491693	24.6024	147816407		PC4A_T10	0.204747	0.263931	0.237441		1.10247	0.446158	0.397416					PC4A_T10	0.235373	0.0242058		PC4A_T10	0.64868	0.321492
	PC4A_T10_MMS	Sample	1.9	8100400	3.7484	139115506	1.89	62024071	28.7013	139115506		PC4A_T10_MMS	0.167971	0.218648	0.185017		1.28614	0.531198	0.4555					PC4A_T10_MMS	0.190545	0.0210549		PC4A_T10_MMS	0.757614	0.375002
	PC4A_T24	Sample	1.9	7214693	2.8642	162152914	1.899	38782652	15.3968	162152914		PC4A_T24	0.128349	0.170156	0.157562		0.689951	0.280529	0.262673					PC4A_T24	0.152022	0.0175114		PC4A_T24	0.411051	0.197347
	PC4A_T24_MMS	Sample	1.9	8989654	3.6523	158450325	1.899	66697179	27.0976	158450325		PC4A_T24_MMS	0.163664	0.203515	0.185319		1.21428	0.504091	0.452226					PC4A_T24_MMS	0.184166	0.0162895		PC4A_T24_MMS	0.723532	0.347656
	PC4A_T34	Sample	1.892	7198705	2.6788	172996089	1.882	40035897	14.8981	172996089		PC4A_T34	0.120041	0.159174	0.149627		0.667604	0.272008	0.250642					PC4A_T34	0.142947	0.0166596		PC4A_T34	0.396751	0.19172
	PC4A_T34_MMS	Sample	1.9	9298586	3.9243	152535516	1.892	70890854	29.9182	152535516		PC4A_T34_MMS	0.175853	0.228097	0.199651		1.34067	0.55996	0.491429					PC4A_T34_MMS	0.2012	0.0213567		PC4A_T34_MMS	0.797354	0.385202
	PC4B_T0	Sample	1.893	15345580	5.7102	173002105	1.537	0	0	173002105		PC4B_T0	0.255882	0.361114	0.327734		0	2.95556e-05	3.2872e-05					PC4B_T0	0.31491	0.0439075		PC4B_T0	2.08092e-05	1.47765e-05
	PC4B_T1	Sample	1.892	49273694	20.5261	154534172	1.495	0	0	154534172		PC4B_T1	0.919802	1.23038	0.89678		0	1.26667e-05	4.60208e-05					PC4B_T1	1.01565	0.152123		PC4B_T1	1.95625e-05	1.94103e-05
	PC4B_T1_MMS	Sample	1.883	46028540	20.494	144583214	1.529	0	0	144583214		PC4B_T1_MMS	0.918363	1.17824	0.874881		0	3.37778e-05	3.94464e-05					PC4B_T1_MMS	0.990496	0.13394		PC4B_T1_MMS	2.4408e-05	1.74136e-05
	PC4B_T2	Sample	1.897	27274566	11.5851	151556012	1.89	35946596	15.2687	151556012		PC4B_T2	0.519144	0.64806	0.545701		0.684211	0.297696	0.243594					PC4B_T2	0.570968	0.0555801		PC4B_T2	0.4085	0.196204
	PC4B_T2_MMS	Sample	1.9	43146621	19.4062	143127673	1.89	4196586	1.8875	143127673		PC4B_T2_MMS	0.869617	1.12652	0.841174		0.0845814	0.0650391	0.0413332					PC4B_T2_MMS	0.945771	0.128337		PC4B_T2_MMS	0.0636512	0.0176832
	PC4B_T3	Sample	1.892	11376343	4.9064	149262839	1.898	69981790	30.1821	149262839		PC4B_T3	0.219862	0.275479	0.234279		1.3525	0.569008	0.460313					PC4B_T3	0.243207	0.0235667		PC4B_T3	0.79394	0.397446
	PC4B_T3_MMS	Sample	1.892	25306842	11.245	144875334	1.89	44175385	19.6292	144875334		PC4B_T3_MMS	0.503903	0.612986	0.50586		0.87961	0.405253	0.314407					PC4B_T3_MMS	0.540917	0.0509673		PC4B_T3_MMS	0.53309	0.247818
	PC4B_T4	Sample	1.883	13960044	6.6117	135922660	1.874	119870452	56.7723	135922660		PC4B_T4	0.296279	0.35918	0.289451		2.54404	1.05185	0.795429					PC4B_T4	0.31497	0.0313854		PC4B_T4	1.46377	0.771004
	PC4B_T4_MMS	Sample	1.875	15727864	7.1426	141751386	1.882	105034683	47.7004	141751386		PC4B_T4_MMS	0.320069	0.392692	0.340823		2.13752	0.910577	0.680312					PC4B_T4_MMS	0.351195	0.0305417		PC4B_T4_MMS	1.2428	0.639605
	PC4B_T5	Sample	1.882	15800115	7.5174	135304214	1.874	145543212	69.2464	135304214		PC4B_T5	0.336865	0.401778	0.329581		3.10302	1.25536	0.920757					PC4B_T5	0.356075	0.0324538		PC4B_T5	1.75971	0.959635
	PC4B_T5_MMS	Sample	1.882	13613291	6.58	133184252	1.874	151629545	73.2904	133184252		PC4B_T5_MMS	0.294858	0.34355	0.279438		3.28424	1.33491	0.927588					PC4B_T5_MMS	0.305949	0.027323		PC4B_T5_MMS	1.84891	1.02846
	PC4B_T10	Sample	1.882	9223222	3.9917	148743373	1.874	96155679	41.6154	148743373		PC4B_T10	0.178873	0.244066	0.213142		1.86484	0.778341	0.645573					PC4B_T10	0.212027	0.0266263		PC4B_T10	1.09625	0.546171
	PC4B_T10_MMS	Sample	1.883	8034063	3.5439	145940329	1.879	125498811	55.358	145940329		PC4B_T10_MMS	0.158807	0.198858	0.172295		2.48067	0.994067	0.792806					PC4B_T10_MMS	0.176653	0.0166388		PC4B_T10_MMS	1.42251	0.752724
	PC4B_T24	Sample	1.883	10757218	4.7287	146444488	1.878	106145421	46.66	146444488		PC4B_T24	0.211899	0.26692	0.239393		2.0909	0.852872	0.713059					PC4B_T24	0.239404	0.0224623		PC4B_T24	1.21894	0.619201
	PC4B_T24_MMS	Sample	1.883	8987511	4.5844	126204395	1.878	159646249	81.433	126204395		PC4B_T24_MMS	0.205433	0.250517	0.208816		3.64912	1.46898	1.03356					PC4B_T24_MMS	0.221589	0.0205021		PC4B_T24_MMS	2.05055	1.14425
	PC4B_T34	Sample	1.875	9114081	3.7989	154442278	1.874	90124766	37.5659	154442278		PC4B_T34	0.170234	0.21543	0.195279		1.68338	0.68829	0.594128					PC4B_T34	0.193648	0.0184875		PC4B_T34	0.988598	0.492785
	PC4B_T34_MMS	Sample	1.875	7556268	3.5747	136078336	1.874	136942549	64.7837	136078336		PC4B_T34_MMS	0.160187	0.202059	0.170947		2.90304	1.18305	0.870982					PC4B_T34_MMS	0.177731	0.0177543		PC4B_T34_MMS	1.65236	0.893496
	PC4C_T0	Sample	1.875	51310648	24.0297	137460023	1.52	0	0	137460023		PC4C_T0	1.0768	1.38171	0.981334		0	1.68889e-05	2.62976e-05					PC4C_T0	1.14661	0.170743		PC4C_T0	1.43955e-05	1.08797e-05
	PC4C_T1	Sample	1.88	47600491	21.2252	144369429	1.537	0	0	144369429		PC4C_T1	0.951129	1.19343	0.914078		0	1.26667e-05	6.57439e-06					PC4C_T1	1.01954	0.123881		PC4C_T1	6.41369e-06	5.17239e-06
	PC4C_T1_MMS	Sample	1.883	40806411	17.871	146992948	1.529	0	0	146992948		PC4C_T1_MMS	0.800823	1.07195	0.826217		0	2.95556e-05	1.31488e-05					PC4C_T1_MMS	0.899662	0.122264		PC4C_T1_MMS	1.42348e-05	1.20904e-05
	PC4C_T2	Sample	1.875	34015878	14.7581	148377174	1.878	31352636	13.6026	148377174		PC4C_T2	0.66133	0.87731	0.705446		0.60955	0.272772	0.235298					PC4C_T2	0.748029	0.0931731		PC4C_T2	0.37254	0.168288
	PC4C_T2_MMS	Sample	1.875	41707632	17.3231	154991030	1.874	7171309	2.9786	154991030		PC4C_T2_MMS	0.776271	0.998602	0.808756		0.133475	0.0804713	0.0601623					PC4C_T2_MMS	0.86121	0.0980521		PC4C_T2_MMS	0.0913695	0.030906
	PC4C_T3	Sample	1.882	35453427	17.8379	127947049	1.874	143262520	72.0807	127947049		PC4C_T3	0.79934	0.722279	0.691909		3.23003	1.04137	0.922427					PC4C_T3	0.737843	0.0452182		PC4C_T3	1.73128	1.06089
	PC4C_T3_MMS	Sample	1.882	40457693	19.2756	135116838	1.874	87978898	41.9165	135116838		PC4C_T3_MMS	0.863765	1.04221	0.82982		1.87833	0.801521	0.644258					PC4C_T3_MMS	0.911931	0.0931568		PC4C_T3_MMS	1.10804	0.548452
	PC4C_T4	Sample	1.875	28252852	14.6148	124447748	1.874	149934596	77.5588	124447748		PC4C_T4	0.654908	0.496614	0.418414		3.47551	0.910704	1.01878					PC4C_T4	0.523312	0.0983768		PC4C_T4	1.80167	1.18441
	PC4C_T4_MMS	Sample	1.875	27068014	13.8363	125936865	1.874	159221268	81.3888	125936865		PC4C_T4_MMS	0.620023	0.495735	0.415173		3.64714	1.05033	1.07734					PC4C_T4_MMS	0.51031	0.0842623		PC4C_T4_MMS	1.92494	1.21783
	PC4C_T5	Sample	1.883	27709343	13.8585	128714161	1.877	152278427	76.1603	128714161		PC4C_T5	0.621018	0.496994	0.405318		3.41284	0.950494	1.00128					PC4C_T5	0.507776	0.0883885		PC4C_T5	1.78821	1.14898
	PC4C_T5_MMS	Sample	1.883	20360852	10.0887	129920395	1.882	181974500	90.1674	129920395		PC4C_T5_MMS	0.452088	0.318111	0.249248		4.04052	1.00855	1.13143					PC4C_T5_MMS	0.339816	0.0842192		PC4C_T5_MMS	2.06017	1.40122
	PC4C_T10	Sample	1.882	28259991	13.2387	137417323	1.878	155799766	72.9864	137417323		PC4C_T10	0.593244	0.511716	0.395502		3.27062	0.981304	0.968375					PC4C_T10	0.500154	0.0811405		PC4C_T10	1.7401	1.08225
	PC4C_T10_MMS	Sample	1.881	19037692	9.3798	130658601	1.878	195050273	96.1003	130658601		PC4C_T10_MMS	0.420321	0.270796	0.21253		4.30638	0.971829	1.25748					PC4C_T10_MMS	0.301216	0.0875148		PC4C_T10_MMS	2.17856	1.50911
	PC4C_T24	Sample	1.882	30191745	16.8441	115386666	1.874	162743294	90.7954	115386666		PC4C_T24	0.754806	0.831841	0.629314		4.06866	1.58842	1.34882					PC4C_T24	0.738654	0.0834664		PC4C_T24	2.3353	1.22957
	PC4C_T24_MMS	Sample	1.875	16062281	8.0465	128503615	1.874	167941956	84.1318	128503615		PC4C_T24_MMS	0.360574	0.325694	0.208487		3.77006	1.17379	1.13553					PC4C_T24_MMS	0.298252	0.0650508		PC4C_T24_MMS	2.02646	1.23301
	PC4C_T34	Sample	1.883	31043886	16.1455	123777349	1.874	170422211	88.6342	123777349		PC4C_T34	0.723501	0.865053	0.619525		3.97182	1.65244	1.32674					PC4C_T34	0.736026	0.100627		PC4C_T34	2.317	1.17766
	PC4C_T34_MMS	Sample	1.88	20936870	14.9213	90327649	1.874	239580323	170.744	90327649		PC4C_T34_MMS	0.668643	0.617986	0.435928		7.65129	2.53921	2.4637					PC4C_T34_MMS	0.574186	0.0999262		PC4C_T34_MMS	4.21806	2.42785
			non labeled				15N labeled
Guanosine	Name	Type	retention time	area sample	n In pmol	area SILIS	retention time	area sample	n In pmol	area SILIS
	PC4A_T0	Sample	3.71	20112403	23.1791	23835313	3.937	352	0.0004	23835313
	PC4A_T1	Sample	3.71	14144507	15.3985	25232544	3.819	372	0.0004	25232544
	PC4A_T1_MMS	Sample	3.71	14957886	15.3895	26699220	3.861	260	0.0003	26699220
	PC4A_T2	Sample	3.71	13974483	16.1134	23823319	3.71	5476127	6.3143	23823319
	PC4A_T2_MMS	Sample	3.718	17083310	19.3011	24313183	3.718	3007299	3.3977	24313183
	PC4A_T3	Sample	3.71	8118150	8.2619	26991801	3.71	11089378	11.2857	26991801
	PC4A_T3_MMS	Sample	3.719	8165110	7.9919	28065090	3.717	8950022	8.7601	28065090
	PC4A_T4	Sample	3.71	6374690	6.43	27233269	3.713	10878297	10.9727	27233269
	PC4A_T4_MMS	Sample	3.718	5331114	5.3755	27242672	3.718	11078965	11.1713	27242672
	PC4A_T5	Sample	3.71	5717377	6.0604	25914858	3.71	9863368	10.4551	25914858
	PC4A_T5_MMS	Sample	3.71	5331105	5.4725	26759743	3.71	13033561	13.3793	26759743
	PC4A_T10	Sample	3.727	6174239	6.251	27132115	3.725	10437044	10.5669	27132115
	PC4A_T10_MMS	Sample	3.71	4896706	5.1785	25974710	3.71	11896349	12.581	25974710
	PC4A_T24	Sample	3.71	4255883	4.03	29009541	3.71	7016507	6.6441	29009541
	PC4A_T24_MMS	Sample	3.718	5036606	4.8201	28703637	3.718	12475355	11.939	28703637
	PC4A_T34	Sample	3.718	4069477	3.7699	29652405	3.71	6954186	6.4423	29652405
	PC4A_T34_MMS	Sample	3.718	5367420	5.4023	27292364	3.717	13176602	13.2622	27292364
	PC4B_T0	Sample	3.718	8920336	8.5527	28650430	3.794	689	0.0007	28650430
	PC4B_T1	Sample	3.718	27219582	29.1405	25658840	3.693	257	0.0003	25658840
	PC4B_T1_MMS	Sample	3.721	25088688	27.9058	24696533	3.718	692	0.0008	24696533
	PC4B_T2	Sample	3.718	14920366	15.3488	26702945	3.718	6853960	7.0507	26702945
	PC4B_T2_MMS	Sample	3.718	23092268	26.6808	23775040	3.71	1333241	1.5404	23775040
	PC4B_T3	Sample	3.718	6346859	6.5245	26721526	3.71	13109460	13.4765	26721526
	PC4B_T3_MMS	Sample	3.702	13803194	14.5181	26117000	3.71	9125486	9.5981	26117000
	PC4B_T4	Sample	3.693	7480503	8.5069	24155429	3.685	21906624	24.9123	24155429
	PC4B_T4_MMS	Sample	3.685	8061456	9.3006	23809805	3.688	18692998	21.5663	23809805
	PC4B_T5	Sample	3.693	8533493	9.5158	24634084	3.696	26663087	29.7322	24634084
	PC4B_T5_MMS	Sample	3.677	6921103	8.1367	23365867	3.677	26892961	31.6162	23365867
	PC4B_T10	Sample	3.693	5235453	5.7805	24879350	3.693	16696140	18.4344	24879350
	PC4B_T10_MMS	Sample	3.685	4539748	4.7098	26477539	3.685	22693391	23.5437	26477539
	PC4B_T24	Sample	3.685	6099749	6.3218	26504941	3.685	19490249	20.1996	26504941
	PC4B_T24_MMS	Sample	3.685	5167641	5.9333	23924816	3.687	30301880	34.7916	23924816
	PC4B_T34	Sample	3.685	5059139	5.1023	27237182	3.677	16163702	16.3016	27237182
	PC4B_T34_MMS	Sample	3.685	4371566	4.7856	25093005	3.685	25595512	28.0197	25093005
	PC4C_T0	Sample	3.677	28935889	32.7246	24289281	3.895	349	0.0004	24289281
	PC4C_T1	Sample	3.685	26994594	28.2654	26234559	3.777	298	0.0003	26234559
	PC4C_T1_MMS	Sample	3.711	23932975	25.3882	25895100	3.802	641	0.0007	25895100
	PC4C_T2	Sample	3.693	19680850	20.7784	26018608	3.693	6119137	6.4604	26018608
	PC4C_T2_MMS	Sample	3.677	22413261	23.6511	26031983	3.677	1806140	1.9059	26031983
	PC4C_T3	Sample	3.685	15531018	17.1066	24939618	3.677	22392402	24.664	24939618
	PC4C_T3_MMS	Sample	3.693	21838109	24.6839	24302678	3.698	16794843	18.9834	24302678
	PC4C_T4	Sample	3.685	10957048	11.7619	25589862	3.685	20093338	21.5693	25589862
	PC4C_T4_MMS	Sample	3.685	10587366	11.7411	24770379	3.685	22431809	24.8762	24770379
	PC4C_T5	Sample	3.685	10675447	11.7709	24913219	3.677	20416678	22.5117	24913219
	PC4C_T5_MMS	Sample	3.693	7203647	7.5342	26264339	3.693	22838612	23.8867	26264339
	PC4C_T10	Sample	3.677	11764941	12.1196	26665825	3.677	22561341	23.2414	26665825
	PC4C_T10_MMS	Sample	3.693	6064750	6.4136	25975368	3.698	21764937	23.017	25975368
	PC4C_T24	Sample	3.685	16105250	19.7015	22455396	3.685	30753367	37.6205	22455396
	PC4C_T24_MMS	Sample	3.685	7205217	7.7138	25658645	3.685	25967580	27.8004	25658645
	PC4C_T34	Sample	3.693	16943186	20.4881	22716748	3.695	32365186	39.1368	22716748
	PC4C_T34_MMS	Sample	3.694	9366584	14.6365	17579141	3.685	38485910	60.1391	17579141
			non labeled				15N labeled
Adenosine	Name	Type	retention time	area sample	n In pmol	area SILIS	retention time	area sample	n In pmol	area SILIS
	PC4A_T0	Sample	5.455	89719866	11.7053	112127617	5.438	1774	0.0002	112127617
	PC4A_T1	Sample	5.455	67721561	8.4601	117100969	5.463	2753	0.0003	117100969
	PC4A_T1_MMS	Sample	5.455	70629936	8.5257	121190052	5.463	383	0	121190052
	PC4A_T2	Sample	5.455	67601970	8.8248	112062495	5.453	25344955	3.3086	112062495
	PC4A_T2_MMS	Sample	5.455	80408565	10.0943	116528928	5.454	12645766	1.5875	116528928
	PC4A_T3	Sample	5.455	38995075	4.6437	122844712	5.454	51796551	6.1681	122844712
	PC4A_T3_MMS	Sample	5.457	41152748	4.7533	126650317	5.454	41247125	4.7643	126650317
	PC4A_T4	Sample	5.455	30837244	3.6096	124973899	5.454	50863334	5.9538	124973899
	PC4A_T4_MMS	Sample	5.46	25987652	3.0046	126527446	5.454	53083089	6.1373	126527446
	PC4A_T5	Sample	5.446	27652668	3.3699	120041868	5.446	45436160	5.537	120041868
	PC4A_T5_MMS	Sample	5.446	25688303	3.0234	124293874	5.446	61928271	7.2886	124293874
	PC4A_T10	Sample	5.455	30864984	3.6116	125019294	5.454	51660619	6.0449	125019294
	PC4A_T10_MMS	Sample	5.455	23763054	2.8142	123526597	5.454	58504509	6.9284	123526597
	PC4A_T24	Sample	5.455	21640651	2.3966	132091139	5.453	36076554	3.9954	132091139
	PC4A_T24_MMS	Sample	5.455	25288668	2.8188	131242215	5.454	61711451	6.8786	131242215
	PC4A_T34	Sample	5.455	21003123	2.2759	135000287	5.446	35182225	3.8124	135000287
	PC4A_T34_MMS	Sample	5.455	26445763	3.0368	127394029	5.446	65094562	7.4749	127394029
	PC4B_T0	Sample	5.455	46385139	4.985	136118806	5.479	4835	0.0005	136118806
	PC4B_T1	Sample	5.455	117551006	13.6405	126067536	5.429	6266	0.0007	126067536
	PC4B_T1_MMS	Sample	5.455	113933808	13.3074	125247098	5.471	4814	0.0006	125247098
	PC4B_T2	Sample	5.446	76341501	8.3004	134544853	5.438	34077491	3.7052	134544853
	PC4B_T2_MMS	Sample	5.446	114785633	12.7947	131239201	5.438	5640423	0.6287	131239201
	PC4B_T3	Sample	5.446	33394174	3.5635	137088728	5.438	65613074	7.0016	137088728
	PC4B_T3_MMS	Sample	5.43	75719828	7.6944	143959981	5.429	47062147	4.7823	143959981
	PC4B_T4	Sample	5.43	42659025	4.4027	141741065	5.429	117228826	12.0989	141741065
	PC4B_T4_MMS	Sample	5.431	40865796	5.1841	115317205	5.429	81571825	10.3479	115317205
	PC4B_T5	Sample	5.432	40112537	5.0131	117052721	5.429	112063627	14.0052	117052721
	PC4B_T5_MMS	Sample	5.428	35889176	4.2504	123520586	5.421	119132484	14.1091	123520586
	PC4B_T10	Sample	5.43	24722473	3.242	111554217	5.429	74880046	9.8195	111554217
	PC4B_T10_MMS	Sample	5.43	18796426	2.6207	104922378	5.429	86491251	12.059	104922378
	PC4B_T24	Sample	5.421	25224310	3.6413	101338345	5.421	75133826	10.846	101338345
	PC4B_T24_MMS	Sample	5.421	20346054	3.1762	93708266	5.421	100705068	15.721	93708266
	PC4B_T34	Sample	5.421	21068024	2.9703	103761405	5.421	64099515	9.037	103761405
	PC4B_T34_MMS	Sample	5.421	17661227	2.6002	99361983	5.421	89984005	13.2481	99361983
	PC4C_T0	Sample	5.421	101418745	14.9266	99394982	5.404	2791	0.0004	99394982
	PC4C_T1	Sample	5.43	97568700	13.9036	102657154	5.421	992	0.0001	102657154
	PC4C_T1_MMS	Sample	5.438	97066659	12.5672	112989962	5.404	1580	0.0002	112989962
	PC4C_T2	Sample	5.43	81456654	10.7302	111052046	5.429	27169331	3.579	111052046
	PC4C_T2_MMS	Sample	5.421	93880693	12.3016	111640562	5.412	6983883	0.9151	111640562
	PC4C_T3	Sample	5.421	71713977	10.5243	99682011	5.421	95606196	14.0306	99682011
	PC4C_T3_MMS	Sample	5.43	90001729	12.622	104311312	5.431	69876175	9.7995	104311312
	PC4C_T4	Sample	5.432	56811701	6.3643	101027817	5.429	102188150	15.4962	101027817
	PC4C_T4_MMS	Sample	5.433	57564774	6.315	102893586	5.429	107984415	16.3869	102893586
	PC4C_T5	Sample	5.431	56407287	6.1651	102436115	5.429	102434920	15.23	102436115
	PC4C_T5_MMS	Sample	5.433	42109504	3.7912	105391033	5.429	114238538	17.2097	105391033
	PC4C_T10	Sample	5.421	59343895	6.0158	109525050	5.429	107136038	14.7295	109525050
	PC4C_T10_MMS	Sample	5.43	36785674	3.2327	102273245	5.429	118859453	19.127	102273245
	PC4C_T24	Sample	5.421	70025858	9.5722	95130517	5.429	115792379	20.5162	95130517
	PC4C_T24_MMS	Sample	5.421	37016791	3.1712	104227980	5.429	113247508	17.272	104227980
	PC4C_T34	Sample	5.43	73039322	9.4233	100256070	5.429	120709995	20.1804	100256070
	PC4C_T34_MMS	Sample	5.432	50018511	6.6307	86574296	5.429	156803300	37.4742	86574296
	N.L.					15N
	in pmol					in pmol
	CGA	%C	%G	%A		CGA	%C	%G	%A					original RNA													new RNA
PC4A_T0	50.3356	30.6964	46.0491	23.2545		0.0006	0	66.6667	33.3333				PC4A_T0	50.3356					original stressed	St.dev. original stressed	original unstressed	St.dev. original unstressed				PC4A_T0	0.0006					new stressed	St.dev. new stressed	new unstressed	St.dev. new unstressed
PC4A_T1	33.6334	29.0628	45.7834	25.1539		0.0007	0	57.1429	42.8571				PC4A_T1	33.6334				T0	47.0881	21.5285	47.0881	21.5285				PC4A_T1	0.0007				T0	0.000866667	0.000249444
PC4A_T1_MMS	34.7017	31.0835	44.348	24.5685		0.0003	0	100	0				PC4A_T1_MMS	34.7017				T1	50.7451	11.5957	53.4449	14.0089				PC4A_T1_MMS	0.0003				T1	0.000866667	0.000449691
PC4A_T2	36.9335	32.4781	43.6281	23.8938		22.9165	58.0089	27.5535	14.4376				PC4A_T2	36.9335				T2	52.0245	6.1735	39.4782	4.85008				PC4A_T2	22.9165				T2	6.99817	3.01276	24.1944	1.32763
PC4A_T2_MMS	43.9159	33.0643	43.9501	22.9855		11.1383	55.2427	30.5047	14.2526				PC4A_T2_MMS	43.9159				T3	36.2805	15.5519	26.5483	13.4876				PC4A_T2_MMS	11.1383				T3	45.784	17.6267	68.107	30.3375
PC4A_T3	19.1817	32.7192	43.0718	24.209		42.8856	59.3015	26.3158	14.3827				PC4A_T3	19.1817				T4	21.9614	7.97573	22.3279	7.61946				PC4A_T3	42.8856				T4	81.4819	32.8794	83.2232	30.867
PC4A_T3_MMS	18.8024	32.215	42.5047	25.2803		32.6431	58.5689	26.836	14.5951				PC4A_T3_MMS	18.8024				T5	17.6752	3.69492	22.5839	7.31084				PC4A_T3_MMS	32.6431				T5	100.451	35.2711	88.9601	34.6259
PC4A_T4	14.7214	31.8027	43.6779	24.5194		41.2617	58.9777	26.5929	14.4294				PC4A_T4	14.7214				T10	13.8805	3.65563	19.6067	8.34093				PC4A_T4	41.2617				T10	92.4719	36.7716	74.0136	28.6229
PC4A_T4_MMS	12.3645	32.2245	43.4753	24.3002		42.1792	58.9641	26.4853	14.5505				PC4A_T4_MMS	12.3645				T24	14.6389	3.18991	23.3668	16.2378				PC4A_T4_MMS	42.1792				T24	102.355	39.9247	84.2247	50.3833
PC4A_T5	13.9109	32.2093	43.5658	24.2249		39.9946	60.0144	26.1413	13.8444				PC4A_T5	13.9109				T34	19.8375	11.5761	22.2177	16.9058				PC4A_T5	39.9946				T34	141.688	92.3799	78.6696	51.3568
PC4A_T5_MMS	12.6444	32.809	43.28	23.911		51.0742	59.5336	26.1958	14.2706				PC4A_T5_MMS	12.6444												PC4A_T5_MMS	51.0742
PC4A_T10	14.4317	31.6602	43.3144	25.0255		41.2142	59.694	25.639	14.667				PC4A_T10	14.4317												PC4A_T10	41.2142
PC4A_T10_MMS	11.7411	31.9255	44.1057	23.9688		48.2107	59.533	26.0959	14.3711				PC4A_T10_MMS	11.7411												PC4A_T10_MMS	48.2107
PC4A_T24	9.2908	30.8283	43.3762	25.7954		26.0363	59.1359	25.5186	15.3455				PC4A_T24	9.2908				Dilution of original RNA								PC4A_T24	26.0363
PC4A_T24_MMS	11.2912	32.3464	42.689	24.9646		45.9152	59.0166	26.0023	14.9811				PC4A_T24_MMS	11.2912					stressed	unstressed						PC4A_T24_MMS	45.9152
PC4A_T34	8.7246	30.704	43.21	26.086		25.1528	59.2304	25.6127	15.157				PC4A_T34	8.7246				T0	99.9982	100						PC4A_T34	25.1528
PC4A_T34_MMS	12.3634	31.7413	43.6959	24.5628		50.6553	59.0623	26.1813	14.7564				PC4A_T34_MMS	12.3634				T1	99.9983	100						PC4A_T34_MMS	50.6553
PC4B_T0	19.2479	29.6666	44.4345	25.8989		0.0012	0	58.3333	41.6667				PC4B_T0	19.2479				T2	88.1432	62.0019						PC4B_T0	0.0012
PC4B_T1	63.3071	32.4231	46.0304	21.5466		0.001	0	30	70				PC4B_T1	63.3071				T3	44.2097	28.0473						PC4B_T1	0.001
PC4B_T1_MMS	61.7072	33.2117	45.2229	21.5654		0.0014	0	57.1429	42.8571				PC4B_T1_MMS	61.7072				T4	21.2304	21.1536						PC4B_T1_MMS	0.0014
PC4B_T2	35.2343	32.8802	43.5621	23.5577		26.0246	58.6703	27.0924	14.2373				PC4B_T2	35.2343				T5	14.963	20.2466						PC4B_T2	26.0246
PC4B_T2_MMS	58.8817	32.9579	45.3126	21.7295		4.0566	46.5291	37.9727	15.4982				PC4B_T2_MMS	58.8817				T10	13.0514	20.9428						PC4B_T2_MMS	4.0566
PC4B_T3	14.9944	32.7215	43.5129	23.7655		50.6602	59.5775	26.6018	13.8207				PC4B_T3	14.9944				T24	12.5125	21.7181						PC4B_T3	50.6602
PC4B_T3_MMS	33.4575	33.6098	43.3927	22.9975		34.0096	57.7166	28.2217	14.0616				PC4B_T3_MMS	33.4575				T34	12.2813	22.0223						PC4B_T3_MMS	34.0096
PC4B_T4	19.5213	33.8692	43.5775	22.5533		93.7835	60.5355	26.5636	12.9009				PC4B_T4	19.5213												PC4B_T4	93.7835
PC4B_T4_MMS	21.6273	33.0259	43.004	23.9702		79.6146	59.9141	27.0884	12.9975				PC4B_T4_MMS	21.6273												PC4B_T4_MMS	79.6146
PC4B_T5	22.0463	34.0982	43.1628	22.739		112.984	61.2888	26.3155	12.3958				PC4B_T5	22.0463												PC4B_T5	112.984
PC4B_T5_MMS	18.9671	34.6917	42.899	22.4093		119.016	61.5804	26.5647	11.8548				PC4B_T5_MMS	18.9671												PC4B_T5_MMS	119.016
PC4B_T10	13.0142	30.6719	44.4169	24.9113		69.8693	59.5618	26.3841	14.0541				PC4B_T10	13.0142												PC4B_T10	69.8693
PC4B_T10_MMS	10.8744	32.5894	43.3109	24.0997		90.9607	60.8593	25.8834	13.2574				PC4B_T10_MMS	10.8744												PC4B_T10_MMS	90.9607
PC4B_T24	14.6918	32.186	43.0294	24.7846		77.7056	60.0472	25.995	13.9578				PC4B_T24	14.6918												PC4B_T24	77.7056
PC4B_T24_MMS	13.6939	33.4777	43.3281	23.1943		131.946	61.7171	26.3681	11.9148				PC4B_T24_MMS	13.6939												PC4B_T24_MMS	131.946
PC4B_T34	11.8715	32.0002	42.9794	25.0204		62.9045	59.7189	25.9148	14.3662				PC4B_T34	11.8715												PC4B_T34	62.9045
PC4B_T34_MMS	10.9605	32.6144	43.6622	23.7234		106.052	61.087	26.4208	12.4921				PC4B_T34_MMS	10.9605												PC4B_T34_MMS	106.052
PC4C_T0	71.6809	33.5232	45.6532	20.8237		0.0008	0	50	50				PC4C_T0	71.6809												PC4C_T0	0.0008
PC4C_T1	63.3942	33.4813	44.5867	21.932		0.0004	0	75	25				PC4C_T1	63.3942												PC4C_T1	0.0004
PC4C_T1_MMS	55.8264	32.0117	45.4771	22.5112		0.0009	0	77.7778	22.2222				PC4C_T1_MMS	55.8264												PC4C_T1_MMS	0.0009
PC4C_T2	46.2667	31.8979	44.9101	23.1921		23.642	57.5357	27.3259	15.1383				PC4C_T2	46.2667												PC4C_T2	23.642
PC4C_T2_MMS	53.2758	32.5159	44.3937	23.0904		5.7996	51.3587	32.8626	15.7787				PC4C_T2_MMS	53.2758												PC4C_T2_MMS	5.7996
PC4C_T3	45.4688	39.2311	37.6227	23.1462		110.775	65.0693	22.2649	12.6658				PC4C_T3	45.4688												PC4C_T3	110.775
PC4C_T3_MMS	56.5815	34.067	43.6254	22.3076		70.6994	59.2883	26.8509	13.8608				PC4C_T3_MMS	56.5815												PC4C_T3_MMS	70.6994
PC4C_T4	32.741	44.6376	35.9241	19.4383		114.624	67.6635	18.8174	13.5191				PC4C_T4	32.741												PC4C_T4	114.624
PC4C_T4_MMS	31.8924	43.3843	36.8147	19.801		122.652	66.3576	20.282	13.3605				PC4C_T4_MMS	31.8924												PC4C_T4_MMS	122.652
PC4C_T5	31.7945	43.5877	37.0218	19.3905		113.902	66.8648	19.7641	13.3711				PC4C_T5	31.7945												PC4C_T5	113.902
PC4C_T5_MMS	21.4141	47.1124	35.1834	17.7042		131.264	68.6917	18.1975	13.1108				PC4C_T5_MMS	21.4141												PC4C_T5_MMS	131.264
PC4C_T10	31.3741	42.1963	38.6293	19.1744		110.957	65.7788	20.9463	13.2749				PC4C_T10	31.3741												PC4C_T10	110.957
PC4C_T10_MMS	19.0261	49.2996	33.7095	16.9909		138.244	69.5148	16.6495	13.8357				PC4C_T10_MMS	19.0261												PC4C_T10_MMS	138.244
PC4C_T24	46.1178	36.5241	42.7199	20.756		148.932	60.9643	25.2602	13.7755				PC4C_T24	46.1178												PC4C_T24	148.932
PC4C_T24_MMS	18.9315	42.5032	40.7458	16.7509		129.204	65.1154	21.5166	13.368				PC4C_T24_MMS	18.9315												PC4C_T24_MMS	129.204
PC4C_T34	46.0569	35.0556	44.4843	20.4601		147.951	59.9076	26.4525	13.6399				PC4C_T34	46.0569												PC4C_T34	147.951
PC4C_T34_MMS	36.1885	41.2322	40.4452	18.3227		268.358	63.6257	22.41	13.9643				PC4C_T34_MMS	36.1885												PC4C_T34_MMS	268.358
	0

## Sheet: m1A
			non labeled				15N labeled				15N and CD3 labeled				CD3 labeled
m1A	Name	Type	retention time	area sample	n in fmol	area SILIS	retention time	area sample	n in fmol	area SILIS	retention time	area sample	n in fmol	area SILIS	retention time	area sample	n in fmol	area SILIS
	PC4A_T0	Sample	2.299	13176	0.1895	4033	1.802	307	0.0044	4033	1.548	0	0	4033	1.548	0	0	4033
	PC4A_T1	Sample	2.307	3593	0.0549	3795	1.843	211	0.0032	3795	1.726	0	0	3795	1.726	0	0	3795
	PC4A_T1_MMS	Sample	2.316	9015729	85.2037	6137	1.785	396	0.0037	6137	1.657	0	0	6137	1.657	0	0	6137
	PC4A_T2	Sample	2.316	8010	0.0935	4970	1.666	102	0.0012	4970	1.682	0	0	4970	1.682	0	0	4970
	PC4A_T2_MMS	Sample	2.324	8979736	111.894	4655	1.76	94	0.0012	4655	1.751	0	0	4655	1.751	0	0	4655
	PC4A_T3	Sample	2.324	2208	0.0201	6367	1.691	818	0.0074	6367	2.322	1015	0.0092	6367	2.322	1015	0.0092	6367
	PC4A_T3_MMS	Sample	2.324	4483311	48.5921	5351	1.691	93	0.001	5351	2.306	1517	0.0164	5351	2.306	1517	0.0164	5351
	PC4A_T4	Sample	2.29	4447	0.0324	7956	1.835	241	0.0018	7956	2.314	3239	0.0236	7956	2.314	3239	0.0236	7956
	PC4A_T4_MMS	Sample	2.332	2665847	35.1881	4394	1.657	520	0.0069	4394	2.322	2252	0.0297	4394	2.322	2252	0.0297	4394
	PC4A_T5	Sample	2.29	2312	0.0284	4727	1.843	35	0.0004	4727	2.331	1809	0.0222	4727	2.331	1809	0.0222	4727
	PC4A_T5_MMS	Sample	2.324	2734299	29.3971	5395	1.827	309	0.0033	5395	2.297	1379	0.0148	5395	2.297	1379	0.0148	5395
	PC4A_T10	Sample	2.307	2444	0.0251	5640	1.802	59	0.0006	5640	1.751	107	0.0011	5640	1.751	107	0.0011	5640
	PC4A_T10_MMS	Sample	2.324	2460879	24.0498	5935	1.852	368	0.0036	5935	2.247	1133	0.0111	5935	2.247	1133	0.0111	5935
	PC4A_T24	Sample	2.332	2061	0.0198	6032	1.683	146	0.0014	6032	2.306	2731	0.0263	6032	2.306	2731	0.0263	6032
	PC4A_T24_MMS	Sample	2.332	2529191	20.5766	7129	1.877	642	0.0052	7129	2.306	3903	0.0318	7129	2.306	3903	0.0318	7129
	PC4A_T34	Sample	2.349	3060	0.0288	6168	1.843	321	0.003	6168	2.289	2321	0.0218	6168	2.289	2321	0.0218	6168
	PC4A_T34_MMS	Sample	2.316	2772733	27.6506	5816	1.397	439	0.0044	5816	2.289	4222	0.0421	5816	2.289	4222	0.0421	5816
	PC4B_T0	Sample	2.316	6680	0.0644	6014	1.683	62	0.0006	6014	2.373	0	0	6014	2.373	0	0	6014
	PC4B_T1	Sample	2.307	7444	0.0707	6108	1.827	859	0.0082	6108	1.759	49	0.0005	6108	1.759	49	0.0005	6108
	PC4B_T1_MMS	Sample	2.324	17410810	140.172	7204	1.843	424	0.0034	7204	1.742	0	0	7204	1.742	0	0	7204
	PC4B_T2	Sample	2.332	6871	0.066	6041	1.641	686	0.0066	6041	2.213	0	0	6041	2.213	0	0	6041
	PC4B_T2_MMS	Sample	2.316	15254923	162.369	5449	1.868	78	0.0008	5449	1.717	41	0.0004	5449	1.717	41	0.0004	5449
	PC4B_T3	Sample	2.316	2743	0.0255	6248	1.776	144	0.0013	6248	1.759	390	0.0036	6248	1.759	390	0.0036	6248
	PC4B_T3_MMS	Sample	2.316	8131915	98.359	4795	1.827	172	0.0021	4795	1.751	799	0.0097	4795	1.751	799	0.0097	4795
	PC4B_T4	Sample	2.29	1553	0.0156	5774	1.818	129	0.0013	5774	1.699	1624	0.0163	5774	1.699	1624	0.0163	5774
	PC4B_T4_MMS	Sample	2.299	5045989	59.1011	4952	1.843	276	0.0032	4952	1.665	245	0.0029	4952	1.665	245	0.0029	4952
	PC4B_T5	Sample	2.29	1757	0.0161	6339	1.818	82	0.0008	6339	1.768	172	0.0016	6339	1.768	172	0.0016	6339
	PC4B_T5_MMS	Sample	2.299	4370836	54.4004	4660	1.877	183	0.0023	4660	1.751	121	0.0015	4660	1.751	121	0.0015	4660
	PC4B_T10	Sample	2.29	2016	0.0228	5128	1.674	219	0.0025	5128	2.314	903	0.0102	5128	2.314	903	0.0102	5128
	PC4B_T10_MMS	Sample	2.299	2619966	27.2985	5566	1.674	805	0.0084	5566	2.28	1948	0.0203	5566	2.28	1948	0.0203	5566
	PC4B_T24	Sample	2.316	3617	0.038	5519	1.734	257	0.0027	5519	2.28	5012	0.0527	5519	2.28	5012	0.0527	5519
	PC4B_T24_MMS	Sample	2.299	2662326	22.0516	7002	1.381	883	0.0073	7002	2.289	14556	0.1206	7002	2.289	14556	0.1206	7002
	PC4B_T34	Sample	2.307	4250	0.0452	5455	1.768	321	0.0034	5455	2.289	4633	0.0493	5455	2.289	4633	0.0493	5455
	PC4B_T34_MMS	Sample	2.299	2227487	23.5626	5483	1.734	396	0.0042	5483	2.289	18160	0.1921	5483	2.289	18160	0.1921	5483
	PC4C_T0	Sample	2.29	9257	0.0938	5723	1.718	67	0.0007	5723	2.289	988	0.01	5723	2.289	988	0.01	5723
	PC4C_T1	Sample	2.282	5442	0.0632	4998	1.649	463	0.0054	4998	2.297	1274	0.0148	4998	2.297	1274	0.0148	4998
	PC4C_T1_MMS	Sample	2.299	16383917	120.888	7861	1.666	99	0.0007	7861	1.768	420	0.0031	7861	1.768	420	0.0031	7861
	PC4C_T2	Sample	2.282	9742	0.1032	5477	1.835	122	0.0013	5477	2.331	947	0.01	5477	2.331	947	0.01	5477
	PC4C_T2_MMS	Sample	2.299	13913435	160.789	5019	1.691	203	0.0023	5019	1.699	421	0.0049	5019	1.699	421	0.0049	5019
	PC4C_T3	Sample	2.307	2884	0.0197	8500	1.649	922	0.0063	8500	1.81	54	0.0004	8500	1.81	54	0.0004	8500
	PC4C_T3_MMS	Sample	2.299	13771238	126.853	6296	1.852	696	0.0064	6296	1.751	200	0.0018	6296	1.751	200	0.0018	6296
	PC4C_T4	Sample	2.442	10668	0.5948	1114	1.776	64	0.0036	1114	1.699	29	0.0016	1114	1.97	10171	0.5671	1114
	PC4C_T4_MMS	Sample	2.433	1096215	56.3458	1209	1.785	35	0.0018	1209	1.768	24	0.0012	1209	1.961	11056	0.5683	1209
	PC4C_T5	Sample	2.425	835	0.0671	773	1.674	294	0.0237	773	1.835	34	0.0027	773	1.961	12987	1.044	773
	PC4C_T5_MMS	Sample	2.433	453122	40.2654	699	1.683	413	0.0367	699	1.734	17	0.0015	699	1.953	12794	1.1369	699
	PC4C_T10	Sample	2.442	72	0.0066	682	1.743	318	0.029	682	1.835	131	0.0119	682	1.944	11872	1.0809	682
	PC4C_T10_MMS	Sample	2.442	248702	41.4798	372	1.751	230	0.0384	372	1.691	56	0.0093	372	1.97	13190	2.1999	372
	PC4C_T24	Sample	2.408	237	0.0198	746	1.718	18	0.0015	746	1.751	74	0.0062	746	1.944	12971	1.0804	746
	PC4C_T24_MMS	Sample	2.433	483882	27.1097	1109	1.718	156	0.0087	1109	1.86	115	0.0065	1109	1.944	5050	0.2829	1109
	PC4C_T34	Sample	2.425	243	0.0211	717	1.785	38	0.0033	717	1.801	122	0.0106	717	1.919	5845	0.5064	717
	PC4C_T34_MMS	Sample	2.442	616614	55.2656	693	1.751	131	0.0118	693	1.464	98	0.0088	693	1.978	13026	1.1675	693
		non labeled (original)														ALL
	Name	Mod per 1000 average tRNA					stressed			unstressed				stressed	Name	Mod per 1000 average tRNA				stressed				unstressed
unstr	PC4A_T0	0.232933					original (n.l.)	Stand. Dev. Original			original (n.l.)	Stand. Dev. old	original	unstr	PC4A_T0	0.23293					all	Stand. Dev. All			all	Stand. Dev. All
unstr	PC4A_T1	0.100159				0	0.173081	0.0655763		T0	0.173081	0.0655763		unstr	PC4A_T1	0.100157				0	0.173075	0.0655737		T0	0.173075	0.0655737
MMS	PC4A_T1_MMS	150.923				1	142.27	6.77859		T1	0.0772527	0.0164936		MMS	PC4A_T1_MMS	150.922				1	142.268	6.77907		T1	0.0772514	0.0164929
unstr	PC4A_T2	0.156003				2	172.011	11.8619		T2	0.136519	0.0165287		unstr	PC4A_T2	0.0974678				2	152.062	18.3368		T2	0.0856491	0.0131006
MMS	PC4A_T2_MMS	157.652				3	159.719	17.4784		T3	0.0653383	0.0319104		MMS	PC4A_T2_MMS	126.538				3	71.2035	14.4828		T3	0.0176525	0.00705156
unstr	PC4A_T3	0.0644664				4	151.251	29.0072		T4	0.440466	0.493488		unstr	PC4A_T3	0.0203921				4	33.6436	7.57594		T4	0.100363	0.110513
MMS	PC4A_T3_MMS	158.217				5	146.51	24.3269		T5	0.100995	0.0395317		MMS	PC4A_T3_MMS	59.2298				5	23.7341	5.17474		T5	0.0233751	0.0112709
unstr	PC4A_T4	0.135264				10	139.485	11.6279		T10	0.0757895	0.0442619		unstr	PC4A_T4	0.0364891				10	19.7208	3.99333		T10	0.0162552	0.0104213
MMS	PC4A_T4_MMS	175.052				24	100.713	8.54709		T24	0.105259	0.0566806		MMS	PC4A_T4_MMS	40.716				24	14.6786	5.70624		T24	0.0225541	0.0119848
unstr	PC4A_T5	0.125624				34	122.084	18.3745		T34	0.154518	0.0899401		unstr	PC4A_T5	0.0332909				34	17.366	7.32116		T34	0.0328355	0.0193441
MMS	PC4A_T5_MMS	143.23												MMS	PC4A_T5_MMS	29.1796
unstr	PC4A_T10	0.106639												unstr	PC4A_T10	0.028392
MMS	PC4A_T10_MMS	126.216				original only								MMS	PC4A_T10_MMS	25.3647				against all
unstr	PC4A_T24	0.130244					stressed (MMS)	unstressed	Stand. Dev. Stressed	Stand. Dev. unstressed				unstr	PC4A_T24	0.0351642					stressed (MMS)	unstressed	Stand. Dev. Stressed	Stand. Dev. unstressed
MMS	PC4A_T24_MMS	111.728				T0	0.173081	0.173081	0.0655763	0.0655763				MMS	PC4A_T24_MMS	22.669				T0	0.173075	0.173075	0.0655737	0.0655737
unstr	PC4A_T34	0.201473				T1	142.27	0.0772527	6.77859	0.0164936				unstr	PC4A_T34	0.0533632				T1	142.268	0.0772514	6.77907	0.0164929
MMS	PC4A_T34_MMS	137.428				T2	172.011	0.136519	11.8619	0.0165287				MMS	PC4A_T34_MMS	27.6906				T2	152.062	0.0856491	18.3368	0.0131006
unstr	PC4B_T0	0.204503				T3	159.719	0.0653383	17.4784	0.0319104				unstr	PC4B_T0	0.20449				T3	71.2035	0.0176525	14.4828	0.00705156
MMS	PC4B_T1	0.0696104				T4	151.251	0.440466	29.0072	0.493488				MMS	PC4B_T1	0.0696091				T4	33.6436	0.100363	7.57594	0.110513
unstr	PC4B_T1_MMS	141.517				T5	146.51	0.100995	24.3269	0.0395317				unstr	PC4B_T1_MMS	141.513				T5	23.7341	0.0233751	5.17474	0.0112709
MMS	PC4B_T2	0.115593												MMS	PC4B_T2	0.0673835
unstr	PC4B_T2_MMS	171.679												unstr	PC4B_T2_MMS	160.853
MMS	PC4B_T3	0.104849												MMS	PC4B_T3	0.0245867
unstr	PC4B_T3_MMS	181.838												unstr	PC4B_T3_MMS	91.5813
MMS	PC4B_T4	0.0495285												MMS	PC4B_T4	0.00877023
unstr	PC4B_T4_MMS	168.286												unstr	PC4B_T4_MMS	37.0773
MMS	PC4B_T5	0.0452152												MMS	PC4B_T5	0.00760946
unstr	PC4B_T5_MMS	177.809												unstr	PC4B_T5_MMS	25.2454
MMS	PC4B_T10	0.107534												MMS	PC4B_T10	0.0174275
unstr	PC4B_T10_MMS	154.531												unstr	PC4B_T10_MMS	17.0705
MMS	PC4B_T24	0.158727												MMS	PC4B_T24	0.0260569
unstr	PC4B_T24_MMS	99.5159												unstr	PC4B_T24_MMS	9.7052
MMS	PC4B_T34	0.233413												MMS	PC4B_T34	0.0382323
unstr	PC4B_T34_MMS	132.574												unstr	PC4B_T34_MMS	12.8751
MMS	PC4C_T0	0.0818061												MMS	PC4C_T0	0.0818051
unstr	PC4C_T1	0.0619884												unstr	PC4C_T1	0.0619881
MMS	PC4C_T1_MMS	134.371												MMS	PC4C_T1_MMS	134.368
unstr	PC4C_T2	0.137963												unstr	PC4C_T2	0.0920961
MMS	PC4C_T2_MMS	186.702												MMS	PC4C_T2_MMS	168.794
unstr	PC4C_T3	0.0266995												unstr	PC4C_T3	0.00797856
MMS	PC4C_T3_MMS	139.104												MMS	PC4C_T3_MMS	62.7994
unstr	PC4C_T4	1.13661												unstr	PC4C_T4	0.25583
MMS	PC4C_T4_MMS	110.415												MMS	PC4C_T4_MMS	23.1376
unstr	PC4C_T5	0.132145												unstr	PC4C_T5	0.029225
MMS	PC4C_T5_MMS	118.492												MMS	PC4C_T5_MMS	16.7774
unstr	PC4C_T10	0.0131959												unstr	PC4C_T10	0.0029461
MMS	PC4C_T10_MMS	137.708												MMS	PC4C_T10_MMS	16.7272
unstr	PC4C_T24	0.0268055												unstr	PC4C_T24	0.00644122
MMS	PC4C_T24_MMS	90.8954												MMS	PC4C_T24_MMS	11.6615
unstr	PC4C_T34	0.0286674												unstr	PC4C_T34	0.00691118
MMS	PC4C_T34_MMS	96.2504												MMS	PC4C_T34_MMS	11.5323

## Sheet: ms2C
			non labeled				15N and CD3 labeled				34S labeled				15N, 34S and CD3 labeled				34S and CD3 or 15N labeled				CD3 labeled
ms2C	Name	Type	retention time	area sample	n in fmol	area SILIS	retention time	area sample	n in fmol	area SILIS	retention time	area sample	n in fmol	area SILIS	retention time	area sample	n in fmol	area SILIS	retention time	area sample	n in fmol	area SILIS	retention time	area sample	n in fmol	area SILIS
	PC4A_T0	Sample	5.127	31766	1.7524	6381	4.738	43	0.0024	6381	5.118	1067	0.0589	6381	5.125	43	0.0024	6381	4.19	4271	0.2356	6381	4.19	910214	50.2136	6381
	PC4A_T1	Sample	5.118	26058	1.3347	6873	4.958	58	0.003	6873	5.135	1630	0.0835	6873	5.058	196	0.01	6873	4.198	3713	0.1902	6873	4.181	883346	45.2473	6873
	PC4A_T1_MMS	Sample	5.127	1546480	70.7498	7695	5.075	56	0.0026	7695	5.126	55084	2.52	7695	5.041	846	0.0387	7695	5.193	97	0.0044	7695	4.19	943675	43.1721	7695
	PC4A_T2	Sample	5.135	33507	1.7082	6905	4.822	42	0.0021	6905	5.135	1006	0.0513	6905	5.142	363	0.0185	6905	5.477	157	0.008	6905	4.198	48216	2.4581	6905
	PC4A_T2_MMS	Sample	5.135	1566557	88.5173	6230	5.359	147	0.0083	6230	5.126	58509	3.306	6230	5.142	558	0.0315	6230	4.156	4625	0.2613	6230	4.198	812627	45.917	6230
	PC4A_T3	Sample	5.135	24465	1.2451	6917	5.075	80	0.0041	6917	5.143	1677	0.0853	6917	5.142	224	0.0114	6917	4.908	217	0.011	6917	4.19	903130	45.9622	6917
	PC4A_T3_MMS	Sample	5.135	473812	23.4895	7101	5.259	80	0.004	7101	5.126	17907	0.8877	7101	5.117	323	0.016	7101	5.042	475	0.0236	7101	4.19	45997	2.2803	7101
	PC4A_T4	Sample	5.127	22437	1.3222	5974	5.134	73	0.0043	5974	5.11	1228	0.0724	5974	5.125	403	0.0237	5974	4.19	3165	0.1865	5974	4.19	970081	57.167	5974
	PC4A_T4_MMS	Sample	5.135	309740	15.3158	7120	5.134	143	0.0071	7120	5.152	9959	0.4925	7120	5.117	1260	0.0623	7120	5.151	418	0.0207	7120	4.19	909477	44.9712	7120
	PC4A_T5	Sample	5.118	20668	0.9842	7393	5.15	276	0.0132	7393	5.143	732	0.0349	7393	5.091	1765	0.084	7393	5.435	190	0.0091	7393	4.181	806464	38.4051	7393
	PC4A_T5_MMS	Sample	5.127	291004	15.0418	6811	5.184	49	0.0025	6811	5.135	11020	0.5696	6811	5.108	1809	0.0935	6811	5.151	1088	0.0562	6811	4.19	865656	44.7452	6811
	PC4A_T10	Sample	5.127	20561	0.9597	7542	5.1	2055	0.0959	7542	5.135	658	0.0307	7542	5.108	9015	0.4208	7542	5.109	1316	0.0614	7542	4.198	915950	42.7544	7542
	PC4A_T10_MMS	Sample	5.135	153724	7.7598	6974	5.075	890	0.0449	6974	5.143	7379	0.3725	6974	5.091	6496	0.3279	6974	5.109	2091	0.1056	6974	4.19	774670	39.1046	6974
	PC4A_T24	Sample	5.118	24651	1.2079	7185	5.1	6835	0.3349	7185	5.143	1793	0.0879	7185	5.1	28820	1.4121	7185	5.117	2634	0.1291	7185	4.19	857820	42.032	7185
	PC4A_T24_MMS	Sample	5.135	99061	5.0273	6937	5.1	4365	0.2215	6937	5.126	4681	0.2376	6937	5.1	49321	2.503	6937	5.101	7496	0.3804	6937	4.19	873325	44.3212	6937
	PC4A_T34	Sample	5.118	24987	1.3607	6465	5.1	8897	0.4845	6465	5.135	1183	0.0644	6465	5.1	35919	1.9561	6465	5.1	4383	0.2387	6465	4.19	892145	48.5837	6465
	PC4A_T34_MMS	Sample	5.127	82635	3.8698	7518	5.092	6948	0.3254	7518	5.135	4090	0.1915	7518	5.1	72116	3.3772	7518	5.109	9791	0.4585	7518	4.181	945397	44.2727	7518
	PC4B_T0	Sample	5.135	30251	1.3759	7740	5.125	37	0.0017	7740	5.143	1450	0.066	7740	5.175	88	0.004	7740	5.042	149	0.0068	7740	4.19	956063	43.4858	7740
	PC4B_T1	Sample	5.135	37971	1.8802	7110	4.941	179	0.0089	7110	5.152	1170	0.0579	7110	5.142	93	0.0046	7110	5.427	84	0.0042	7110	4.181	46307	2.293	7110
	PC4B_T1_MMS	Sample	5.127	2795841	158.21	6221	5.418	75	0.0042	6221	5.126	104138	5.8929	6221	5.142	250	0.0142	6221	4.544	506	0.0286	6221	5.126	5489	0.3106	6221
	PC4B_T2	Sample	5.127	26045	1.5264	6007	5.259	51	0.003	6007	5.126	1151	0.0675	6007	5.058	328	0.0192	6007	4.164	6579	0.3856	6007	4.173	1034851	60.6502	6007
	PC4B_T2_MMS	Sample	5.118	1658953	90.2026	6475	5.117	163	0.0088	6475	5.126	62364	3.3909	6475	5.359	184	0.01	6475	5.561	144	0.0079	6475	4.173	1057249	57.486	6475
	PC4B_T3	Sample	5.127	23353	1.1274	7292	5.15	333	0.0161	7292	5.126	923	0.0445	7292	5.108	854	0.0412	7292	5.067	96	0.0046	7292	4.173	1003471	48.4437	7292
	PC4B_T3_MMS	Sample	5.11	523662	24.4666	7535	5.083	43	0.002	7535	5.11	17745	0.8291	7535	5.091	901	0.0421	7535	5.427	391	0.0183	7535	4.173	111244	5.1976	7535
	PC4B_T4	Sample	5.11	22972	1.1245	7192	5.134	150	0.0073	7192	5.101	1350	0.0661	7192	5.091	2440	0.1195	7192	5.444	397	0.0194	7192	4.181	1020359	49.9494	7192
	PC4B_T4_MMS	Sample	5.102	238348	15.3197	5477	5.067	43	0.0027	5477	5.101	8625	0.5544	5477	5.075	611	0.0393	5477	5.075	244	0.0157	5477	4.173	88681	5.6999	5477
	PC4B_T5	Sample	5.102	25081	1.3159	6710	5.075	827	0.0434	6710	5.11	1307	0.0686	6710	5.083	3581	0.1879	6710	5.075	550	0.0289	6710	4.173	726515	38.1163	6710
	PC4B_T5_MMS	Sample	5.102	195375	10.2384	6718	5.117	225	0.0118	6718	5.101	7448	0.3903	6718	5.091	2894	0.1517	6718	5.134	171	0.0089	6718	4.173	109029	5.7135	6718
	PC4B_T10	Sample	5.11	20831	1.1324	6476	5.075	2136	0.1161	6476	5.101	1071	0.0582	6476	5.075	14111	0.7671	6476	5.101	1284	0.0698	6476	4.181	762780	41.4642	6476
	PC4B_T10_MMS	Sample	5.102	119405	6.4062	6562	5.083	532	0.0285	6562	5.101	5471	0.2935	6562	5.075	13050	0.7001	6562	5.101	2371	0.1272	6562	4.173	130960	7.0261	6562
	PC4B_T24	Sample	5.102	24460	1.351	6374	5.075	12229	0.6754	6374	5.11	2065	0.1141	6374	5.066	96780	5.3453	6374	5.075	6649	0.3673	6374	4.173	912054	50.3734	6374
	PC4B_T24_MMS	Sample	5.102	53082	2.5735	7261	5.067	5180	0.2511	7261	5.11	3426	0.1661	7261	5.066	87299	4.2324	7261	5.067	6712	0.3254	7261	4.164	868576	42.1095	7261
	PC4B_T34	Sample	5.102	23662	1.0924	7625	5.058	17121	0.7905	7625	5.11	1694	0.0782	7625	5.075	128697	5.9418	7625	5.075	7704	0.3557	7625	4.164	906830	41.867	7625
	PC4B_T34_MMS	Sample	5.102	42641	2.0612	7283	5.067	8882	0.4293	7283	5.101	1613	0.078	7283	5.066	149213	7.2125	7283	5.084	12891	0.6231	7283	4.173	859249	41.5337	7283
	PC4C_T0	Sample	5.093	66004	3.4208	6793	5.1	43	0.0022	6793	5.11	2757	0.1429	6793	5.008	113	0.0059	6793	4.705	188	0.0097	6793	4.164	770765	39.9465	6793
	PC4C_T1	Sample	5.102	49491	2.3824	7313	5.159	36	0.0017	7313	5.084	2184	0.1051	7313	5.15	59	0.0028	7313	5.126	84	0.0041	7313	4.173	882473	42.4812	7313
	PC4C_T1_MMS	Sample	5.11	2777165	151.714	6444	5.125	46	0.0025	6444	5.11	110517	6.0374	6444	5.108	117	0.0064	6444	4.561	215	0.0118	6444	5.109	5269	0.2878	6444
	PC4C_T2	Sample	5.11	45755	2.2825	7057	5.333	71	0.0035	7057	5.11	1638	0.0817	7057	5.117	540	0.0269	7057	4.173	4847	0.2418	7057	4.173	831353	41.4712	7057
	PC4C_T2_MMS	Sample	5.093	1768486	93.0381	6692	4.891	48	0.0025	6692	5.093	64404	3.3882	6692	5.125	105	0.0055	6692	4.485	407	0.0214	6692	4.164	789436	41.5314	6692
	PC4C_T3	Sample	5.093	40747	2.1806	6578	5.075	464	0.0248	6578	5.101	1520	0.0813	6578	5.066	2566	0.1373	6578	5.067	423	0.0227	6578	4.173	939872	50.298	6578
	PC4C_T3_MMS	Sample	5.11	931581	53.1486	6171	5.041	93	0.0053	6171	5.101	36352	2.074	6171	5.083	1215	0.0693	6171	5.075	456	0.026	6171	4.173	816299	46.5716	6171
	PC4C_T4	Sample	5.235	8023	1.417	766650	5.125	18	0.0032	766650	5.11	9	0.0016	766650	5.133	177	0.0312	766650	5.494	105	0.0185	766650	4.249	157548	27.8249	766650
	PC4C_T4_MMS	Sample	5.244	172801	28.5079	820724	5.176	11	0.0018	820724	5.235	7704	1.271	820724	5.075	81	0.0134	820724	5.209	82	0.0135	820724	4.249	182812	30.1596	820724
	PC4C_T5	Sample	5.235	6715	1.1739	774536	5.234	249	0.0436	774536	5.068	26	0.0045	774536	5.217	870	0.1522	774536	4.629	271	0.0474	774536	4.249	160189	28.0034	774536
	PC4C_T5_MMS	Sample	5.244	84780	13.0197	881681	5.259	75	0.0116	881681	5.051	252	0.0387	881681	5.184	1462	0.2245	881681	5.193	126	0.0193	881681	4.181	317314	48.7299	881681
	PC4C_T10	Sample	5.227	5052	0.797	858219	5.075	73	0.0115	858219	5.227	233	0.0367	858219	5.209	8489	1.3393	858219	5.234	870	0.1373	858219	4.257	173955	27.4446	858219
	PC4C_T10_MMS	Sample	5.235	39565	5.8919	909238	5.209	346	0.0516	909238	5.218	1907	0.2839	909238	5.225	5959	0.8873	909238	5.218	366	0.0545	909238	4.249	158279	23.5703	909238
	PC4C_T24	Sample	5.235	4890	0.7565	875153	5.217	4363	0.675	875153	5.084	21	0.0033	875153	5.209	18535	2.8676	875153	5.234	1808	0.2797	875153	4.181	322950	49.9653	875153
	PC4C_T24_MMS	Sample	5.227	17227	2.5681	908293	5.217	1457	0.2173	908293	5.084	282	0.042	908293	5.2	20924	3.1192	908293	5.218	2490	0.3712	908293	4.24	175380	26.1439	908293
	PC4C_T34	Sample	5.252	4736	0.7789	823280	5.201	7348	1.2085	823280	5.185	156	0.0257	823280	5.217	39574	6.5085	823280	5.209	3136	0.5157	823280	5.218	17712	2.913	823280
	PC4C_T34_MMS	Sample	5.244	10771	1.7429	836761	5.234	1955	0.3163	836761	5.093	128	0.0208	836761	5.209	31140	5.0389	836761	5.201	2539	0.4109	836761	4.24	183222	29.6478	836761
		non labeled
	Name	Mod per 1000 average tRNA				ms2C	stressed				m1A	stressed							non labeled
unstr	PC4A_T0	0.997324	incl. Factor *0.463				original (n.l.)	Stand. Dev. original				original (n.l.)	Stand. Dev. Original					Name	Mod per 1000 average tRNA				ms2C					m1A
unstr	PC4A_T1	1.12741	(standardization calculated			0	1.46719	0.423084			0	0.173081	0.0655763				unstr	PC4A_T0	0.997312					all (new+original)	Stand. Dev. all				all (new+original)	Stand. Dev. all
MMS	PC4A_T1_MMS	58.0235	from s2C abundance)			1	70.0185	8.64721			1	142.27	6.77859				unstr	PC4A_T1	1.12739				0	1.46714	0.423031			0	0.173075	0.0655737
unstr	PC4A_T2	1.31959				2	50.6402	5.56341			2	172.011	11.8619				MMS	PC4A_T1_MMS	58.0231				1	70.0174	8.64675			1	142.268	6.77907
MMS	PC4A_T2_MMS	57.7434				3	27.7793	5.93368			3	159.719	17.4784				unstr	PC4A_T2	0.824459				2	44.3141	2.12922			2	152.062	18.3368
unstr	PC4A_T3	1.84894				4	27.1129	6.21937			4	151.251	29.0072				MMS	PC4A_T2_MMS	46.3472				3	11.9954	1.11384			3	71.2035	14.4828
MMS	PC4A_T3_MMS	35.4114				5	22.3885	8.21387			5	146.51	24.3269				unstr	PC4A_T3	0.584859				4	6.02503	1.59169			4	33.6436	7.57594
unstr	PC4A_T4	2.55573				24	7.33423	3.79361			24	100.713	18.3745				MMS	PC4A_T3_MMS	13.2565				5	3.8748	2.15197			5	23.7341	5.17474
MMS	PC4A_T4_MMS	35.277															unstr	PC4A_T4	0.68944				24	1.20007	0.964692			24	14.6786	5.70624
unstr	PC4A_T5	2.01566															MMS	PC4A_T4_MMS	8.20522
MMS	PC4A_T5_MMS	33.9321				Mod per average tRNA											unstr	PC4A_T5	0.53416
unstr	PC4A_T10	1.88782					original (n.l.)	Stand. Dev. Original				original (n.l.)	Stand. Dev. Original				MMS	PC4A_T5_MMS	6.91282				Mod per average tRNA
MMS	PC4A_T10_MMS	18.8553				0	0.00146719	0.000423084			0	0.000173081	6.55763e-05				unstr	PC4A_T10	0.502618					all (new+original)	Stand. Dev. all				all (new+original)	Stand. Dev. all
unstr	PC4A_T24	3.67879				1	0.0700185	0.00864721			1	0.14227	0.00677859				MMS	PC4A_T10_MMS	3.78923				0	0.00146714	0.000423031			0	0.000173075	6.55737e-05
MMS	PC4A_T24_MMS	12.6388				2	0.0506402	0.00556341			2	0.172011	0.0118619				unstr	PC4A_T24	0.993224				1	0.0700174	0.00864675			1	0.142268	0.00677907
unstr	PC4A_T34	4.40726				3	0.0277793	0.00593368			3	0.159719	0.0174784				MMS	PC4A_T24_MMS	2.56433				2	0.0443141	0.00212922			2	0.152062	0.0183368
MMS	PC4A_T34_MMS	8.90514				4	0.0271129	0.00621937			4	0.151251	0.0290072				unstr	PC4A_T34	1.16733				3	0.0119954	0.00111384			3	0.0712035	0.0144828
unstr	PC4B_T0	2.02293				5	0.0223885	0.00821387			5	0.14651	0.0243269				MMS	PC4A_T34_MMS	1.79431				4	0.00602503	0.00159169			4	0.0336436	0.00757594
MMS	PC4B_T1	0.857116				24	0.00733423	0.00379361			24	0.100713	0.0183745				unstr	PC4B_T0	2.0228				5	0.0038748	0.00215197			5	0.0237341	0.00517474
unstr	PC4B_T1_MMS	73.9543															MMS	PC4B_T1	0.8571				24	0.00120007	0.000964692			24	0.0146786	0.00570624
MMS	PC4B_T2	1.23776															unstr	PC4B_T1_MMS	73.9524
unstr	PC4B_T2_MMS	44.1585															MMS	PC4B_T2	0.721537
MMS	PC4B_T3	2.14627															unstr	PC4B_T2_MMS	41.374
unstr	PC4B_T3_MMS	20.9423															MMS	PC4B_T3	0.503291
MMS	PC4B_T4	1.65299															unstr	PC4B_T3_MMS	10.5475
unstr	PC4B_T4_MMS	20.1968															MMS	PC4B_T4	0.292703
MMS	PC4B_T5	1.71105															unstr	PC4B_T4_MMS	4.44983
unstr	PC4B_T5_MMS	15.494															MMS	PC4B_T5	0.28796
MMS	PC4B_T10	2.4728															unstr	PC4B_T5_MMS	2.19985
unstr	PC4B_T10_MMS	16.7903															MMS	PC4B_T10	0.400757
MMS	PC4B_T24	2.61279															unstr	PC4B_T10_MMS	1.85476
unstr	PC4B_T24_MMS	5.37722															MMS	PC4B_T24	0.428919
MMS	PC4B_T34	2.61186															unstr	PC4B_T24_MMS	0.524409
unstr	PC4B_T34_MMS	5.36955															MMS	PC4B_T34	0.427814
MMS	PC4C_T0	1.38131															unstr	PC4B_T34_MMS	0.521469
unstr	PC4C_T1	1.08191															MMS	PC4C_T0	1.38129
MMS	PC4C_T1_MMS	78.0778															unstr	PC4C_T1	1.0819
unstr	PC4C_T2	1.41278															MMS	PC4C_T1_MMS	78.0766
MMS	PC4C_T2_MMS	50.0188															unstr	PC4C_T2	0.94309
unstr	PC4C_T3	1.36834															MMS	PC4C_T2_MMS	45.2211
MMS	PC4C_T3_MMS	26.9843															unstr	PC4C_T3	0.408898
unstr	PC4C_T4	1.25369															MMS	PC4C_T3_MMS	12.1823
MMS	PC4C_T4_MMS	25.865															unstr	PC4C_T4	0.282184
unstr	PC4C_T5	1.07038															MMS	PC4C_T4_MMS	5.42005
MMS	PC4C_T5_MMS	17.7394															unstr	PC4C_T5	0.236725
unstr	PC4C_T10	0.737795															MMS	PC4C_T5_MMS	2.51173
MMS	PC4C_T10_MMS	9.05646															unstr	PC4C_T10	0.164718
unstr	PC4C_T24	0.474186															MMS	PC4C_T10_MMS	1.10008
MMS	PC4C_T24_MMS	3.98667															unstr	PC4C_T24	0.113944
unstr	PC4C_T34	0.48997															MMS	PC4C_T24_MMS	0.511474
MMS	PC4C_T34_MMS	1.4054															unstr	PC4C_T34	0.118122
																	MMS	PC4C_T34_MMS	0.168389
