# Supplementary material for: NAIL-MS reveals the repair of 2-methylthiocytidine by AlkB in E. coli
Source: Nat Commun. 2019 Dec 6;10:5600. doi: 10.1038/s41467-019-13565-9 (PMC6898146; doi:10.1038/s41467-019-13565-9)
Supplement: Supplementary file 4 — Source Data [file 41467_2019_13565_MOESM4_ESM.zip › Fig_4c.xlsx]

## Sheet: CUGA
		retention time	area sample	n In pmol	area SILIS
Cytidine	AlkB_invitro_A	1.554	629243	12.0834	2419895
	AlkB_invitro_A_neg	1.521	314847	7.7882	1878572
	AlkB_invitro_B	1.546	440471	11.9118	1718330
	AlkB_invitro_B_neg	1.529	358198	9.1148	1826160
	AlkB_invitro_C	1.529	551909	13.0287	1968479
	AlkB_invitro_C_neg	1.554	517354	9.8818	2432869
		retention time	area sample	n In pmol	area SILIS
Guanosine	AlkB_invitro_A	3.539	972515	31.0741	808635
	AlkB_invitro_A_neg	3.522	739538	22.8889	834817
	AlkB_invitro_B	3.531	966261	34.1173	731769
	AlkB_invitro_B_neg	3.522	770285	23.5999	843326
	AlkB_invitro_C	3.531	1107824	38.4972	743528
	AlkB_invitro_C_neg	3.539	783389	23.0784	877056
		retention time	area sample	n In pmol	area SILIS
Adenosine	AlkB_invitro_A	5.411	4298549	17.8793	4076430
	AlkB_invitro_A_neg	5.411	3687446	14.2335	4392595
	AlkB_invitro_B	5.411	4374672	18.8618	3932524
	AlkB_invitro_B_neg	5.411	3999547	15.4151	4399204
	AlkB_invitro_C	5.411	5280671	22.8042	3926294
	AlkB_invitro_C_neg	5.42	3550369	13.8889	4334248
		after C	after G	after A
	amount in average	22.3158	23.6842	15.2105	Literature (Leipzig universitiy tRNA db: http://trna.bioinf.uni-leipzig.de/DataOutput/Search)
average tRNA	AlkB_invitro_A	0.541473	1.31202	1.17546
	AlkB_invitro_A_neg	0.349	0.96642	0.935766
	AlkB_invitro_B	0.533783	1.44051	1.24005
	AlkB_invitro_B_neg	0.408446	0.99644	1.01345
	AlkB_invitro_C	0.583833	1.62544	1.49924
	AlkB_invitro_C_neg	0.442817	0.974421	0.913111
							middle value	Stand. Dev.
						AlkB_invitro_A	1.00965	0.335712
						AlkB_invitro_A_neg	0.750395	0.284105
						AlkB_invitro_B	1.07145	0.388894
						AlkB_invitro_B_neg	0.806112	0.281278
						AlkB_invitro_C	1.23617	0.46414
						AlkB_invitro_C_neg	0.776783	0.237473

## Sheet: Fig. 4c
	m1A		retention time	area sample	n In fmol	area SILIS			ms2C	m1A	s2C	Stand. Dev. ms2C	Stand. Dev. m1A	Stand. Dev. s2C
		AlkB_invitro_A	1.675	2648	0.8867	206		AlkB treated	0.00127347	0.000895511	0.143332	0.000125613	4.88376e-05	0.010059
		AlkB_invitro_A_neg	1.625	320757	225.702	98		neg	0.156474	0.212056	0.10508	0.00906071	0.062736	0.00825462
		AlkB_invitro_B	1.641	2489	1.0308	167
		AlkB_invitro_B_neg	1.625	367661	134.996	188
		AlkB_invitro_C	1.625	2886	1.0461	190
		AlkB_invitro_C_neg	1.675	375264	130.442	199
	ms2C		retention time	area sample	n In fmol	area SILIS
		AlkB_invitro_A	5.091	1428	2.889	239
		AlkB_invitro_A_neg	5.083	122649	249.585	238
		AlkB_invitro_B	5.083	1306	3.2284	196
		AlkB_invitro_B_neg	5.083	139522	293.545	230
		AlkB_invitro_C	5.083	1280	2.9383	211
		AlkB_invitro_C_neg	5.091	123945	246.333	243
	s2C		retention time	area sample	n In fmol	area SILIS
		AlkB_invitro_A	2.465	42582	143.559	21665
		AlkB_invitro_A_neg	2.465	21793	76.628	20773
		AlkB_invitro_B	2.498	24931	141.029	12912
		AlkB_invitro_B_neg	2.465	19520	78.0182	18275
		AlkB_invitro_C	2.456	50283	193.07	19023
		AlkB_invitro_C_neg	2.473	26408	90.3714	21344
	per average tRNA
			ms2C	m1A	s2C
		AlkB_invitro_A	0.00132482	0.000878226	0.142187
		AlkB_invitro_A_neg	0.153996	0.300778	0.102117
		AlkB_invitro_B	0.00139508	0.000962063	0.131625
		AlkB_invitro_B_neg	0.168601	0.167465	0.0967833
		AlkB_invitro_C	0.00110052	0.000846243	0.156184
		AlkB_invitro_C_neg	0.146826	0.167926	0.116341
		incl. Factor *0.463 for ms2C
		(standardization calculated from s2C abundance)
