# Supplementary material for: NAIL-MS reveals the repair of 2-methylthiocytidine by AlkB in E. coli
Source: Nat Commun. 2019 Dec 6;10:5600. doi: 10.1038/s41467-019-13565-9 (PMC6898146; doi:10.1038/s41467-019-13565-9)
Supplement: Supplementary file 4 — Source Data [file 41467_2019_13565_MOESM4_ESM.zip › Fig_4de_Sup_Fig_18_20.xlsx]

## Sheet: CUGA (A)
Uridine was not quantified																not labeled
			non labeled				15N labeled					theoretical number of C, G and A in average tRNA				tRNA in fmol
	name	Type	retention time	area sample	n in fmol	area SILIS	retention time	area sample	n in pmol	area SILIS		C	G	A		name	after C	after G	after A	middle value	stand. Dev.
Cytidine	T0_wt_20	Sample	1.934	232667648	118684	43088680	1.613	123661	63.0797	43088680		22.3158	23.6842	15.2105		T0_wt_A	5318.39	12748.9	6905.28	8324.19	3195.11
	T0_wt_3	Sample	1.9	302673824	220430	30180275	1.814	584806	425.901	30180275	Literature (Leipzig universitiy tRNA db: http://trna.bioinf.uni-leipzig.de/DataOutput/Search)					T0_wt_B	9877.78	23407.4	13193.7	15492.9	5757.74
	T0_wt_05	Sample	1.908	302982902	202231	32929915	1.814	541317	361.311	32929915						T0_wt_C	9062.23	23613.2	9549.43	14075	6747.48
	T0_Alk_20	Sample	1.925	263365161	171402	33772368	1.806	260266	169.386	33772368						T0_Alk_A	7680.76	17755.6	9095.74	11510.7	4453.45
	T0_Alk_3	Sample	1.908	278705793	177400	34531284	1.789	77747	49.4868	34531284						T0_Alk_B	7949.52	19127.1	9838.39	12305	4885.21
	T0_Alk_05	Sample	1.908	265646266	176967	32993748	1.89	360999	240.488	32993748						T0_Alk_C	7930.12	18887	10580.3	12465.8	4667.57
	T1_wt_20	Sample	1.925	285835928	223765	28076606	1.596	268448	210.153	28076606						T1_wt_A	10027.2	24167.4	12982.4	15725.7	6089.91
	T1_wt_3	Sample	1.925	311015637	251546	27175934	1.604	584915	473.073	27175934						T1_wt_B	11272.1	30330.1	11890.9	17831	8841.78
	T1_wt_05	Sample	1.917	307620527	208598	32413438	1.613	273302	185.326	32413438						T1_wt_C	9347.55	23953	12407.1	15235.9	6289.2
	T1_Alk_20	Sample	1.908	268013797	198408	29690523	1.504	864062	639.656	29690523						T1_Alk_A	8890.93	20486	11253	13543.3	5003.02
	T1_Alk_3	Sample	1.908	317199419	231027	30177964	1.613	472783	344.343	30177964						T1_Alk_B	10352.6	26199.2	13873.2	16808.3	6794.1
	T1_Alk_05	Sample	1.9	307083291	226809	29758786	1.487	959573	708.733	29758786						T1_Alk_C	10163.6	26573.5	13873.7	16870.3	7026.41
	T3_wt_20	Sample	1.917	178807349	141187	27836190	1.907	315384981	249030	27836190						T3_wt_A	6326.79	11558.4	8216.33	8700.49	2163.04
	T3_wt_3	Sample	1.917	172473136	136264	27820295	1.916	404507010	319583	27820295						T3_wt_B	6106.15	10386.9	7233.75	7908.94	1811.65
	T3_wt_05	Sample	1.908	157501322	132510	26124932	1.907	433814732	364980	26124932						T3_wt_C	5937.95	9466.08	7907.14	7770.39	1443.59
	T3_Alk_20	Sample	1.925	166297353	131591	27776541	1.914	269609151	213342	27776541						T3_Alk_A	5896.78	10034.6	7668.61	7866.68	1695.07
	T3_Alk_3	Sample	1.917	158052581	139952	24822238	1.916	451974717	400215	24822238						T3_Alk_B	6271.46	11057.7	8462.46	8597.22	1956.31
	T3_Alk_05	Sample	1.925	164947340	141357	25647677	1.924	463748264	397424	25647677						T3_Alk_C	6334.39	10063.8	8620.04	8339.42	1535.41
	T5_wt_20	Sample	1.925	101547510	86813.6	25709959	1.924	513379872	438892	25709959						T5_wt_A	3890.23	5336.88	5877.74	5034.95	839.015
	T5_wt_3	Sample	1.925	106025517	82983.3	28082754	1.924	457950712	358426	28082754						T5_wt_B	3718.59	5470.94	5073.71	4754.41	750.175
	T5_wt_05	Sample	1.934	100135046	80877.7	27213062	1.924	430614629	347801	27213062						T5_wt_C	3587.81	5685.05	5352.8	4875.22	920.388
	T5_Alk_20	Sample	1.934	102277032	80064.7	28077396	1.924	453460911	354979	28077396						T5_Alk_A	3624.23	5140.35	5354.63	4706.4	770.194
	T5_Alk_3	Sample	1.937	108422280	91963.1	25913436	1.932	484633246	411063	25913436						T5_Alk_B	4120.99	6039.01	6308.12	5489.37	973.813
	T5_Alk_05	Sample	1.925	90556069	67781.5	29364729	1.932	456799812	341916	29364729						T5_Alk_C	3037.38	4500.79	4588.71	4042.29	711.487
			non labeled				15N labeled
	name	Type	retention time	area sample	n in fmol	area SILIS	retention time	area sample	n in pmol	area SILIS						15N labeled
Guanosine	T0_wt_20	Sample	3.777	48537685	301948	2749871	4.17	0	0	2749871						tRNA in fmol
	T0_wt_3	Sample	3.785	71750916	554385	2413580	3.785	32636	70.532	2413580						name	after C	after G	after A	middle value	stand. Dev.
	T0_wt_05	Sample	3.787	73895883	559260	2467131	3.785	24336	48.8341	2467131						T0_wt_A	2.82668	0	0.00289273	0.943192	1.33183
	T0_Alk_20	Sample	3.777	60481008	420528	2578830	3.785	14684	25.7397	2578830						T0_wt_B	19.0852	2.97802	1.60775	7.89032	7.93571
	T0_Alk_3	Sample	3.777	62899672	453011	2516101	3.785	10187	17.2976	2516101						T0_wt_C	16.1908	2.06188	1.1992	6.48397	6.87282
	T0_Alk_05	Sample	3.785	63156118	447323	2553898	3.785	26136	50.9755	2553898						T0_Alk_A	7.59039	1.08679	0.479714	3.0523	3.21847
	T1_wt_20	Sample	3.777	73987804	572386	2421517	4.17	0	0	2421517						T0_Alk_B	2.21757	0.730343	0.620071	1.18933	0.728469
	T1_wt_3	Sample	3.785	85365350	718344	2299199	4.17	0	0	2299199						T0_Alk_C	10.7766	2.1523	1.40994	4.77962	4.25133
	T1_wt_05	Sample	3.785	74281015	567307	2449777	4.179	0	0	2449777						T1_wt_A	9.41722	0	0.00817197	3.1418	4.43739
	T1_Alk_20	Sample	3.785	66526687	485194	2509013	4.204	0	0	2509013						T1_wt_B	21.199	0	0.0409059	7.07998	9.98369
	T1_Alk_3	Sample	3.777	79651444	620507	2432445	4.17	0	0	2432445						T1_wt_C	8.30472	0	0.0448045	2.78317	3.90436
	T1_Alk_05	Sample	3.777	76624488	629373	2311698	4.289	0	0	2311698						T1_Alk_A	28.6638	0	0.0341869	9.56601	13.5042
	T3_wt_20	Sample	3.785	37245918	273750	2295310	3.785	30266212	214939	2295310						T1_Alk_B	15.4305	0	0.0346339	5.15503	7.26584
	T3_wt_3	Sample	3.785	34638906	246006	2339615	3.776	41301897	301995	2339615						T1_Alk_C	31.7593	0	0.0473751	10.6022	14.9603
	T3_wt_05	Sample	3.785	30875859	224197	2258339	3.784	42674315	326922	2258339						T3_wt_A	11159.3	9075.19	7463.47	9232.67	1512.94
	T3_Alk_20	Sample	3.785	34715913	237663	2415267	3.785	25364374	164851	2415267						T3_wt_B	14321	12750.9	9173.63	12081.8	2153.99
	T3_Alk_3	Sample	3.785	34861695	261894	2231564	3.776	46920777	370255	2231564						T3_wt_C	16355.2	13803.4	10036.1	13398.2	2595.65
	T3_Alk_05	Sample	3.788	32514604	238353	2256490	3.785	49675654	390624	2256490						T3_Alk_A	9560.14	6960.36	6489.88	7670.13	1350.17
	T5_wt_20	Sample	3.785	18802003	126400	2248571	3.776	55869906	449802	2248571						T3_Alk_B	17934.2	15633	11528.1	15031.7	2649.61
	T5_wt_3	Sample	3.785	20753764	129575	2429715	3.785	47931046	343733	2429715						T3_Alk_C	17809.1	16493	11673.3	15325.1	2637.52
	T5_wt_05	Sample	3.785	20148685	121745	2488454	3.785	44858712	309455	2488454						T5_wt_A	19667.3	18991.6	12070.9	16910	3432.82
	T5_Alk_20	Sample	3.785	20844611	134646	2361281	3.785	46138118	339927	2361281						T5_wt_B	16061.5	14513.2	9836.95	13470.6	2645.96
	T5_Alk_3	Sample	3.793	20600534	143029	2215781	3.793	54168057	441366	2215781						T5_wt_C	15907.1	14352.5	9507.42	13255.7	2725.33
	T5_Alk_05	Sample	3.796	18098789	106598	2505186	3.796	47844577	330997	2505186						T5_Alk_A	15585.4	13065.9	9397.28	12682.9	2540.78
																T5_Alk_B	18420.3	18635.4	11808.5	16288.1	3168.76
			non labeled				15N labeled									T5_Alk_C	15321.7	13975.4	9235.16	12844.1	2610.43
	name	Type	retention time	area sample	n in fmol	area SILIS	retention time	area sample	n in pmol	area SILIS
Adenosine	T0_wt_20	Sample	5.521	196286163	105033	29456737	5.487	3915	0.044	29456737
	T0_wt_3	Sample	5.538	257696003	200683	23997819	5.496	336056	24.4547	23997819
	T0_wt_05	Sample	5.538	218983630	145252	25878592	5.496	291971	18.2404	25878592
	T0_Alk_20	Sample	5.53	222159897	138351	27212869	5.496	156286	7.2967	27212869
	T0_Alk_3	Sample	5.53	232228840	149647	26847502	5.496	186292	9.4316	26847502
	T0_Alk_05	Sample	5.53	245724033	160933	26925516	5.496	342281	21.446	26925516
	T1_wt_20	Sample	5.538	254694565	197469	24002146	5.487	6855	0.1243	24002146
	T1_wt_3	Sample	5.538	229659180	180866	23090032	5.504	21607	0.6222	23090032
	T1_wt_05	Sample	5.53	261623917	188718	25492749	5.496	25509	0.6815	25492749
	T1_Alk_20	Sample	5.53	250286762	171164	26207549	5.496	21487	0.52	26207549
	T1_Alk_3	Sample	5.538	266061844	211019	23876557	5.487	19762	0.5268	23876557
	T1_Alk_05	Sample	5.53	265254235	211027	23803443	5.487	24818	0.7206	23803443
	T3_wt_20	Sample	5.513	180332459	124975	23808298	5.504	168001883	113523	23808298
	T3_wt_3	Sample	5.513	164349484	110029	23833561	5.513	195798470	139536	23833561
	T3_wt_05	Sample	5.513	166892074	120272	22665608	5.513	198951395	152654	22665608
	T3_Alk_20	Sample	5.513	175199221	116644	24337029	5.504	154922620	98714.5	24337029
	T3_Alk_3	Sample	5.513	164412507	128718	21239393	5.513	206482523	175348	21239393
	T3_Alk_05	Sample	5.513	173901928	131115	22161855	5.513	217448146	177558	22161855
	T5_wt_20	Sample	5.505	134577784	89403.6	22742385	5.521	228720404	183605	22742385
	T5_wt_3	Sample	5.505	133224319	77173.8	25091627	5.513	217017303	149625	25091627
	T5_wt_05	Sample	5.505	137181697	81446.8	24830932	5.521	207645770	142938	24830932
	T5_Alk_20	Sample	5.505	140257775	81418.9	25394140	5.521	214187079	144613	25394140
	T5_Alk_3	Sample	5.513	142742595	95949.9	22898037	5.529	226585541	179613	22898037
	T5_Alk_05	Sample	5.513	128459049	69796.7	26053660	5.529	215094253	140472	26053660
	non labeled				15N labeled							For relative quantification (ms4U)
	all original (not labeled)	C (%)	G (%)	A (%)	all new (15N labeled	C (%)	G (%)	A (%)					area C/area SILIS	area G/area SILIS	area A/area SILIS	together
T0_wt_A	525665	22.5779	57.4411	19.981	n.a.	n.a.	n.a.	n.a.	not available			T0_wt_A	5.39974	17.6509	6.66354	29.7142
T0_wt_B	975498	22.5967	56.831	20.5723	n.a.	n.a.	n.a.	n.a.				T0_wt_B	10.0289	29.728	10.7383	50.4952
T0_wt_C	906743	22.303	61.6779	16.0191	n.a.	n.a.	n.a.	n.a.				T0_wt_C	9.20084	29.9522	8.46196	47.615
T0_Alk_A	730282	23.4707	57.5844	18.9449	n.a.	n.a.	n.a.	n.a.				T0_Alk_A	7.79824	23.4529	8.16378	39.4149
T0_Alk_B	780058	22.7419	58.074	19.1841	n.a.	n.a.	n.a.	n.a.				T0_Alk_B	8.07111	24.9989	8.64992	41.7199
T0_Alk_C	785222	22.5372	56.9677	20.4952	n.a.	n.a.	n.a.	n.a.				T0_Alk_C	8.05141	24.7293	9.12607	41.9068
T1_wt_A	993621	22.5202	57.6061	19.8737	n.a.	n.a.	n.a.	n.a.				T1_wt_A	10.1806	30.5543	10.6113	51.3462
T1_wt_B	1.15076e+06	21.8592	62.4236	15.7172	n.a.	n.a.	n.a.	n.a.				T1_wt_B	11.4445	37.1283	9.94625	58.5191
T1_wt_C	964623	21.6248	58.8113	19.5639	n.a.	n.a.	n.a.	n.a.				T1_wt_C	9.49052	30.3215	10.2627	50.0747
T1_Alk_A	854766	23.212	56.7634	20.0247	n.a.	n.a.	n.a.	n.a.				T1_Alk_A	9.02691	26.5151	9.55018	45.0922
T1_Alk_B	1.06255e+06	21.7426	58.3978	19.8596	n.a.	n.a.	n.a.	n.a.				T1_Alk_B	10.511	32.7454	11.1432	54.3996
T1_Alk_C	1.06721e+06	21.2526	58.9737	19.7737	n.a.	n.a.	n.a.	n.a.				T1_Alk_C	10.3191	33.1464	11.1435	54.609
T3_wt_A	539912	26.15	50.7028	23.1472	577492	43.1226	37.2194	19.658				T3_wt_A	6.42356	16.227	7.57435	30.2249
T3_wt_B	492298	27.679	49.9709	22.3501	761114	41.9889	39.678	18.3331				T3_wt_B	6.19954	14.8054	6.89572	27.9006
T3_wt_C	476978	27.7811	47.0035	25.2153	844556	43.2156	38.7094	18.075				T3_wt_C	6.02877	13.6719	7.36323	27.0639
T3_Alk_A	485897	27.0821	48.9121	24.0058	476907	44.7345	34.5666	20.6989				T3_Alk_A	5.98697	14.3735	7.19887	27.5594
T3_Alk_B	530565	26.378	49.3613	24.2606	945818	42.3142	39.1465	18.5393				T3_Alk_B	6.36738	15.6221	7.74092	29.7304
T3_Alk_C	510826	27.6722	46.6604	25.6673	965605	41.158	40.4538	18.3882				T3_Alk_C	6.43128	14.4094	7.8469	28.6876
T5_wt_A	302617	28.6876	41.7689	29.5435	1.0723e+06	40.93	41.9475	17.1225				T5_wt_A	3.94973	8.36176	5.91749	18.229
T5_wt_B	289732	28.6414	44.7223	26.6363	851784	42.0794	40.3545	17.5661				T5_wt_B	3.77547	8.54165	5.30951	17.6266
T5_wt_C	296130	27.0371	45.4686	27.4943	839519	42.2836	40.4907	17.2257				T5_wt_C	3.67967	8.09687	5.52463	17.3012
T5_Alk_A	284070	28.4711	42.8575	28.6714	800194	43.4647	38.6725	17.8629				T5_Alk_A	3.64268	8.82767	5.52323	17.9936
T5_Alk_B	330942	27.7883	43.2188	28.9929	1.03204e+06	39.8301	42.7663	17.4037				T5_Alk_B	4.18402	9.29719	6.23384	19.715
T5_Alk_C	244176	27.7593	43.6561	28.5846	813385	42.0362	40.6938	17.27				T5_Alk_C	3.08384	7.22453	4.93056	15.2389

## Sheet: CUGA (B)
Uridine was not quantified																not labeled
			non labeled				15N labeled					theoretical number of C, G and A in average tRNA				tRNA in fmol
	name	Type	retention time	area sample	n in fmol	area SILIS	retention time	area sample	n in pmol	area SILIS		C	G	A		name	after C	after G	after A	middle value	stand. Dev.
Cytidine	T0_wt_20	Sample	1.942	6511586	111973	32058023	1.529	782699	13459.2	32058023		22.3158	23.6842	15.2105		T0_wt_20	5017.64	4585.32	4819.53	4807.49	176.699
	T0_wt_3	Sample	1.934	5768408	127453	24949741	1.613	99789	2204.85	24949741	Literature (Leipzig universitiy tRNA db: http://trna.bioinf.uni-leipzig.de/DataOutput/Search)					T0_wt_3	5711.35	5839.65	5347.07	5632.69	208.645
	T0_wt_05	Sample	1.934	5354726	106113	27818180	1.604	242677	4809.07	27818180						T0_wt_05	4755.08	4632.39	4497.87	4628.45	105.041
	T0_Alk_20	Sample	1.934	5879756	107950	30025964	1.621	108333	1988.96	30025964						T0_Alk_20	4837.4	4696.29	4481.41	4671.7	146.367
	T0_Alk_3	Sample	1.934	6331266	111483	31307049	1.604	272774	4803.1	31307049						T0_Alk_3	4995.71	5122.22	4658.64	4925.53	195.655
	T0_Alk_05	Sample	1.959	3119791	55005.1	31266861	1.512	721557	12721.8	31266861						T0_Alk_05	2464.85	2496.25	2338.32	2433.14	68.2646
	T1_wt_20	Sample	1.942	4056199	73450.3	30442984	1.613	346294	6270.75	30442984						T1_wt_20	3291.4	4485.76	3853.67	3876.94	487.87
	T1_wt_3	Sample	1.942	6165327	105913	32089999	1.529	791088	13589.9	32089999						T1_wt_3	4746.09	4789.89	5073.63	4869.87	145.184
	T1_wt_05	Sample	1.951	4227099	76497.3	30461941	1.554	797627	14434.6	30461941						T1_wt_05	3427.95	3428.25	3472	3442.73	20.695
	T1_Alk_20	Sample	1.959	7000592	99854.3	38648215	1.554	806985	11510.6	38648215						T1_Alk_20	4474.6	4691.7	5288.31	4818.21	344.029
	T1_Alk_3	Sample	1.951	5796712	102698	31115753	1.537	677153	11996.9	31115753						T1_Alk_3	4602.04	4234.78	4718.03	4518.28	205.983
	T1_Alk_05	Sample	1.942	4645657	88920.8	28800854	1.537	668670	12798.8	28800854						T1_Alk_05	3984.66	4079.26	4299.55	4121.16	131.924
	T3_wt_20	Sample	1.942	4588793	76527.1	33055570	1.932	34088384	568491	33055570						T3_wt_20	3429.28	3858.75	3238.01	3508.68	259.559
	T3_wt_3	Sample	1.967	2543544	38917.4	36029429	1.949	37353550	571526	36029429						T3_wt_3	1743.94	1642.14	1673.8	1686.63	42.5378
	T3_wt_05	Sample	1.959	2438800	38934.8	34530211	1.949	38090639	608108	34530211						T3_wt_05	1744.72	1622.9	1684.85	1684.16	49.7351
	T3_Alk_20	Sample	1.934	4495359	70585.1	35108529	1.916	30217094	474462	35108529						T3_Alk_20	3163.01	3546.82	2976.61	3228.81	237.392
	T3_Alk_3	Sample	1.959	2998342	50285.9	32869726	1.941	37730103	632781	32869726						T3_Alk_3	2253.38	2072.29	2424.03	2249.9	143.617
	T3_Alk_05	Sample	1.959	2655494	43195.3	33889875	1.947	39175613	637246	33889875						T3_Alk_05	1935.64	1768.03	1867.73	1857.13	68.8371
	T5_wt_20	Sample	1.951	1866081	30180.2	34085547	1.924	74101651	1.19845e+06	34085547						T5_wt_20	1352.41	1285.94	1225.98	1288.11	51.6379
	T5_wt_3	Sample	1.942	1665539	29626.1	30991493	1.932	61027025	1.08553e+06	30991493						T5_wt_3	1327.58	1407.37	1362.24	1365.73	32.6664
	T5_wt_05	Sample	1.951	1736436	29087.5	32908963	1.932	57950735	970747	32908963						T5_wt_05	1303.45	1252.47	1392.18	1316.03	57.7271
	T5_Alk_20	Sample	1.959	2141139	37339	31611419	1.941	62177722	1.08431e+06	31611419						T5_Alk_20	1673.21	1710.75	1807.7	1730.55	56.6611
	T5_Alk_3	Sample	1.908	1709724	27608.4	34138646	1.899	56503177	912406	34138646						T5_Alk_3	1237.17	1190.37	1296.1	1241.21	43.2587
	T5_Alk_05	Sample	1.9	1348244	25753.6	28859674	1.874	58037176	1.1086e+06	28859674						T5_Alk_05	1154.05	1409.36	1423.91	1329.11	123.923
			non labeled				15N labeled
	name	Type	retention time	area sample	n in fmol	area SILIS	retention time	area sample	n in pmol	area SILIS						15N labeled
Guanosine	T0_wt_20	Sample	3.802	458306	108600	1581074	4.212	2260	535.598	1581074						tRNA in fmol
	T0_wt_3	Sample	3.785	492345	138307	1333674	3.885	362	101.733	1333674						name	after C	after G	after A	middle value	stand. Dev.
	T0_wt_05	Sample	3.793	441196	109715	1506580	3.592	488	121.342	1506580						T0_wt_20	603.125	22.6142	0.443607	208.728	279.028
	T0_Alk_20	Sample	3.776	442510	111228	1490509	3.868	467	117.471	1490509						T0_wt_3	98.802	4.29539	0.185608	34.4277	45.5505
	T0_Alk_3	Sample	3.785	481867	121316	1488110	3.576	395	99.3464	1488110						T0_wt_05	215.501	5.12333	0.981938	73.8687	100.163
	T0_Alk_05	Sample	3.802	248898	59121.8	1577247	3.433	368	87.3128	1577247						T0_Alk_20	89.128	4.95987	4.55273	32.8802	39.7735
	T1_wt_20	Sample	3.785	418465	106242	1475671	3.902	400	101.469	1475671						T0_Alk_3	215.233	4.19463	0.14989	73.1926	100.452
	T1_wt_3	Sample	3.785	486357	113445	1606186	4.204	1995	465.452	1606186						T0_Alk_05	570.08	3.68654	0.0721803	191.28	267.856
	T1_wt_05	Sample	3.793	367351	81195.3	1695023	3.91	381	84.2949	1695023						T1_wt_20	281.001	4.28423	0.938804	95.4079	131.241
	T1_Alk_20	Sample	3.802	474618	111119	1600221	3.868	549	128.583	1600221						T1_wt_3	608.981	19.6524	0.223049	209.619	282.503
	T1_Alk_3	Sample	3.785	449979	100297	1680844	3.618	600	133.67	1680844						T1_wt_05	646.832	3.55912	0.113941	216.835	304.057
	T1_Alk_05	Sample	3.793	387181	96614.1	1501409	3.86	399	99.553	1501409						T1_Alk_20	515.805	5.42907	0.10216	173.779	241.859
	T3_wt_20	Sample	3.793	385618	91391.4	1580800	3.793	338875	80313.3	1580800						T1_Alk_3	537.595	5.64386	0.299937	181.18	252.033
	T3_wt_3	Sample	3.818	167605	38892.7	1614518	3.826	349727	81154.4	1614518						T1_Alk_05	573.529	4.20335	0.333236	192.689	269.3
	T3_wt_05	Sample	3.877	161571	38437.2	1574841	3.877	327220	77844.7	1574841						T3_wt_20	25474.8	3391.01	5863.42	11576.4	9879.35
	T3_Alk_20	Sample	3.734	336525	84003.6	1500875	3.726	285334	71225.4	1500875						T3_wt_3	25610.8	3426.52	6699.88	11912.4	9778
	T3_Alk_3	Sample	3.81	211440	49080.6	1613998	3.818	347052	80559.5	1613998						T3_wt_05	27250.1	3286.77	6880.09	12472.3	10551.9
	T3_Alk_05	Sample	3.793	178271	41874.3	1594990	3.801	377628	88701.6	1594990						T3_Alk_20	21261.3	3007.29	5000.69	9756.42	8175.76
	T5_wt_20	Sample	3.785	125342	30456.6	1541842	3.784	718977	174703	1541842						T3_Alk_3	28355.7	3401.4	7060.01	12939.1	11003.1
	T5_wt_3	Sample	3.785	131252	33332.4	1475244	3.785	596492	151484	1475244						T3_Alk_05	28555.8	3745.18	7480.4	13260.5	10922.4
	T5_wt_05	Sample	3.81	121300	29663.7	1532005	3.81	551384	134840	1532005						T5_wt_20	53704	7376.34	13537.9	24872.8	20541.4
	T5_Alk_20	Sample	3.844	157266	40517.8	1454169	3.852	570186	146902	1454169						T5_wt_3	48644	6395.98	11518.5	22186.1	18825
	T5_Alk_3	Sample	3.844	108891	28192.9	1447027	3.852	486603	125986	1447027						T5_wt_05	48589.2	6202.52	11287.4	22026.4	18897.1
	T5_Alk_05	Sample	3.693	136562	33379.5	1532759	3.693	542172	132522	1532759						T5_Alk_20	43500.5	5693.25	10798.7	19997.5	16749.3
																T5_Alk_3	40886.1	5319.42	9394.68	18533.4	15893.1
			non labeled				15N labeled									T5_Alk_05	49678	5595.37	11220.5	22164.6	19590
	name	Type	retention time	area sample	n in fmol	area SILIS	retention time	area sample	n in pmol	area SILIS
Adenosine	T0_wt_20	Sample	5.521	1763589	73307.6	11005512	5.445	162	6.7475	11005512
	T0_wt_3	Sample	5.513	1833582	81331.7	10313401	5.537	64	2.8232	10313401
	T0_wt_05	Sample	5.521	1569965	68415	10497846	5.479	343	14.9358	10497846
	T0_Alk_20	Sample	5.513	1598001	68164.6	10724568	5.521	1623	69.2494	10724568
	T0_Alk_3	Sample	5.513	1653246	70860.4	10673221	5.37	53	2.2799	10673221
	T0_Alk_05	Sample	5.53	906921	35567	11664972	5.546	28	1.0979	11664972
	T1_wt_20	Sample	5.521	1405718	58616.3	10970882	5.378	342	14.2797	10970882
	T1_wt_3	Sample	5.521	1710510	77172.5	10139692	5.537	75	3.3927	10139692
	T1_wt_05	Sample	5.521	1300624	52810.9	11266523	5.496	43	1.7331	11266523
	T1_Alk_20	Sample	5.53	1702000	80438	9679654	5.529	33	1.5539	9679654
	T1_Alk_3	Sample	5.513	1594627	71763.6	10165210	5.404	101	4.5622	10165210
	T1_Alk_05	Sample	5.521	1439676	65398.4	10070691	5.504	112	5.0687	10070691
	T3_wt_20	Sample	5.521	1093626	49251.8	10158000	5.521	1980350	89185.8	10158000
	T3_wt_3	Sample	5.546	585125	25459.4	10513857	5.546	2342135	101909	10513857
	T3_wt_05	Sample	5.546	562499	25627.5	10041027	5.546	2296968	104650	10041027
	T3_Alk_20	Sample	5.488	1084634	45275.8	10959210	5.487	1822182	76063.1	10959210
	T3_Alk_3	Sample	5.53	761322	36870.8	9446008	5.529	2217358	107386	9446008
	T3_Alk_05	Sample	5.521	625673	28409.1	10075147	5.521	2505872	113781	10075147
	T5_wt_20	Sample	5.513	405946	18647.8	9958672	5.512	4482663	205919	9958672
	T5_wt_3	Sample	5.521	460300	20720.3	10162620	5.512	3892094	175202	10162620
	T5_wt_05	Sample	5.513	430497	21175.8	9300199	5.512	3339218	164253	9300199
	T5_Alk_20	Sample	5.555	577672	27496	9611102	5.554	3607014	171687	9611102
	T5_Alk_3	Sample	5.546	419094	19714.3	9725025	5.546	3037772	142898	9725025
	T5_Alk_05	Sample	5.463	460424	21658.4	9725097	5.462	3628177	170670	9725097
	non labeled				15N labeled							For relative quantification (ms4U)
	all original (not labeled)	C (%)	G (%)	A (%)	all new (15N labeled	C (%)	G (%)	A (%)					area C/area SILIS	area G/area SILIS	area A/area SILIS	together
T0_wt_A	293880	38.1015	36.9538	24.9448	n.a.	n.a.	n.a.	n.a.	not available			T0_wt_A	0.203119	0.28987	0.160246	0.653235
T0_wt_B	347093	36.7203	39.8474	23.4323	n.a.	n.a.	n.a.	n.a.				T0_wt_B	0.231201	0.369164	0.177786	0.778152
T0_wt_C	284243	37.3319	38.5989	24.0692	n.a.	n.a.	n.a.	n.a.				T0_wt_C	0.19249	0.292846	0.149551	0.634887
T0_Alk_A	287343	37.5685	38.7091	23.7224	n.a.	n.a.	n.a.	n.a.				T0_Alk_A	0.195822	0.296885	0.149004	0.641711
T0_Alk_B	303660	36.7133	39.9513	23.3355	n.a.	n.a.	n.a.	n.a.				T0_Alk_B	0.202231	0.323811	0.154897	0.680939
T0_Alk_C	149694	36.745	39.4951	23.7598	n.a.	n.a.	n.a.	n.a.				T0_Alk_C	0.0997795	0.157805	0.0777474	0.335332
T1_wt_A	238308	30.8216	44.5816	24.5968	n.a.	n.a.	n.a.	n.a.				T1_wt_A	0.133239	0.283576	0.128132	0.544947
T1_wt_B	296530	35.7174	38.2574	26.0252	n.a.	n.a.	n.a.	n.a.				T1_wt_B	0.192126	0.302802	0.168694	0.663623
T1_wt_C	210504	36.3402	38.5719	25.0879	n.a.	n.a.	n.a.	n.a.				T1_wt_C	0.138767	0.216723	0.115441	0.470931
T1_Alk_A	291412	34.2657	38.1314	27.6029	n.a.	n.a.	n.a.	n.a.				T1_Alk_A	0.181136	0.296595	0.175833	0.653564
T1_Alk_B	274759	37.3775	36.5037	26.1187	n.a.	n.a.	n.a.	n.a.				T1_Alk_B	0.186295	0.26771	0.156871	0.610876
T1_Alk_C	250933	35.436	38.5019	26.0621	n.a.	n.a.	n.a.	n.a.				T1_Alk_C	0.161303	0.257878	0.142957	0.562138
T3_wt_A	217170	35.2383	42.0828	22.6789	737990	77.0323	10.8827	12.085				T3_wt_A	0.138821	0.243939	0.107662	0.490421
T3_wt_B	103269	37.6852	37.6614	24.6534	754589	75.74	10.7548	13.5052				T3_wt_B	0.0705963	0.103811	0.0556527	0.23006
T3_wt_C	102999	37.801	37.3178	24.8812	790602	76.917	9.84625	13.2367				T3_wt_C	0.070628	0.102595	0.0560201	0.229243
T3_Alk_A	199864	35.3165	42.0303	22.6532	621751	76.3107	11.4556	12.2337				T3_Alk_A	0.128042	0.224219	0.0989701	0.451231
T3_Alk_B	136237	36.9106	36.0258	27.0636	820727	77.1001	9.81563	13.0843				T3_Alk_B	0.091219	0.131004	0.0805972	0.30282
T3_Alk_C	113479	38.0647	36.9006	25.0348	839729	75.8872	10.5631	13.5497				T3_Alk_C	0.0783566	0.111769	0.0621006	0.252227
T5_wt_A	79284.6	38.0656	38.4143	23.5201	1.57907e+06	75.8958	11.0637	13.0405				T5_wt_A	0.054747	0.0812937	0.0407631	0.176804
T5_wt_B	83678.8	35.4045	39.8338	24.7617	1.41221e+06	76.8671	10.7267	12.4062				T5_wt_B	0.0537418	0.0889697	0.0452934	0.188005
T5_wt_C	105353	35.4418	38.4592	26.099	1.4029e+06	77.2907	10.4713	12.238				T5_wt_C	0.0527648	0.0791773	0.046289	0.178231
T5_Alk_A	79927	36.3926	37.1135	26.4939	1.26984e+06	76.4464	10.6187	12.935				T5_Alk_A	0.0677331	0.108148	0.0601047	0.235986
T5_Alk_B	75515.7	36.5598	37.3339	26.1063	1.18129e+06	77.2381	10.6651	12.0968				T5_Alk_B	0.0500818	0.0752515	0.0430944	0.168428
T5_Alk_C	80791.6	31.8766	41.3156	26.8077	1.4118e+06	78.5244	9.38677	12.0888				T5_Alk_C	0.0467172	0.0890955	0.0473439	0.183157

## Sheet: CUGA (C)
Uridine was not quantified																non labeled
			non labeled				15N labeled					theoretical number of C, G and A in average tRNA				tRNA in fmol
	name	Type	retention time	area sample	n in fmol	area SILIS	retention time	area sample	n in pmol	area SILIS		C	G	A		name	after C	after G	after A	middle value	stand. Dev.
Cytidine	T0_wt_20	Sample	1.934	9854965	93676.4	37889898	1.529	1361299	12939.8	37889898		22.3158	23.6842	15.2105		T0_wt_20	4197.76	3564.43	4158.7	3973.63	289.788
	T0_wt_3	Sample	1.934	8906097	86353.8	37145367	1.529	1400891	13583.1	37145367	Literature (Leipzig universitiy tRNA db: http://trna.bioinf.uni-leipzig.de/DataOutput/Search)					T0_wt_3	3869.63	3238.81	3626.07	3578.17	259.748
	T0_wt_05	Sample	1.934	8427330	83500.8	36349482	1.512	1335810	13235.6	36349482						T0_wt_05	3741.78	3185.88	3684.76	3537.47	249.704
	T0_Alk_20	Sample	1.942	13004959	127675	36686218	1.529	1318761	12946.8	36686218						T0_Alk_20	5721.27	5470.4	5969.87	5720.51	203.909
	T0_Alk_3	Sample	1.942	8401672	91151.3	33197208	1.529	1217353	13207.3	33197208						T0_Alk_3	4084.61	3394.82	4322.16	3933.86	393.308
	T0_Alk_05	Sample	1.934	9138042	92512.8	35575405	1.52	1366644	13835.8	35575405						T0_Alk_05	4145.62	3866.33	4143.96	4051.97	131.271
	T1_wt_20	Sample	1.934	9689124	92352.2	37786446	1.529	1460916	13924.8	37786446						T1_wt_20	4138.42	3727.13	4400.8	4088.78	277.257
	T1_wt_3	Sample	1.942	16676492	146164	41092580	1.545	1615909	14162.9	41092580						T1_wt_3	6549.79	6763.74	7614.5	6976.01	459.85
	T1_wt_05	Sample	1.943	12606898	120252	37758405	1.562	1576479	15037.4	37758405						T1_wt_05	5388.66	5345.6	5581.87	5438.71	102.746
	T1_Alk_20	Sample	1.934	10144921	92803.3	39371667	1.545	1618156	14802.5	39371667						T1_Alk_20	4158.64	3519.57	4230.01	3969.41	319.413
	T1_Alk_3	Sample	1.951	7794424	76287.4	36798468	1.579	1456627	14256.6	36798468						T1_Alk_3	3418.54	3138.9	3548.85	3368.76	171.02
	T1_Alk_05	Sample	1.959	5049000	90147.8	20172004	1.537	761456	13595.5	20172004						T1_Alk_05	4039.64	3087.65	4297.04	3808.11	520.169
	T3_wt_20	Sample	1.951	5008107	47415.9	38040641	1.939	44672801	422955	38040641						T3_wt_20	2124.77	1879.88	2197.2	2067.28	135.772
	T3_wt_3	Sample	1.942	4138216	38120	39098351	1.932	51668174	475952	39098351						T3_wt_3	1708.21	1517	1593.14	1606.12	78.597
	T3_wt_05	Sample	1.951	5461550	42721.1	46043863	1.941	59705650	467027	46043863						T3_wt_05	1914.39	1726.05	1928.01	1856.15	92.1629
	T3_Alk_20	Sample	1.942	5670407	50599.8	40361225	1.932	41301920	368557	40361225						T3_Alk_20	2267.44	2078.74	2314.93	2220.37	102.008
	T3_Alk_3	Sample	1.942	4670154	39184.1	42925924	1.932	57728891	484364	42925924						T3_Alk_3	1755.89	1668.36	1709.47	1711.24	35.7587
	T3_Alk_05	Sample	1.951	4249778	39493.7	38755840	1.941	62246405	578463	38755840						T3_Alk_05	1769.76	1361.33	1762.23	1631.11	190.784
	T5_wt_20	Sample	1.951	3694509	29141.3	45661132	1.938	98828276	779531	45661132						T5_wt_20	1305.86	1239.32	1240.54	1261.91	31.0821
	T5_wt_3	Sample	1.951	4031911	32412.6	44801813	1.932	87642728	704562	44801813						T5_wt_3	1452.45	1285	1456.96	1398.14	80.022
	T5_wt_05	Sample	1.951	4677588	35995.3	46803121	1.943	74420571	572686	46803121						T5_wt_05	1613	1433.84	1658.2	1568.34	96.882
	T5_Alk_20	Sample	1.951	4185953	33174.6	45445130	1.941	87328541	692098	45445130						T5_Alk_20	1486.6	1511.87	1481.63	1493.37	13.2388
	T5_Alk_3	Sample	1.951	3923359	33708.3	41919840	1.941	94932012	815627	41919840						T5_Alk_3	1510.51	1308.71	1505.98	1441.73	94.0828
	T5_Alk_05	Sample	1.951	2867362	23416.4	44102287	1.941	76505233	624782	44102287						T5_Alk_05	1049.32	904.808	980.458	978.195	59.0185
			non labeled				15N labeled
	name	Type	retention time	area sample	n in fmol	area SILIS	retention time	area sample	n in pmol	area SILIS						15N labeled
Guanosine	T0_wt_20	Sample	3.793	912183	84420.7	2123937	3.466	709	65.586	2123937						tRNA in fmol
	T0_wt_3	Sample	3.785	916950	76708.6	2349685	3.584	684	57.2098	2349685						name	after C	after G	after A	middle value	stand. Dev.
	T0_wt_05	Sample	3.785	854603	75454.9	2226307	3.919	1299	114.702	2226307						T0_wt_20	579.851	2.76919	0.580197	194.4	272.556
	T0_Alk_20	Sample	3.785	1495849	129562	2269437	3.91	936	81.074	2269437						T0_wt_3	608.676	2.41552	1.10363	204.065	286.104
	T0_Alk_3	Sample	3.785	874896	80403.5	2138897	3.902	937	86.0819	2138897						T0_wt_05	593.107	4.84296	0.195818	199.382	278.412
	T0_Alk_05	Sample	3.785	1007426	91570.9	2162540	3.885	1032	93.7641	2162540						T0_Alk_20	580.162	3.42312	0.43364	194.673	272.585
	T1_wt_20	Sample	3.793	1001927	88274.1	2231060	3.902	788	69.4244	2231060						T0_Alk_3	591.836	3.63457	0.301548	198.591	278.07
	T1_wt_3	Sample	3.793	1763191	160194	2163524	3.894	1378	125.152	2163524						T0_Alk_05	620	3.95893	0.0802142	208.013	291.323
	T1_wt_05	Sample	3.793	1360932	126606	2112950	4.204	1494	138.99	2112950						T1_wt_20	623.987	2.93125	0.147556	209.022	293.427
	T1_Alk_20	Sample	3.793	990679	83358.3	2336106	3.894	1050	88.3675	2336106						T1_wt_3	634.658	5.28421	0.417257	213.453	297.844
	T1_Alk_3	Sample	3.793	898486	74342.5	2375650	3.885	869	71.9324	2375650						T1_wt_05	673.846	5.86845	0.242621	226.653	316.222
	T1_Alk_05	Sample	3.793	720040	73128.5	1935436	3.894	628	63.8117	1935436						T1_Alk_20	663.32	3.73107	0.219973	222.424	311.764
	T3_wt_20	Sample	3.793	508249	44523.5	2243857	3.793	793746	69533.6	2243857						T1_Alk_3	638.859	3.03715	0.260182	214.052	300.386
	T3_wt_3	Sample	3.793	397313	35929	2173679	3.793	869943	78669	2173679						T1_Alk_05	609.231	2.69427	0.220288	204.049	286.509
	T3_wt_05	Sample	3.793	471591	40880.1	2267576	3.793	995838	86324.7	2267576						T3_wt_20	18953.2	2935.86	6300.97	9396.67	6895.7
	T3_Alk_20	Sample	3.793	577589	49233.3	2306048	3.793	711484	60646.4	2306048						T3_wt_3	21328	3321.58	7110.46	10586.7	7751.19
	T3_Alk_3	Sample	3.793	456421	39513.7	2270525	3.793	989624	85674.7	2270525						T3_wt_05	20928.1	3644.82	7825.84	10799.6	7362.54
	T3_Alk_05	Sample	3.785	357895	32242.1	2181929	3.793	1155030	104055	2181929						T3_Alk_20	16515.5	2560.63	5501.77	8192.64	6006.41
	T5_wt_20	Sample	3.793	324665	29352.4	2174201	3.793	1638616	148145	2174201						T3_Alk_3	21705	3617.37	7938.06	11086.8	7712.61
	T5_wt_3	Sample	3.802	330602	30434.2	2135266	3.793	1493504	137487	2135266						T3_Alk_05	25921.7	4393.41	9531.74	13282.3	9180.3
	T5_wt_05	Sample	3.785	409231	33959.4	2368740	3.793	1217197	101007	2368740						T5_wt_20	34931.8	6254.99	13634.2	18273.6	12158.2
	T5_Alk_20	Sample	3.793	395595	35807.4	2171631	3.793	1423058	128809	2171631						T5_wt_3	31572.3	5805.02	12467.4	16614.9	10920.6
	T5_Alk_3	Sample	3.802	334946	30995.7	2124132	3.793	1627181	150578	2124132						T5_wt_05	31013.8	5438.59	11886.9	16113.1	10860.3
	T5_Alk_05	Sample	3.793	240920	21429.7	2209868	3.793	1316613	117112	2209868						T5_Alk_20	25662.8	4264.74	9922.59	13283.4	9053.21
																T5_Alk_3	36549.3	6357.75	13961.4	18956.2	12821.7
			non labeled				15N labeled									T5_Alk_05	27997.3	4944.71	10320.7	14420.9	9847.66
	name	Type	retention time	area sample	n in fmol	area SILIS	retention time	area sample	n in pmol	area SILIS
Adenosine	T0_wt_20	Sample	5.513	1730280	63256	8128848	5.335	241	8.8251	8128848
	T0_wt_3	Sample	5.513	1534771	55154.4	8269475	5.353	467	16.7868	8269475
	T0_wt_05	Sample	5.513	1527792	56047.2	8100738	5.521	81	2.9785	8100738
	T0_Alk_20	Sample	5.513	2160590	90804.9	7070946	5.529	157	6.5959	7070946
	T0_Alk_3	Sample	5.513	1630687	65742.4	7371221	5.496	114	4.5867	7371221
	T0_Alk_05	Sample	5.521	1562730	63031.8	7367811	5.404	30	1.2201	7367811
	T1_wt_20	Sample	5.513	1759401	66938.5	7810936	5.68	59	2.2444	7810936
	T1_wt_3	Sample	5.521	2697246	115821	6920689	5.404	148	6.3467	6920689
	T1_wt_05	Sample	5.521	2123766	84903.2	7433560	5.546	92	3.6904	7433560
	T1_Alk_20	Sample	5.521	1744375	64340.6	8056915	5.512	91	3.3459	8056915
	T1_Alk_3	Sample	5.521	1525296	53979.9	8397244	5.293	112	3.9575	8397244
	T1_Alk_05	Sample	5.521	1538051	65360.2	6993130	5.437	79	3.3507	6993130
	T3_wt_20	Sample	5.521	921840	33420.5	8197032	5.521	2643590	95841.1	8197032
	T3_wt_3	Sample	5.521	681034	24232.5	8351891	5.521	3039572	108154	8351891
	T3_wt_05	Sample	5.521	806798	29326	8175720	5.521	3274814	119035	8175720
	T3_Alk_20	Sample	5.521	993443	35211.3	8384454	5.521	2361060	83684.8	8384454
	T3_Alk_3	Sample	5.521	730793	26001.9	8352240	5.521	3393495	120742	8352240
	T3_Alk_05	Sample	5.521	724850	26804.4	8036302	5.521	3920651	144983	8036302
	T5_wt_20	Sample	5.521	494244	18869.3	7783956	5.521	5431984	207383	7783956
	T5_wt_3	Sample	5.521	573338	22161.1	7688350	5.521	4906126	189636	7688350
	T5_wt_05	Sample	5.53	693066	25222	8165990	5.521	4147284	150928	8165990
	T5_Alk_20	Sample	5.521	604061	22536.4	7965447	5.521	4846264	180805	7965447
	T5_Alk_3	Sample	5.521	594965	22906.8	7718651	5.521	5515684	212360	7718651
	T5_Alk_05	Sample	5.521	417036	14913.3	8310267	5.521	4389873	156983	8310267
	non labeled				15N labeled							For relative quantification (ms4U)
	all original (not labeled)	C (%)	G (%)	A (%)	all new (15N labeled	C (%)	G (%)	A (%)					area C/area SILIS	area G/area SILIS	area A/area SILIS	together
T0_wt_A	241353	38.813	34.9781	26.2089	n.a.	n.a.	n.a.	n.a.	not available			T0_wt_A	0.260095	0.429477	0.212857	0.902429
T0_wt_B	218217	39.5725	35.1525	25.275	n.a.	n.a.	n.a.	n.a.				T0_wt_B	0.239763	0.390244	0.185595	0.815602
T0_wt_C	215003	38.837	35.0948	26.0681	n.a.	n.a.	n.a.	n.a.				T0_wt_C	0.231842	0.383866	0.188599	0.804307
T0_Alk_A	348042	36.6837	37.226	26.0902	n.a.	n.a.	n.a.	n.a.				T0_Alk_A	0.354492	0.659128	0.305559	1.31918
T0_Alk_B	237297	38.4123	33.8831	27.7047	n.a.	n.a.	n.a.	n.a.				T0_Alk_B	0.253084	0.409041	0.221223	0.883348
T0_Alk_C	247116	37.4371	37.0559	25.507	n.a.	n.a.	n.a.	n.a.				T0_Alk_C	0.256864	0.465853	0.212102	0.934819
T1_wt_A	247565	37.3042	35.657	27.0388	n.a.	n.a.	n.a.	n.a.				T1_wt_A	0.256418	0.449081	0.225248	0.930748
T1_wt_B	422178	34.6214	37.9446	27.434	n.a.	n.a.	n.a.	n.a.				T1_wt_B	0.405827	0.814963	0.389737	1.61053
T1_wt_C	331762	36.2466	38.1618	25.5916	n.a.	n.a.	n.a.	n.a.				T1_wt_C	0.333883	0.644091	0.2857	1.26367
T1_Alk_A	240502	38.5873	34.6601	26.7526	n.a.	n.a.	n.a.	n.a.				T1_Alk_A	0.257671	0.424073	0.216507	0.89825
T1_Alk_B	204610	37.2844	36.3338	26.3819	n.a.	n.a.	n.a.	n.a.				T1_Alk_B	0.211814	0.378206	0.181642	0.771663
T1_Alk_C	228636	39.4284	31.9846	28.587	n.a.	n.a.	n.a.	n.a.				T1_Alk_C	0.250297	0.37203	0.219937	0.842265
T3_wt_A	125360	37.8238	35.5165	26.6596	588330	71.8908	11.8188	16.2904				T3_wt_A	0.131651	0.226507	0.11246	0.470619
T3_wt_B	98281.6	38.7866	36.5572	24.6562	662775	71.812	11.8696	16.3183				T3_wt_B	0.105841	0.182784	0.0815425	0.370167
T3_wt_C	112927	37.8307	36.2004	25.9689	672387	69.4581	12.8385	17.7034				T3_wt_C	0.118616	0.207971	0.0986822	0.42527
T3_Alk_A	135044	37.469	36.4571	26.0739	512888	71.8591	11.8245	16.3164				T3_Alk_A	0.140491	0.250467	0.118486	0.509445
T3_Alk_B	104700	37.4252	37.74	24.8348	690781	70.1184	12.4026	17.4791				T3_Alk_B	0.108796	0.20102	0.0874966	0.397312
T3_Alk_C	98540.2	40.0788	32.7198	27.2015	827501	69.9049	12.5746	17.5206				T3_Alk_C	0.109655	0.164027	0.090197	0.363879
T5_wt_A	77363	37.6683	37.9411	24.3906	1.13506e+06	68.6776	13.0517	18.2707				T5_wt_A	0.0809115	0.149326	0.0634952	0.293733
T5_wt_B	85007.9	38.1289	35.8016	26.0695	1.03168e+06	68.2923	13.3265	18.3812				T5_wt_B	0.0899944	0.154829	0.0745723	0.319396
T5_wt_C	91518.5	36.2491	39.1259	24.625	1.00171e+06	69.0915	12.8588	18.0496				T5_wt_C	0.0999418	0.172763	0.0848723	0.357577
T5_Alk_A	95176.7	37.8194	35.6804	26.5002	824621	69.4484	12.2489	18.3027				T5_Alk_A	0.09211	0.182165	0.0758352	0.35011
T5_Alk_B	87610.8	38.4751	35.3789	26.1461	1.17857e+06	69.2051	12.7764	18.0185				T5_Alk_B	0.0935919	0.157686	0.0770815	0.328359
T5_Alk_C	59759.3	39.1845	35.8599	24.9556	898876	69.507	13.0287	17.4643				T5_Alk_C	0.0650162	0.10902	0.0501832	0.224219

## Sheet: s2C (A)
s2C			not labeled (original)				34S labeled (original but new S)
	name	Type	retention time	area sample	n in fmol	area SILIS	retention time	area sample	n in fmol	area SILIS
	T0_wt_20	Sample	2.874	1052876	534.607	41814	2.847	43933	22.3073	41814
	T0_wt_3	Sample	2.9	1974775	1070.65	39160	2.898	78459	42.5379	39160
	T0_wt_05	Sample	2.908	2043238	939.111	46193	2.907	76254	35.0479	46193
	T0_Alk_20	Sample	2.9	1403325	731.392	40736	2.907	52982	27.6136	40736
	T0_Alk_3	Sample	2.9	1617620	906.744	37876	2.89	61938	34.719	37876
	T0_Alk_05	Sample	2.917	1716794	922.297	39521	2.915	65350	35.1075	39521
	T1_wt_20	Sample	2.908	1018553	598.864	36110	2.924	39001	22.9306	36110
	T1_wt_3	Sample	2.917	2398652	1232.82	41309	2.915	88919	45.7009	41309
	T1_wt_05	Sample	2.908	2159318	1112.58	41206	2.924	85373	43.9882	41206
	T1_Alk_20	Sample	2.917	848387	524.784	34323	2.915	32191	19.9121	34323
	T1_Alk_3	Sample	2.908	2281504	1110.29	43628	2.898	84618	41.179	43628
	T1_Alk_05	Sample	2.908	2357523	1229.53	40709	2.89	90872	47.3927	40709
	T3_wt_20	Sample	2.908	664327	343.535	41057	2.915	240159	124.19	41057
	T3_wt_3	Sample	2.908	1017355	407.856	52959	2.915	147700	59.213	52959
	T3_wt_05	Sample	2.917	986661	528.055	39670	2.915	132871	71.1118	39670
	T3_Alk_20	Sample	2.908	424393	241.839	37258	2.924	178619	101.786	37258
	T3_Alk_3	Sample	2.908	1109694	511.821	46032	2.907	161066	74.2879	46032
	T3_Alk_05	Sample	2.917	1153867	538.706	45476	2.915	166092	77.5433	45476
	T5_wt_20	Sample	2.908	415682	224.066	39388	2.915	203085	109.469	39388
	T5_wt_3	Sample	2.908	578002	306.609	40024	2.915	109598	58.1379	40024
	T5_wt_05	Sample	2.925	581591	310.127	39816	2.924	103836	55.3694	39816
	T5_Alk_20	Sample	2.925	257269	136.417	40040	2.924	163380	86.633	40040
	T5_Alk_3	Sample	2.917	624224	330.928	40048	2.924	123507	65.4764	40048
	T5_Alk_05	Sample	2.917	531957	229.393	49235	2.915	99572	42.9379	49235
	not labeled										34S labeled
	name	Mod per tRNA									name	Mod per tRNA
	T0_wt_20	0.0642233									T0_wt_20	0.00267982
	T0_wt_3	0.069106				T0	T1	T3	T5		T0_wt_3	0.00274563				T0	T1	T3	T5
	T0_wt_05	0.0667222			wt_20mM	0.0642233	0.0380819	0.0394846	0.0445022		T0_wt_05	0.00249009			wt_20mM	0.00267982	0.00145816	0.014274	0.0217419
	T0_Alk_20	0.0635401			wt_3mM	0.069106	0.069139	0.0515691	0.0644893		T0_Alk_20	0.00239895			wt_3mM	0.00274563	0.002563	0.00748685	0.0122282
	T0_Alk_3	0.073689			wt_05mM	0.0667222	0.0730237	0.0679573	0.063613		T0_Alk_3	0.00282153			wt_05mM	0.00249009	0.00288715	0.00915164	0.0113573
	T0_Alk_05	0.0739861			AlkB_20mM	0.0635401	0.0387487	0.0307422	0.0289855		T0_Alk_05	0.0028163			AlkB_20mM	0.00239895	0.00147026	0.0129388	0.0184075
	T1_wt_20	0.0380819			AlkB_3mM	0.073689	0.0660556	0.0595333	0.0602852		T1_wt_20	0.00145816			AlkB_3mM	0.00282153	0.00244991	0.00864092	0.0119278
	T1_wt_3	0.069139			AlkB_05mM	0.0739861	0.0728813	0.0645976	0.0567481		T1_wt_3	0.002563			AlkB_05mM	0.0028163	0.00280924	0.00929841	0.0106222
	T1_wt_05	0.0730237									T1_wt_05	0.00288715
	T1_Alk_20	0.0387487									T1_Alk_20	0.00147026
	T1_Alk_3	0.0660556									T1_Alk_3	0.00244991
	T1_Alk_05	0.0728813									T1_Alk_05	0.00280924
	T3_wt_20	0.0394846									T3_wt_20	0.014274
	T3_wt_3	0.0515691									T3_wt_3	0.00748685
	T3_wt_05	0.0679573									T3_wt_05	0.00915164
	T3_Alk_20	0.0307422									T3_Alk_20	0.0129388
	T3_Alk_3	0.0595333									T3_Alk_3	0.00864092
	T3_Alk_05	0.0645976									T3_Alk_05	0.00929841
	T5_wt_20	0.0445022									T5_wt_20	0.0217419
	T5_wt_3	0.0644893									T5_wt_3	0.0122282
	T5_wt_05	0.063613									T5_wt_05	0.0113573
	T5_Alk_20	0.0289855									T5_Alk_20	0.0184075
	T5_Alk_3	0.0602852									T5_Alk_3	0.0119278
	T5_Alk_05	0.0567481									T5_Alk_05	0.0106222

## Sheet: s2C (B)
s2C			not labeled (original)				34S labeled (original but new S)
	name	Type	retention time	area sample	n in fmol	area SILIS	retention time	area sample	n in fmol	area SILIS
	T0_wt_20	Sample	2.933	981360	292.999	1871679	2.923	42983	12.8332	1871679
	T0_wt_3	Sample	2.917	1001880	294.429	1901535	2.923	36889	10.8407	1901535
	T0_wt_05	Sample	2.933	835511	243.79	1915168	2.94	28453	8.3021	1915168
	T0_Alk_20	Sample	2.908	1115761	332.36	1875996	2.923	42939	12.7906	1875996
	T0_Alk_3	Sample	2.925	1247578	342.942	2032901	2.923	51892	14.2644	2032901
	T0_Alk_05	Sample	2.933	521463	147.346	1977675	2.915	20270	5.7275	1977675
	T1_wt_20	Sample	2.917	496050	144.822	1914083	2.907	18752	5.4746	1914083
	T1_wt_3	Sample	2.917	1170280	333.247	1962425	2.915	49705	14.1539	1962425
	T1_wt_05	Sample	2.933	896894	257.842	1943824	2.923	32731	9.4097	1943824
	T1_Alk_20	Sample	2.933	645274	167.552	2152114	2.932	25896	6.7242	2152114
	T1_Alk_3	Sample	2.908	1125810	327.603	1920376	2.907	43076	12.5348	1920376
	T1_Alk_05	Sample	2.925	963998	290.486	1854471	2.923	41268	12.4354	1854471
	T3_wt_20	Sample	2.933	514077	146.724	1957931	2.923	175896	50.2029	1957931
	T3_wt_3	Sample	2.95	413264	116.106	1989042	2.957	58644	16.4759	1989042
	T3_wt_05	Sample	2.975	433965	119.26	2033438	2.965	62764	17.2483	2033438
	T3_Alk_20	Sample	2.849	382533	97.8484	2184669	2.839	164733	42.1371	2184669
	T3_Alk_3	Sample	2.933	514565	148.952	1930479	2.949	72352	20.9439	1930479
	T3_Alk_05	Sample	2.933	461789	134.418	1919795	2.94	60222	17.5295	1919795
	T5_wt_20	Sample	2.908	246397	69.6331	1977378	2.907	118664	33.5352	1977378
	T5_wt_3	Sample	2.925	345803	101.657	1900908	2.915	65410	19.2289	1900908
	T5_wt_05	Sample	2.942	337185	98.8865	1905465	2.94	68645	20.1315	1905465
	T5_Alk_20	Sample	2.95	202867	60.095	1886438	2.957	136947	40.5677	1886438
	T5_Alk_3	Sample	2.933	314929	85.6995	2053543	2.932	55069	14.9856	2053543
	T5_Alk_05	Sample	2.79	387820	97.6943	2218354	2.788	75150	18.9307	2218354
	not labeled										34S labeled
	name	Mod per tRNA									name	Mod per tRNA
	T0_wt_20	0.0609464									T0_wt_20	0.00266942
	T0_wt_3	0.0522715				T0	T1	T3	T5		T0_wt_3	0.0019246				T0	T1	T3	T5
	T0_wt_05	0.052672			wt_20mM	0.0609464	0.0373547	0.0418174	0.0540582		T0_wt_05	0.00179371			wt_20mM	0.00266942	0.00141209	0.0143082	0.0260344
	T0_Alk_20	0.0711433			wt_3mM	0.0522715	0.0684305	0.068839	0.0744342		T0_Alk_20	0.00273789			wt_3mM	0.0019246	0.00290642	0.00976856	0.0140796
	T0_Alk_3	0.0696255			wt_05mM	0.052672	0.0748947	0.0708127	0.0751399		T0_Alk_3	0.00289601			wt_05mM	0.00179371	0.00273321	0.0102415	0.0152971
	T0_Alk_05	0.060558			AlkB_20mM	0.0711433	0.0347747	0.0303048	0.0347259		T0_Alk_05	0.00235395			AlkB_20mM	0.00273789	0.00139558	0.0130503	0.023442
	T1_wt_20	0.0373547			AlkB_3mM	0.0696255	0.0725062	0.0662036	0.069045		T1_wt_20	0.00141209			AlkB_3mM	0.00289601	0.00277424	0.00930881	0.0120734
	T1_wt_3	0.0684305			AlkB_05mM	0.060558	0.0704867	0.0723796	0.0735037		T1_wt_3	0.00290642			AlkB_05mM	0.00235395	0.00301745	0.00943902	0.0142432
	T1_wt_05	0.0748947									T1_wt_05	0.00273321
	T1_Alk_20	0.0347747									T1_Alk_20	0.00139558
	T1_Alk_3	0.0725062									T1_Alk_3	0.00277424
	T1_Alk_05	0.0704867									T1_Alk_05	0.00301745
	T3_wt_20	0.0418174									T3_wt_20	0.0143082
	T3_wt_3	0.068839									T3_wt_3	0.00976856
	T3_wt_05	0.0708127									T3_wt_05	0.0102415
	T3_Alk_20	0.0303048									T3_Alk_20	0.0130503
	T3_Alk_3	0.0662036									T3_Alk_3	0.00930881
	T3_Alk_05	0.0723796									T3_Alk_05	0.00943902
	T5_wt_20	0.0540582									T5_wt_20	0.0260344
	T5_wt_3	0.0744342									T5_wt_3	0.0140796
	T5_wt_05	0.0751399									T5_wt_05	0.0152971
	T5_Alk_20	0.0347259									T5_Alk_20	0.023442
	T5_Alk_3	0.069045									T5_Alk_3	0.0120734
	T5_Alk_05	0.0735037									T5_Alk_05	0.0142432

## Sheet: s2C (C)
s2C			not labeled (original)				34S labeled (original but new S)
	name	Type	retention time	area sample	n in fmol	area SILIS	retention time	area sample	n in fmol	area SILIS
	T0_wt_20	Sample	2.917	1060058	265.726	1418996	2.915	41400	10.3777	1418996
	T0_wt_3	Sample	2.917	1061004	271.318	1390993	2.923	42262	10.8072	1390993
	T0_wt_05	Sample	2.917	969356	249.426	1382381	2.915	36572	9.4103	1382381
	T0_Alk_20	Sample	2.917	1472132	374.437	1398474	2.915	54584	13.8835	1398474
	T0_Alk_3	Sample	2.917	893294	266.257	1193384	2.923	37672	11.2285	1193384
	T0_Alk_05	Sample	2.925	1028555	275.933	1325899	2.923	36562	9.8085	1325899
	T1_wt_20	Sample	2.917	642497	168.427	1356892	2.898	23827	6.2461	1356892
	T1_wt_3	Sample	2.917	1943733	477.59	1447662	2.923	76836	18.8793	1447662
	T1_wt_05	Sample	2.925	1572919	417.418	1340360	2.923	66600	17.6742	1340360
	T1_Alk_20	Sample	2.925	550613	140.28	1396166	2.923	23358	5.951	1396166
	T1_Alk_3	Sample	2.925	883947	236.954	1326928	2.932	34369	9.213	1326928
	T1_Alk_05	Sample	2.925	926532	286.435	1150588	2.923	35156	10.8683	1150588
	T3_wt_20	Sample	2.925	400018	105.757	1345413	2.915	112143	29.6486	1345413
	T3_wt_3	Sample	2.917	462849	118.349	1391104	2.923	72785	18.6108	1391104
	T3_wt_05	Sample	2.925	605929	146.462	1471580	2.94	86642	20.9425	1471580
	T3_Alk_20	Sample	2.917	309109	77.8964	1411496	2.923	169580	42.7347	1411496
	T3_Alk_3	Sample	2.917	481220	120.925	1415508	2.932	75942	19.0835	1415508
	T3_Alk_05	Sample	2.925	537655	132.98	1438146	2.923	80498	19.9098	1438146
	T5_wt_20	Sample	2.925	291339	71.9264	1440774	2.915	110343	27.2417	1440774
	T5_wt_3	Sample	2.925	396630	97.8048	1442486	2.923	83302	20.5414	1442486
	T5_wt_05	Sample	2.925	496898	121.37	1456273	2.923	82161	20.0683	1456273
	T5_Alk_20	Sample	2.925	195859	47.6854	1460984	2.923	152712	37.1803	1460984
	T5_Alk_3	Sample	2.925	417058	102.872	1442066	2.923	88543	21.8401	1442066
	T5_Alk_05	Sample	2.925	277331	70.2401	1404427	2.932	64157	16.2493	1404427
	not labeled										34S labeled
	name	Mod per tRNA									name	Mod per tRNA
	T0_wt_20	0.0668724									T0_wt_20	0.00261164
	T0_wt_3	0.0758258				T0	T1	T3	T5		T0_wt_3	0.00302032				T0	T1	T3	T5
	T0_wt_05	0.0705096			wt_20mM	0.0668724	0.0411925	0.0511575	0.0569981		T0_wt_05	0.00266018			wt_20mM	0.00261164	0.00152762	0.0143418	0.0215877
	T0_Alk_20	0.0654551			wt_3mM	0.0758258	0.0684618	0.0736865	0.0699536		T0_Alk_20	0.00242697			wt_3mM	0.00302032	0.00270632	0.0115874	0.014692
	T0_Alk_3	0.0676832			wt_05mM	0.0705096	0.0767494	0.0789062	0.0773872		T0_Alk_3	0.00285432			wt_05mM	0.00266018	0.0032497	0.0112828	0.0127958
	T0_Alk_05	0.0680984			AlkB_20mM	0.0654551	0.0353403	0.0350826	0.0319315		T0_Alk_05	0.00242067			AlkB_20mM	0.00242697	0.00149922	0.0192466	0.024897
	T1_wt_20	0.0411925			AlkB_3mM	0.0676832	0.0703387	0.0706654	0.0713529		T1_wt_20	0.00152762			AlkB_3mM	0.00285432	0.00273483	0.0111519	0.0151485
	T1_wt_3	0.0684618			AlkB_05mM	0.0680984	0.0752172	0.0815274	0.0718058		T1_wt_3	0.00270632			AlkB_05mM	0.00242067	0.00285399	0.0122063	0.0166115
	T1_wt_05	0.0767494									T1_wt_05	0.0032497
	T1_Alk_20	0.0353403									T1_Alk_20	0.00149922
	T1_Alk_3	0.0703387									T1_Alk_3	0.00273483
	T1_Alk_05	0.0752172									T1_Alk_05	0.00285399
	T3_wt_20	0.0511575									T3_wt_20	0.0143418
	T3_wt_3	0.0736865									T3_wt_3	0.0115874
	T3_wt_05	0.0789062									T3_wt_05	0.0112828
	T3_Alk_20	0.0350826									T3_Alk_20	0.0192466
	T3_Alk_3	0.0706654									T3_Alk_3	0.0111519
	T3_Alk_05	0.0815274									T3_Alk_05	0.0122063
	T5_wt_20	0.0569981									T5_wt_20	0.0215877
	T5_wt_3	0.0699536									T5_wt_3	0.014692
	T5_wt_05	0.0773872									T5_wt_05	0.0127958
	T5_Alk_20	0.0319315									T5_Alk_20	0.024897
	T5_Alk_3	0.0713529									T5_Alk_3	0.0151485
	T5_Alk_05	0.0718058									T5_Alk_05	0.0166115

## Sheet: ms2C (A)
m2C			not labeled (original only)
	name	Type	retention time	area sample	n in fmol	area SILIS
	T0_wt_20	Sample	5.345	12353	0.7879	7804
	T0_wt_3	Sample	5.361	14338	1.069	6677
	T0_wt_05	Sample	5.353	13654	0.7529	9028
	T0_Alk_20	Sample	5.353	9087	0.6169	7332
	T0_Alk_3	Sample	5.353	11223	0.8732	6398
	T0_Alk_05	Sample	5.353	9961	0.7013	7070
	T1_wt_20	Sample	5.353	28433224	2208.48	6409
	T1_wt_3	Sample	5.353	6725175	540.627	6192
	T1_wt_05	Sample	5.353	1038997	70.2897	7358
	T1_Alk_20	Sample	5.353	28361762	2153.4	6556
	T1_Alk_3	Sample	5.353	6734104	464.724	7213
	T1_Alk_05	Sample	5.353	1104657	76.5952	7179
	T3_wt_20	Sample	5.353	3829651	277.703	6864
	T3_wt_3	Sample	5.353	1394776	82.3652	8429
	T3_wt_05	Sample	5.353	253043	17.8735	7047
	T3_Alk_20	Sample	5.353	9820423	736.061	6641
	T3_Alk_3	Sample	5.353	2108728	149.201	7035
	T3_Alk_05	Sample	5.353	280987	17.9839	7777
	T5_wt_20	Sample	5.353	1057611	71.7018	7342
	T5_wt_3	Sample	5.353	655461	44.8992	7267
	T5_wt_05	Sample	5.353	147222	11.2621	6507
	T5_Alk_20	Sample	5.353	4089581	270.566	7524
	T5_Alk_3	Sample	5.361	1135699	81.8169	6909
	T5_Alk_05	Sample	5.361	141909	8.1474	8670
	not labeled
	name	Mod per tRNA
	T0_wt_20	9.46519e-05
	T0_wt_3	6.89992e-05				T0	T1	T3	T5
	T0_wt_05	5.34922e-05			wt_20mM	9.46519e-05	0.140438	0.0319181	0.0142408
	T0_Alk_20	5.35935e-05			wt_3mM	6.89992e-05	0.0303194	0.0104142	0.00944369
	T0_Alk_3	7.09629e-05			wt_05mM	5.34922e-05	0.00461344	0.00230021	0.00231007
	T0_Alk_05	5.62579e-05			AlkB_20mM	5.35935e-05	0.159002	0.093567	0.0574889
	T1_wt_20	0.140438			AlkB_3mM	7.09629e-05	0.0276484	0.0173546	0.0149046
	T1_wt_3	0.0303194			AlkB_05mM	5.62579e-05	0.00454024	0.00215649	0.00201554
	T1_wt_05	0.00461344
	T1_Alk_20	0.159002
	T1_Alk_3	0.0276484
	T1_Alk_05	0.00454024
	T3_wt_20	0.0319181
	T3_wt_3	0.0104142
	T3_wt_05	0.00230021
	T3_Alk_20	0.093567
	T3_Alk_3	0.0173546
	T3_Alk_05	0.00215649
	T5_wt_20	0.0142408
	T5_wt_3	0.00944369
	T5_wt_05	0.00231007
	T5_Alk_20	0.0574889
	T5_Alk_3	0.0149046
	T5_Alk_05	0.00201554

## Sheet: ms2C (B)
m2C			not labeled (original only)
	name	Type	retention time	area sample	n in fmol	area SILIS
	T0_wt_20	Sample	5.37	21080	1.5442	444091
	T0_wt_3	Sample	5.37	18833	1.4026	436827
	T0_wt_05	Sample	5.37	25667	1.9343	431683
	T0_Alk_20	Sample	5.361	7207	0.5338	439225
	T0_Alk_3	Sample	5.37	7470	0.5402	449866
	T0_Alk_05	Sample	5.378	5117	0.3723	447183
	T1_wt_20	Sample	5.361	12048205	862.684	454348
	T1_wt_3	Sample	5.37	2831179	203.464	452688
	T1_wt_05	Sample	5.37	351657	25.568	447446
	T1_Alk_20	Sample	5.37	14638509	1039.54	458113
	T1_Alk_3	Sample	5.361	3012663	217.658	450291
	T1_Alk_05	Sample	5.361	372745	28.5701	424442
	T3_wt_20	Sample	5.37	3019406	225.365	435866
	T3_wt_3	Sample	5.395	543942	39.0252	453446
	T3_wt_05	Sample	5.395	126783	9.3473	441260
	T3_Alk_20	Sample	5.335	7583323	534.832	461276
	T3_Alk_3	Sample	5.378	1152652	87.0277	430882
	T3_Alk_05	Sample	5.37	144720	10.8682	433201
	T5_wt_20	Sample	5.361	636043	47.2023	438371
	T5_wt_3	Sample	5.361	341524	25.0423	443675
	T5_wt_05	Sample	5.361	78799	5.6982	449885
	T5_Alk_20	Sample	5.395	3093759	219.45	458637
	T5_Alk_3	Sample	5.403	623119	44.8179	452312
	T5_Alk_05	Sample	5.318	94338	7.0206	437149
	not labeled
	name	Mod per tRNA
	T0_wt_20	0.000321207
	T0_wt_3	0.000249011				T0	T1	T3	T5
	T0_wt_05	0.000417915			wt_20mM	0.000321207	0.222517	0.0642308	0.0366445
	T0_Alk_20	0.000114262			wt_3mM	0.000249011	0.0417801	0.023138	0.0183362
	T0_Alk_3	0.000109674			wt_05mM	0.000417915	0.00742666	0.00555013	0.00432983
	T0_Alk_05	0.000153012			AlkB_20mM	0.000114262	0.215753	0.165644	0.126809
	T1_wt_20	0.222517			AlkB_3mM	0.000109674	0.0481728	0.0386807	0.0361082
	T1_wt_3	0.0417801			AlkB_05mM	0.000153012	0.00693254	0.00585214	0.00528219
	T1_wt_05	0.00742666
	T1_Alk_20	0.215753
	T1_Alk_3	0.0481728
	T1_Alk_05	0.00693254
	T3_wt_20	0.0642308
	T3_wt_3	0.023138
	T3_wt_05	0.00555013
	T3_Alk_20	0.165644
	T3_Alk_3	0.0386807
	T3_Alk_05	0.00585214
	T5_wt_20	0.0366445
	T5_wt_3	0.0183362
	T5_wt_05	0.00432983
	T5_Alk_20	0.126809
	T5_Alk_3	0.0361082
	T5_Alk_05	0.00528219

## Sheet: ms2C (C)
m2C			not labeled (original only)
	name	Type	retention time	area sample	n in fmol	area SILIS
	T0_wt_20	Sample	5.37	4368	0.2928	311722
	T0_wt_3	Sample	5.37	5947	0.3827	324713
	T0_wt_05	Sample	5.361	5019	0.3343	313719
	T0_Alk_20	Sample	5.37	10114	0.7188	294046
	T0_Alk_3	Sample	5.37	9895	0.7064	292727
	T0_Alk_05	Sample	5.37	8898	0.6308	294757
	T1_wt_20	Sample	5.37	14074705	963.79	305170
	T1_wt_3	Sample	5.37	4913233	328.242	312793
	T1_wt_05	Sample	5.37	592692	41.081	301490
	T1_Alk_20	Sample	5.378	13502576	943.297	299125
	T1_Alk_3	Sample	5.378	2512708	169.633	309540
	T1_Alk_05	Sample	5.378	400311	28.1403	297271
	T3_wt_20	Sample	5.37	1874545	118.647	330160
	T3_wt_3	Sample	5.37	643496	41.986	320277
	T3_wt_05	Sample	5.378	146331	9.1494	334216
	T3_Alk_20	Sample	5.378	5348278	346.079	322941
	T3_Alk_3	Sample	5.37	978942	61.6162	332007
	T3_Alk_05	Sample	5.378	130313	8.1452	334323
	T5_wt_20	Sample	5.37	724551	45.985	329259
	T5_wt_3	Sample	5.37	533245	33.9503	328223
	T5_wt_05	Sample	5.378	116262	7.2186	336567
	T5_Alk_20	Sample	5.37	2794789	179.653	325087
	T5_Alk_3	Sample	5.378	761582	46.7492	340429
	T5_Alk_05	Sample	5.378	74039	4.6355	333770
	not labeled
	name	Mod per tRNA
	T0_wt_20	7.36858e-05
	T0_wt_3	0.000106954				T0	T1	T3	T5
	T0_wt_05	9.45025e-05			wt_20mM	7.36858e-05	0.235716	0.0573927	0.0364408
	T0_Alk_20	0.000125653			wt_3mM	0.000106954	0.047053	0.0261413	0.0242825
	T0_Alk_3	0.000179569			wt_05mM	9.45025e-05	0.00755344	0.00492924	0.00460269
	T0_Alk_05	0.000155677			AlkB_20mM	0.000125653	0.237642	0.155865	0.1203
	T1_wt_20	0.235716			AlkB_3mM	0.000179569	0.0503546	0.0360068	0.0324257
	T1_wt_3	0.047053			AlkB_05mM	0.000155677	0.00738957	0.00499366	0.00473883
	T1_wt_05	0.00755344
	T1_Alk_20	0.237642
	T1_Alk_3	0.0503546
	T1_Alk_05	0.00738957
	T3_wt_20	0.0573927
	T3_wt_3	0.0261413
	T3_wt_05	0.00492924
	T3_Alk_20	0.155865
	T3_Alk_3	0.0360068
	T3_Alk_05	0.00499366
	T5_wt_20	0.0364408
	T5_wt_3	0.0242825
	T5_wt_05	0.00460269
	T5_Alk_20	0.1203
	T5_Alk_3	0.0324257
	T5_Alk_05	0.00473883

## Sheet: m1A (A)
m1A			not labeled (original only)
	name	Type	retention time	area sample	n in fmol	area SILIS
	T0_wt_20	Sample	2.559	86845	0.2928	1534319
	T0_wt_3	Sample	2.593	102344	0.4306	1318677
	T0_wt_05	Sample	2.551	54631	0.1724	1489507
	T0_Alk_20	Sample	2.551	27747	0.0787	1437326
	T0_Alk_3	Sample	2.559	66287	0.2224	1466923
	T0_Alk_05	Sample	2.593	59162	0.1861	1514697
	T1_wt_20	Sample	2.576	196354307	4495.98	1296341
	T1_wt_3	Sample	2.585	45157975	754.429	1285641
	T1_wt_05	Sample	2.559	5965818	55.685	1434803
	T1_Alk_20	Sample	2.585	186704033	3958.21	1368139
	T1_Alk_3	Sample	2.576	43420919	635.838	1421985
	T1_Alk_05	Sample	2.576	6656191	62.8169	1450425
	T3_wt_20	Sample	2.585	97167864	1881.85	1308846
	T3_wt_3	Sample	2.589	15066171	178.974	1393066
	T3_wt_05	Sample	2.576	2278953	21.575	1191275
	T3_Alk_20	Sample	2.585	102688431	2054.01	1287535
	T3_Alk_3	Sample	2.584	18633860	274.347	1214462
	T3_Alk_05	Sample	2.585	2718516	23.9144	1306181
	T5_wt_20	Sample	2.587	53194079	1048.88	1156324
	T5_wt_3	Sample	2.593	8857216	100.189	1316954
	T5_wt_05	Sample	2.593	1350328	10.7419	1249373
	T5_Alk_20	Sample	2.593	60248900	993.175	1369521
	T5_Alk_3	Sample	2.601	10552985	129.542	1271397
	T5_Alk_05	Sample	2.593	1365957	8.8679	1478630
	not labeled
	name	Mod per old tRNA
	T0_wt_20	3.51746e-05
	T0_wt_3	2.77933e-05				T0	T1	T3	T5
	T0_wt_05	1.22487e-05			wt_20mM	3.51746e-05	0.2859	0.216292	0.208319
	T0_Alk_20	6.83711e-06			wt_3mM	2.77933e-05	0.0423099	0.0226294	0.0210727
	T0_Alk_3	1.80739e-05			wt_05mM	1.22487e-05	0.00365486	0.00277657	0.00220337
	T0_Alk_05	1.49288e-05			AlkB_20mM	6.83711e-06	0.292264	0.261103	0.211026
	T1_wt_20	0.2859			AlkB_3mM	1.80739e-05	0.0378287	0.0319111	0.0235987
	T1_wt_3	0.0423099			AlkB_05mM	1.49288e-05	0.00372352	0.00286764	0.00219378
	T1_wt_05	0.00365486
	T1_Alk_20	0.292264
	T1_Alk_3	0.0378287
	T1_Alk_05	0.00372352
	T3_wt_20	0.216292
	T3_wt_3	0.0226294
	T3_wt_05	0.00277657
	T3_Alk_20	0.261103
	T3_Alk_3	0.0319111
	T3_Alk_05	0.00286764
	T5_wt_20	0.208319
	T5_wt_3	0.0210727
	T5_Alk_20	0.00220337
	T5_wt_05	0.211026
	T5_Alk_3	0.0235987
	T5_Alk_05	0.00219378

[truncated: 6 more sheets: m1A (B), m1A (C), m3C (A), m3C (B), m3C (C), 3xRepl]
