# Supplementary material for: NAIL-MS reveals the repair of 2-methylthiocytidine by AlkB in E. coli
Source: Nat Commun. 2019 Dec 6;10:5600. doi: 10.1038/s41467-019-13565-9 (PMC6898146; doi:10.1038/s41467-019-13565-9)
Supplement: Supplementary file 4 — Source Data [file 41467_2019_13565_MOESM4_ESM.zip › Fig_5.xlsx]

## Sheet: CUGA
Uridine was not quantified																not labeled
			non labeled				15N labeled					theoretical number of C, G and A in average tRNA				tRNA in fmol
	name	Type	retention time	area sample	n in fmol	area SILIS	retention time	area sample	n in pmol	area SILIS		C	G	A		name	after C	after G	after A	middle value	stand. Dev.
Cytidine	T1_wt_A	Sample	1.908	291820592	205960	31142475	1.621	234151	165.258	31142475		22.3158	23.6842	15.2105		T1_wt_A	9229.34	21236.9	9354.27	13273.5	5631.21
	T1_wt_B	Sample	1.925	267270522	179071	32805341	1.629	100701	67.4697	32805341	Literature (Leipzig universitiy tRNA db: http://trna.bioinf.uni-leipzig.de/DataOutput/Search)					T1_wt_B	8024.43	17488	8843.98	11452.1	4281.1
	T1_wt_C	Sample	1.925	286588296	198321	31762165	1.613	197164	136.439	31762165						T1_wt_C	8887.02	21499.9	9279.76	13222.2	5855.39
	T1_Alk_A	Sample	1.917	306120689	240118	28021270	1.613	192091	150.674	28021270						T1_Alk_A	10760	24799.5	13425.8	16328.4	6088.01
	T1_Alk_B	Sample	1.908	269690727	199043	29780994	1.613	300659	221.899	29780994						T1_Alk_B	8919.38	20303.9	9114.83	12779.4	5321.25
	T1_Alk_C	Sample	1.892	302283894	238381	27871695	1.613	314326	247.877	27871695						T1_Alk_C	10682.2	26178.8	10892.5	15917.8	7256.09
	T3_wt_A	Sample	1.925	113258693	83071.4	29966757	1.916	325616759	238829	29966757						T3_wt_A	3722.54	6127.23	5546.44	5132.07	1024.5
	T3_wt_B	Sample	1.925	165024074	141468	25639488	1.916	444049381	380664	25639488						T3_wt_B	6339.36	9920.37	8765.79	8341.84	1492.36
	T3_wt_C	Sample	1.917	149382528	116925	28081063	1.907	417826964	327041	28081063						T3_wt_C	5239.55	8890.79	7654.39	7261.58	1516.27
	T3_Alk_A	Sample	1.914	119653726	78105.3	33671735	1.907	311494000	203331	33671735						T3_Alk_A	3500	5863.71	5336.6	4900.1	1013.14
	T3_Alk_B	Sample	1.942	83513266	51388	35720201	1.932	266314871	163871	35720201						T3_Alk_B	2302.76	3609.02	3367.25	3093.01	567.44
	T3_Alk_C	Sample	1.908	98208874	64622.1	33403312	1.924	315050367	207305	33403312						T3_Alk_C	2895.8	4586.69	4503.61	3995.37	778.249
	T5_wt_A	Sample	1.925	119847629	105866	24882450	1.916	489205865	432134	24882450						T5_wt_A	4743.99	7359.19	7001.21	6368.13	1157.7
	T5_wt_B	Sample	1.933	121723713	107348	24923092	1.924	453996161	400378	24923092						T5_wt_B	4810.4	7393.65	6862.76	6355.6	1113.91
	T5_wt_C	Sample	1.925	126286800	109029	25458648	1.924	505548870	436463	25458648						T5_wt_C	4885.74	7490.06	6616.44	6330.75	1082.23
	T5_Alk_A	Sample	1.925	83516466	55366.4	33154723	1.916	311885648	206762	33154723						T5_Alk_A	2481.04	3807.24	3756.42	3348.24	613.548
	T5_Alk_B	Sample	1.917	73084715	52303.9	30712324	1.924	350230356	250646	30712324						T5_Alk_B	2343.81	3460.68	3685.92	3163.47	586.839
	T5_Alk_C	Sample	1.934	98587847	81120.4	26712403	1.924	460286577	378735	26712403						T5_Alk_C	3635.11	5109.4	4946.48	4563.67	659.945
			non labeled				15N labeled
	name	Type	retention time	area sample	n in fmol	area SILIS	retention time	area sample	n in pmol	area SILIS						15N labeled
Guanosine	T1_wt_A	Sample	3.793	69593216	502979	2544835	4.196	0	0	2544835						tRNA in fmol
	T1_wt_B	Sample	3.785	59089626	414190	2552547	4.179	0	0	2552547						name	after C	after G	after A	middle value	stand. Dev.
	T1_wt_C	Sample	3.785	69501365	509208	2514781	4.298	0	0	2514781						T1_wt_A	7.40543	0	0.0102232	2.47188	3.48855
	T1_Alk_A	Sample	3.785	74932107	587356	2398698	3.81	0	0	2398698						T1_wt_B	3.02341	0	0.00840208	1.0106	1.42327
	T1_Alk_B	Sample	3.793	64587005	480882	2454584	4.187	0	0	2454584						T1_wt_C	6.11399	0	0.0110516	2.04168	2.87956
	T1_Alk_C	Sample	3.793	77083279	620023	2355594	4.204	0	0	2355594						T1_Alk_A	6.75192	0	0.0510107	2.26764	3.17093
	T3_wt_A	Sample	3.793	24537840	145119	2606640	3.793	31094081	191245	2606640						T1_Alk_B	9.94359	0	0.00737647	3.31699	4.68571
	T3_wt_B	Sample	3.793	33978050	234956	2387275	3.793	45891228	333524	2387275						T1_Alk_C	11.1077	0	0.0104664	3.70606	5.23376
	T3_wt_C	Sample	3.793	30431815	210571	2348876	3.794	40434953	293266	2348876						T3_wt_A	10702.2	8074.78	6615.48	8464.17	1690.98
	T3_Alk_A	Sample	3.785	25234311	138877	2783660	3.785	27837255	155713	2783660						T3_wt_B	17058.1	14082.1	10585	13908.4	2645.45
	T3_Alk_B	Sample	3.793	17458692	85476.8	2920657	3.793	23951478	123567	2920657						T3_wt_C	14655.2	12382.4	9267.65	12101.7	2208.38
	T3_Alk_C	Sample	3.797	20648533	108632	2812132	3.796	28973712	161223	2812132						T3_Alk_A	9111.54	6574.54	5916.92	7201	1377.37
	T5_wt_A	Sample	3.797	24397415	174297	2214745	3.793	52588286	426632	2214745						T3_Alk_B	7343.26	5217.27	4431	5663.84	1230.15
	T5_wt_B	Sample	3.793	25332942	175113	2290470	3.795	50130980	387982	2290470						T3_Alk_C	9289.62	6807.21	5763.94	7286.92	1478.78
	T5_wt_C	Sample	3.785	25682870	177396	2296441	3.785	56807840	447492	2296441						T5_wt_A	19364.5	18013.3	11700.6	16359.5	3340.18
	T5_Alk_A	Sample	3.785	18187846	90171.6	2906209	3.787	28295312	150931	2906209						T5_wt_B	17941.5	16381.5	10749.1	15024	3089.18
	T5_Alk_B	Sample	3.787	15435897	81963.6	2676942	3.776	33669915	203425	2676942						T5_wt_C	19558.5	18894.1	12569	17007.2	3150
	T5_Alk_C	Sample	3.785	20114692	121012	2497159	3.785	50732100	355723	2497159						T5_Alk_A	9265.26	6372.63	5322.89	6986.93	1667.05
																T5_Alk_B	11231.8	8589.07	6403.22	8741.36	1974.19
																T5_Alk_C	16971.6	15019.4	10195.1	14062	2848.11
			non labeled				15N labeled
	name	Type	retention time	area sample	n in fmol	area SILIS	retention time	area sample	n in pmol	area SILIS
Adenosine	T1_wt_A	Sample	5.547	211187748	142283	25340022	5.513	8533	0.1555	25340022
	T1_wt_B	Sample	5.538	206309449	134522	25799551	5.504	7517	0.1278	25799551
	T1_wt_C	Sample	5.547	214760419	141150	25921023	5.504	9244	0.1681	25921023
	T1_Alk_A	Sample	5.547	257767459	204213	23697915	5.513	26092	0.7759	23697915
	T1_Alk_B	Sample	5.538	203943692	138641	24942950	5.513	6605	0.1122	24942950
	T1_Alk_C	Sample	5.547	217192984	165681	23294599	5.513	7983	0.1592	23294599
	T3_wt_A	Sample	5.521	148901721	84364.3	26262242	5.521	169556504	100625	26262242
	T3_wt_B	Sample	5.521	180426101	133332	22710914	5.529	207329076	161004	22710914
	T3_wt_C	Sample	5.513	170345952	116427	23695268	5.521	196130744	140966	23695268
	T3_Alk_A	Sample	5.513	150915894	81172.5	27384912	5.513	162845306	89999.5	27384912
	T3_Alk_B	Sample	5.521	125913203	51217.7	32080278	5.521	154148671	67397.8	32080278
	T3_Alk_C	Sample	5.521	139210459	68502.4	28626431	5.521	166973225	87672.6	28626431
	T5_wt_A	Sample	5.521	146603453	106492	21778259	5.529	214052139	177972	21778259
	T5_wt_B	Sample	5.521	149367285	104386	22517875	5.529	207909968	163499	22517875
	T5_wt_C	Sample	5.513	142035218	100639	21997193	5.529	227917541	191181	21997193
	T5_Alk_A	Sample	5.513	129214004	57137.1	30371802	5.513	167059356	80964	30371802
	T5_Alk_B	Sample	5.505	118318627	56064.8	28201890	5.513	177755454	97396.4	28201890
	T5_Alk_C	Sample	5.505	126294023	75238.6	24235752	5.521	215213303	155073	24235752
	non labeled				15N labeled
	all original (not labeled)	C (%)	G (%)	A (%)	all new (15N labeled	C (%)	G (%)	A (%)
T1_wt_A	851223	24.1958	59.0891	16.7152	165.413	99.906	0	0.0940068	not available
T1_wt_B	727783	24.6051	56.9112	18.4837	67.5975	99.8109	0	0.18906
T1_wt_C	848679	23.3682	60.0001	16.6317	136.607	99.8769	0	0.123054
T1_Alk_A	1.03169e+06	23.2743	56.9316	19.7941	151.45	99.4877	0	0.512313
T1_Alk_B	818567	24.316	58.7469	16.9371	222.011	99.9495	0	0.050538
T1_Alk_C	1.02408e+06	23.2775	60.5441	16.1784	248.036	99.9358	0	0.0641841
T3_wt_A	312554	26.5782	46.4299	26.9919	530699	45.0027	36.0364	18.9609
T3_wt_B	509756	27.7521	46.0919	26.1561	875192	43.4949	38.1087	18.3964
T3_wt_C	443923	26.3389	47.4342	26.2269	761274	42.9598	38.5231	18.5171
T3_Alk_A	298155	26.1962	46.5789	27.2249	449044	45.281	34.6765	20.0425
T3_Alk_B	188082	27.322	45.4464	27.2315	354835	46.1822	34.8237	18.9941
T3_Alk_C	241756	26.7302	44.9345	28.3353	456201	45.4416	35.3404	19.218
T5_wt_A	386655	27.38	45.0781	27.5419	1.03674e+06	41.6821	41.1513	17.1666
T5_wt_B	386847	27.7494	45.2667	26.9838	951859	42.0627	40.7604	17.1768
T5_wt_C	387065	28.1682	45.8311	26.0007	1.07514e+06	40.5961	41.6219	17.782
T5_Alk_A	202675	27.3178	44.4907	28.1915	438656	47.1352	34.4075	18.4573
T5_Alk_B	190332	27.4803	43.0634	29.4563	551468	45.4507	36.888	17.6613
T5_Alk_C	277371	29.2462	43.6282	27.1256	889531	42.5769	39.9899	17.4331

## Sheet: s2C tripl. control
s2C			not labeled (original)				34S labeled (old but new S)
0mM	name	Type	retention time	area sample	n in fmol	area SILIS	retention time	area sample	n in fmol	area SILIS
	T1_wt_A	Sample	2.917	1699253	1083.12	33308	2.907	64034	40.8161	33308
	T1_wt_B	Sample	2.9	1322950	831.379	33785	2.924	48861	30.7058	33785
	T1_wt_C	Sample	2.917	1612940	929.82	36829	2.915	60613	34.9421	36829
	T1_Alk_A	Sample	2.908	1943998	1131.18	36487	2.915	69732	40.5761	36487
	T1_Alk_B	Sample	2.908	1472114	922.827	33869	2.915	57158	35.831	33869
	T1_Alk_C	Sample	2.917	1833915	1279.38	30434	2.915	69113	48.2147	30434
	T3_wt_A	Sample	2.934	525667	325.932	34242	2.907	67410	41.7966	34242
	T3_wt_B	Sample	2.925	941681	547.423	36522	2.924	124694	72.4877	36522
	T3_wt_C	Sample	2.917	755252	416.525	38497	2.924	103551	57.1086	38497
	T3_Alk_A	Sample	2.925	496596	273.534	38545	2.898	63250	34.8392	38545
	T3_Alk_B	Sample	2.925	319723	189.535	35815	2.924	38278	22.6918	35815
	T3_Alk_C	Sample	2.925	401021	261.853	32515	2.932	57629	37.6298	32515
	T5_wt_A	Sample	2.917	629055	408.11	32726	2.915	114220	74.1024	32726
	T5_wt_B	Sample	2.925	629095	421.181	31712	2.932	103382	69.2146	31712
	T5_wt_C	Sample	2.925	710058	336.886	44749	2.907	135029	64.0641	44749
	T5_Alk_A	Sample	2.917	362192	240.841	31929	2.915	61680	41.0142	31929
	T5_Alk_B	Sample	2.925	320375	209.717	32434	2.915	58924	38.5718	32434
	T5_Alk_C	Sample	2.917	478083	279.078	36371	2.915	95663	55.8429	36371
	34S labeled				middle value		Stand. Dev.
	name	Mod per tRNA		Time in h	wt	AlkB ko	wt	AlkB ko
	T1_wt_A	0.00307501		1	0.00279964	0.0027726	0.000195349	0.000223174
	T1_wt_B	0.00268123		3	0.00823278	0.00795491	0.000342645	0.00103894
	T1_wt_C	0.00264268		5	0.0108821	0.0122263	0.00061931	2.42033e-05
	T1_Alk_A	0.002485
	T1_Alk_B	0.00280381
	T1_Alk_C	0.00302898
	T3_wt_A	0.0081442
	T3_wt_B	0.00868965
	T3_wt_C	0.00786449
	T3_Alk_A	0.00710989
	T3_Alk_B	0.00733647
	T3_Alk_C	0.00941836
	T5_wt_A	0.0116364
	T5_wt_B	0.0108903
	T5_wt_C	0.0101195
	T5_Alk_A	0.0122495
	T5_Alk_B	0.0121929
	T5_Alk_C	0.0122364

## Sheet: CUGA (A)
Uridine was not quantified																not labeled
			non labeled				15N labeled					theoretical number of C, G and A in average tRNA				tRNA in fmol
	name	Type	retention time	area sample	n in fmol	area SILIS	retention time	area sample	n in pmol	area SILIS		C	G	A		name	after C	after G	after A	middle value	stand. Dev.
Cytidine	T1_wt_20	Sample	1.925	285835928	223765	28076606	1.596	268448	210.153	28076606		22.3158	23.6842	15.2105
	T1_Alk_20	Sample	1.908	268013797	198408	29690523	1.504	864062	639.656	29690523		Literature (Leipzig universitiy tRNA db: http://trna.bioinf.uni-leipzig.de/DataOutput/Search)
	T3_wt_20	Sample	1.917	178807349	141187	27836190	1.907	315384981	249030	27836190						T1_wt_20	10027.2	24167.4	12982.4	15725.7	6089.91
	T3_Alk_20	Sample	1.925	166297353	131591	27776541	1.914	269609151	213342	27776541						T1_Alk_20	8890.93	20486	11253	13543.3	5003.02
	T5_wt_20	Sample	1.925	101547510	86813.6	25709959	1.924	513379872	438892	25709959						T3_wt_20	6326.79	11558.4	8216.33	8700.49	2163.04
	T5_Alk_20	Sample	1.934	102277032	80064.7	28077396	1.924	453460911	354979	28077396						T3_Alk_20	5896.78	10034.6	7668.61	7866.68	1695.07
																T5_wt_20	3890.23	5336.88	5877.74	5034.95	839.015
																T5_Alk_20	3587.81	5685.05	5352.8	4875.22	920.388
			non labeled				15N labeled
	name	Type	retention time	area sample	n in fmol	area SILIS	retention time	area sample	n in pmol	area SILIS						15N labeled
Guanosine	T1_wt_20	Sample	3.777	73987804	572386	2421517	4.17	0	0	2421517						tRNA in fmol
	T1_Alk_20	Sample	3.785	66526687	485194	2509013	4.204	0	0	2509013						name	after C	after G	after A	middle value	stand. Dev.
	T3_wt_20	Sample	3.785	37245918	273750	2295310	3.785	30266212	214939	2295310						T1_wt_20	9.41722	0	0.00817197	3.1418	4.43739
	T3_Alk_20	Sample	3.785	34715913	237663	2415267	3.785	25364374	164851	2415267						T1_Alk_20	28.6638	0	0.0341869	9.56601	13.5042
	T5_wt_20	Sample	3.785	18802003	126400	2248571	3.776	55869906	449802	2248571						T3_wt_20	11159.3	9075.19	7463.47	9232.67	1512.94
	T5_Alk_20	Sample	3.785	20844611	134646	2361281	3.785	46138118	339927	2361281						T3_Alk_20	9560.14	6960.36	6489.88	7670.13	1350.17
																T5_wt_20	19667.3	18991.6	12070.9	16910	3432.82
																T5_Alk_20	15907.1	14352.5	9507.42	13255.7	2725.33
			non labeled				15N labeled
	name	Type	retention time	area sample	n in fmol	area SILIS	retention time	area sample	n in pmol	area SILIS
Adenosine	T1_wt_20	Sample	5.538	254694565	197469	24002146	5.487	6855	0.1243	24002146
	T1_Alk_20	Sample	5.53	250286762	171164	26207549	5.496	21487	0.52	26207549
	T3_wt_20	Sample	5.513	180332459	124975	23808298	5.504	168001883	113523	23808298
	T3_Alk_20	Sample	5.513	175199221	116644	24337029	5.504	154922620	98714.5	24337029
	T5_wt_20	Sample	5.505	134577784	89403.6	22742385	5.521	228720404	183605	22742385
	T5_Alk_20	Sample	5.505	140257775	81418.9	25394140	5.521	214187079	144613	25394140
	non labeled				15N labeled
	all original (not labeled)	C (%)	G (%)	A (%)	all new (15N labeled	C (%)	G (%)	A (%)
T1_wt_20	993621	22.5202	57.6061	19.8737	n.a.	n.a.	n.a.	n.a.	not available
T1_Alk_20	854766	23.212	56.7634	20.0247	n.a.	n.a.	n.a.	n.a.
T3_wt_20	539912	26.15	50.7028	23.1472	577492	43.1226	37.2194	19.658
T3_Alk_20	485897	27.0821	48.9121	24.0058	476907	44.7345	34.5666	20.6989
T5_wt_20	302617	28.6876	41.7689	29.5435	1.0723e+06	40.93	41.9475	17.1225
T5_Alk_20	296130	27.0371	45.4686	27.4943	839519	42.2836	40.4907	17.2257

## Sheet: CUGA (B)
Uridine was not quantified																not labeled
			non labeled				15N labeled					theoretical number of C, G and A in average tRNA				tRNA in fmol
	name	Type	retention time	area sample	n in fmol	area SILIS	retention time	area sample	n in pmol	area SILIS		C	G	A		name	after C	after G	after A	middle value	stand. Dev.
Cytidine	T1_wt_20	Sample	1.942	4056199	73450.3	30442984	1.613	346294	6270.75	30442984		22.3158	23.6842	15.2105		T1_wt_20	3291.4	4485.76	3853.67	3876.94	487.87
	T1_Alk_20	Sample	1.959	7000592	99854.3	38648215	1.554	806985	11510.6	38648215		Literature (Leipzig universitiy tRNA db: http://trna.bioinf.uni-leipzig.de/DataOutput/Search)				T1_Alk_20	4474.6	4691.7	5288.31	4818.21	344.029
	T3_wt_20	Sample	1.942	4588793	76527.1	33055570	1.932	34088384	568491	33055570						T3_wt_20	3429.28	3858.75	3238.01	3508.68	259.559
	T3_Alk_20	Sample	1.934	4495359	70585.1	35108529	1.916	30217094	474462	35108529						T3_Alk_20	3163.01	3546.82	2976.61	3228.81	237.392
	T5_wt_20	Sample	1.951	1866081	30180.2	34085547	1.924	74101651	1.19845e+06	34085547						T5_wt_20	1352.41	1285.94	1225.98	1288.11	51.6379
	T5_Alk_20	Sample	1.959	2141139	37339	31611419	1.941	62177722	1.08431e+06	31611419						T5_Alk_20	1673.21	1710.75	1807.7	1730.55	56.6611
			non labeled				15N labeled
	name	Type	retention time	area sample	n in fmol	area SILIS	retention time	area sample	n in pmol	area SILIS						15N labeled
Guanosine	T1_wt_20	Sample	3.785	418465	106242	1475671	3.902	400	101.469	1475671						tRNA in fmol
	T1_Alk_20	Sample	3.802	474618	111119	1600221	3.868	549	128.583	1600221						name	after C	after G	after A	middle value	stand. Dev.
	T3_wt_20	Sample	3.793	385618	91391.4	1580800	3.793	338875	80313.3	1580800						T1_wt_20	281.001	4.28423	0.938804	95.4079	131.241
	T3_Alk_20	Sample	3.734	336525	84003.6	1500875	3.726	285334	71225.4	1500875						T1_Alk_20	515.805	5.42907	0.10216	173.779	241.859
	T5_wt_20	Sample	3.785	125342	30456.6	1541842	3.784	718977	174703	1541842						T3_wt_20	25474.8	3391.01	5863.42	11576.4	9879.35
	T5_Alk_20	Sample	3.844	157266	40517.8	1454169	3.852	570186	146902	1454169						T3_Alk_20	21261.3	3007.29	5000.69	9756.42	8175.76
																T5_wt_20	53704	7376.34	13537.9	24872.8	20541.4
																T5_Alk_20	48589.2	6202.52	11287.4	22026.4	18897.1
			non labeled				15N labeled
	name	Type	retention time	area sample	n in fmol	area SILIS	retention time	area sample	n in pmol	area SILIS
Adenosine	T1_wt_20	Sample	5.521	1405718	58616.3	10970882	5.378	342	14.2797	10970882
	T1_Alk_20	Sample	5.53	1702000	80438	9679654	5.529	33	1.5539	9679654
	T3_wt_20	Sample	5.521	1093626	49251.8	10158000	5.521	1980350	89185.8	10158000
	T3_Alk_20	Sample	5.488	1084634	45275.8	10959210	5.487	1822182	76063.1	10959210
	T5_wt_20	Sample	5.513	405946	18647.8	9958672	5.512	4482663	205919	9958672
	T5_Alk_20	Sample	5.555	577672	27496	9611102	5.554	3607014	171687	9611102
	non labeled				15N labeled
	all original (not labeled)	C (%)	G (%)	A (%)	all new (15N labeled	C (%)	G (%)	A (%)
T1_wt_20	238308	30.8216	44.5816	24.5968	n.a.	n.a.	n.a.	n.a.	not available
T1_Alk_20	291412	34.2657	38.1314	27.6029	n.a.	n.a.	n.a.	n.a.
T3_wt_20	217170	35.2383	42.0828	22.6789	737990	77.0323	10.8827	12.085
T3_Alk_20	199864	35.3165	42.0303	22.6532	621751	76.3107	11.4556	12.2337
T5_wt_20	79284.6	38.0656	38.4143	23.5201	1.57907e+06	75.8958	11.0637	13.0405
T5_Alk_20	105353	35.4418	38.4592	26.099	1.4029e+06	77.2907	10.4713	12.238

## Sheet: CUGA (C)
Uridine was not quantified																non labeled
			non labeled				15N labeled					theoretical number of C, G and A in average tRNA				tRNA in fmol
	name	Type	retention time	area sample	n in fmol	area SILIS	retention time	area sample	n in pmol	area SILIS		C	G	A		name	after C	after G	after A	middle value	stand. Dev.
Cytidine	T1_wt_20	Sample	1.934	9689124	92352.2	37786446	1.529	1460916	13924.8	37786446		22.3158	23.6842	15.2105		T1_wt_20	4138.42	3727.13	4400.8	4088.78	277.257
	T1_Alk_20	Sample	1.934	10144921	92803.3	39371667	1.545	1618156	14802.5	39371667		Literature (Leipzig universitiy tRNA db: http://trna.bioinf.uni-leipzig.de/DataOutput/Search)				T1_Alk_20	4158.64	3519.57	4230.01	3969.41	319.413
	T3_wt_20	Sample	1.951	5008107	47415.9	38040641	1.939	44672801	422955	38040641						T3_wt_20	2124.77	1879.88	2197.2	2067.28	135.772
	T3_Alk_20	Sample	1.942	5670407	50599.8	40361225	1.932	41301920	368557	40361225						T3_Alk_20	2267.44	2078.74	2314.93	2220.37	102.008
	T5_wt_20	Sample	1.951	3694509	29141.3	45661132	1.938	98828276	779531	45661132						T5_wt_20	1305.86	1239.32	1240.54	1261.91	31.0821
	T5_Alk_20	Sample	1.951	4185953	33174.6	45445130	1.941	87328541	692098	45445130						T5_Alk_20	1486.6	1511.87	1481.63	1493.37	13.2388
			non labeled				15N labeled
	name	Type	retention time	area sample	n in fmol	area SILIS	retention time	area sample	n in pmol	area SILIS						15N labeled
Guanosine	T1_wt_20	Sample	3.793	1001927	88274.1	2231060	3.902	788	69.4244	2231060						tRNA in fmol
	T1_Alk_20	Sample	3.793	990679	83358.3	2336106	3.894	1050	88.3675	2336106						name	after C	after G	after A	middle value	stand. Dev.
	T3_wt_20	Sample	3.793	508249	44523.5	2243857	3.793	793746	69533.6	2243857						T1_wt_20	623.987	2.93125	0.147556	209.022	293.427
	T3_Alk_20	Sample	3.793	577589	49233.3	2306048	3.793	711484	60646.4	2306048						T1_Alk_20	663.32	3.73107	0.219973	222.424	311.764
	T5_wt_20	Sample	3.793	324665	29352.4	2174201	3.793	1638616	148145	2174201						T3_wt_20	18953.2	2935.86	6300.97	9396.67	6895.7
	T5_Alk_20	Sample	3.793	395595	35807.4	2171631	3.793	1423058	128809	2171631						T3_Alk_20	16515.5	2560.63	5501.77	8192.64	6006.41
																T5_wt_20	34931.8	6254.99	13634.2	18273.6	12158.2
																T5_Alk_20	31013.8	5438.59	11886.9	16113.1	10860.3
			non labeled				15N labeled
	name	Type	retention time	area sample	n in fmol	area SILIS	retention time	area sample	n in pmol	area SILIS
Adenosine	T1_wt_20	Sample	5.513	1759401	66938.5	7810936	5.68	59	2.2444	7810936
	T1_Alk_20	Sample	5.521	1744375	64340.6	8056915	5.512	91	3.3459	8056915
	T3_wt_20	Sample	5.521	921840	33420.5	8197032	5.521	2643590	95841.1	8197032
	T3_Alk_20	Sample	5.521	993443	35211.3	8384454	5.521	2361060	83684.8	8384454
	T5_wt_20	Sample	5.521	494244	18869.3	7783956	5.521	5431984	207383	7783956
	T5_Alk_20	Sample	5.521	604061	22536.4	7965447	5.521	4846264	180805	7965447
	non labeled				15N labeled
	all original (not labeled)	C (%)	G (%)	A (%)	all new (15N labeled	C (%)	G (%)	A (%)
T1_wt_20	247565	37.3042	35.657	27.0388	n.a.	n.a.	n.a.	n.a.	not available
T1_Alk_20	240502	38.5873	34.6601	26.7526	n.a.	n.a.	n.a.	n.a.
T3_wt_20	125360	37.8238	35.5165	26.6596	588330	71.8908	11.8188	16.2904
T3_Alk_20	135044	37.469	36.4571	26.0739	512888	71.8591	11.8245	16.3164
T5_wt_20	77363	37.6683	37.9411	24.3906	1.13506e+06	68.6776	13.0517	18.2707
T5_Alk_20	91518.5	36.2491	39.1259	24.625	1.00171e+06	69.0915	12.8588	18.0496

## Sheet: s2C (A)
s2C			not labeled (original)				34S labeled (original but new S)
	name	Type	retention time	area sample	n in fmol	area SILIS	retention time	area sample	n in fmol	area SILIS
	T1_wt_20	Sample	2.908	1018553	598.864	36110	2.924	39001	22.9306	36110
	T1_Alk_20	Sample	2.917	848387	524.784	34323	2.915	32191	19.9121	34323
	T3_wt_20	Sample	2.908	664327	343.535	41057	2.915	240159	124.19	41057
	T3_Alk_20	Sample	2.908	424393	241.839	37258	2.924	178619	101.786	37258
	T5_wt_20	Sample	2.908	415682	224.066	39388	2.915	203085	109.469	39388
	T5_Alk_20	Sample	2.925	257269	136.417	40040	2.924	163380	86.633	40040
	not labeled										34S labeled
	name	Mod per tRNA									name	Mod per tRNA
	T1_wt_20	0.0380819									T1_wt_20	0.00145816
	T1_Alk_20	0.0387487					T1	T3	T5		T1_Alk_20	0.00147026					T1	T3	T5
	T3_wt_20	0.0394846				wt_20mM	0.0380819	0.0394846	0.0445022		T3_wt_20	0.014274				wt_20mM	0.00145816	0.014274	0.0217419
	T3_Alk_20	0.0307422				AlkB_20mM	0.0387487	0.0307422	0.0279818		T3_Alk_20	0.0129388				AlkB_20mM	0.00147026	0.0129388	0.0184075
	T5_wt_20	0.0445022									T5_wt_20	0.0217419
	T5_Alk_20	0.0279818									T5_Alk_20	0.0184075

## Sheet: s2C (B)
s2C			not labeled (original)				34S labeled (original but new S)
	name	Type	retention time	area sample	n in fmol	area SILIS	retention time	area sample	n in fmol	area SILIS
	T1_wt_20	Sample	2.917	496050	144.822	1914083	2.907	18752	5.4746	1914083
	T1_Alk_20	Sample	2.933	645274	167.552	2152114	2.932	25896	6.7242	2152114
	T3_wt_20	Sample	2.933	514077	146.724	1957931	2.923	175896	50.2029	1957931
	T3_Alk_20	Sample	2.849	382533	97.8484	2184669	2.839	164733	42.1371	2184669
	T5_wt_20	Sample	2.908	246397	69.6331	1977378	2.907	118664	33.5352	1977378
	T5_Alk_20	Sample	2.95	202867	60.095	1886438	2.957	136947	40.5677	1886438
	not labeled										34S labeled
	name	Mod per tRNA									name	Mod per tRNA
	T1_wt_20	0.0373547									T1_wt_20	0.00141209
	T1_Alk_20	0.0347747					T1	T3	T5		T1_Alk_20	0.00139558					T1	T3	T5
	T3_wt_20	0.0418174				wt_20mM	0.0373547	0.0418174	0.0540582		T3_wt_20	0.0143082				wt_20mM	0.00141209	0.0143082	0.0260344
	T3_Alk_20	0.0303048				AlkB_20mM	0.0347747	0.0303048	0.0347259		T3_Alk_20	0.0130503				AlkB_20mM	0.00139558	0.0130503	0.023442
	T5_wt_20	0.0540582									T5_wt_20	0.0260344
	T5_Alk_20	0.0347259									T5_Alk_20	0.023442

## Sheet: s2C (C)
s2C			not labeled (original)				34S labeled (original but new S)
	name	Type	retention time	area sample	n in fmol	area SILIS	retention time	area sample	n in fmol	area SILIS
	T1_wt_20	Sample	2.917	642497	168.427	1356892	2.898	23827	6.2461	1356892
	T1_Alk_20	Sample	2.925	550613	140.28	1396166	2.923	23358	5.951	1396166
	T3_wt_20	Sample	2.925	400018	105.757	1345413	2.915	112143	29.6486	1345413
	T3_Alk_20	Sample	2.917	309109	77.8964	1411496	2.923	169580	42.7347	1411496
	T5_wt_20	Sample	2.925	291339	71.9264	1440774	2.915	110343	27.2417	1440774
	T5_Alk_20	Sample	2.925	195859	47.6854	1460984	2.923	152712	37.1803	1460984
	not labeled										34S labeled
	name	Mod per tRNA									name	Mod per tRNA
	T1_wt_20	0.0411925									T1_wt_20	0.00152762
	T1_Alk_20	0.0353403					T1	T3	T5		T1_Alk_20	0.00149922					T1	T3	T5
	T3_wt_20	0.0511575				wt_20mM	0.0411925	0.0511575	0.0569981		T3_wt_20	0.0143418				wt_20mM	0.00152762	0.0143418	0.0215877
	T3_Alk_20	0.0350826				AlkB_20mM	0.0353403	0.0350826	0.0319315		T3_Alk_20	0.0192466				AlkB_20mM	0.00149922	0.0192466	0.024897
	T5_wt_20	0.0569981									T5_wt_20	0.0215877
	T5_Alk_20	0.0319315									T5_Alk_20	0.024897

## Sheet: Figure 5
	s2C 34S	Repl 1	1	3	5		s2C 34S	Repl 1	1	3	5		p-value calc.	wildtype					p-values
	20 mM	wt_20mM	0.00145816	0.014274	0.0217419		0 mM	wt_0mM	0.00307501	0.0081442	0.0116364			T3		T5			T3 wildtype	T5 wildtype
		AlkB_20mM	0.00147026	0.0129388	0.0184075			AlkB_0mM	0.002485	0.00710989	0.0122495			0mM	0.0081442	0mM	0.0116364		1.52147e-05	0.00129668
															0.00868965		0.0108903		<0.001	<0.01
		Repl 2	1	3	5			Repl 2	1	3	5				0.00786449		0.0101195		***	**
		wt_20mM	0.00141209	0.0143082	0.0260344			wt_0mM	0.00268123	0.00868965	0.0108903
		AlkB_20mM	0.00139558	0.0130503	0.023442			AlkB_0mM	0.00280381	0.00733647	0.0121929			20mM	0.014274	20mM	0.0217419
															0.0143082		0.0260344
		Repl 3	1	3	5			Repl 3	1	3	5				0.0143418		0.0215877
		wt_20mM	0.00152762	0.0143418	0.0215877			wt_0mM	0.00264268	0.00786449	0.0101195
		AlkB_20mM	0.00149922	0.0192466	0.024897			AlkB_0mM	0.00302898	0.00941836	0.0122364
														AlkB ko					p-values
		middle value	1	3	5			middle value	1	3	5			T3		T5			T3 wildtype	T5 wildtype
		wt_20mM	0.00146596	0.014308	0.0231213			wt_0mM	0.00279964	0.00823278	0.0108821			0mM	0.00710989	0mM	0.0122495		0.0321745	0.00699434
		AlkB_20mM	0.00145502	0.0150786	0.0222488			AlkB_0mM	0.0027726	0.00795491	0.0122263				0.00733647		0.0121929		<0.05	<0.01
															0.00941836		0.0122364		*	**
		Stand. Dev.	1	3	5			Stand. Dev.	1	3	5
		wt_20mM	4.74842e-05	2.77043e-05	0.00206078			wt_0mM	0.000195349	0.000342645	0.00061931			20mM	0.0129388	20mM	0.0184075
		AlkB_20mM	4.36592e-05	0.0029476	0.00278043			AlkB_0mM	0.000223174	0.00103894	2.42033e-05				0.0130503		0.023442
															0.0192466		0.024897
